# Supplementary material for: Transcriptomic and functional network features of lung squamous cell carcinoma through integrative analysis of GEO and TCGA data
Source: Sci Rep. 2018 Oct 26;8:15834. doi: 10.1038/s41598-018-34160-w (PMC6203807; doi:10.1038/s41598-018-34160-w)
Supplement: Supplementary file 2 — Supplementary tables [file 41598_2018_34160_MOESM2_ESM.zip]

Archive with 8 entries (8 files):
- Supplementary table 1.xlsx
- Supplementary table 2.xlsx
- Supplementary table 3.xlsx
- Supplementary table 4.xlsx
- Supplementary table 5.xlsx
- Supplementary table 6.xlsx
- Supplementary table 7.xlsx
- Supplementary table 8.xlsx
