# Supplementary material for: Transcriptomic and functional network features of lung squamous cell carcinoma through integrative analysis of GEO and TCGA data
Source: Sci Rep. 2018 Oct 26;8:15834. doi: 10.1038/s41598-018-34160-w (PMC6203807; doi:10.1038/s41598-018-34160-w)
Supplement: Supplementary file 2 — Supplementary tables [file 41598_2018_34160_MOESM2_ESM.zip › Supplementary table 1.xlsx]

## Sheet: Sheet1
Supplementary table 1: All samples of seven datasets
geneNames	GSM212707	GSM212720	GSM212722	GSM212749	GSM212753	GSM212763	GSM212696	GSM212697	GSM212698	GSM212699	GSM212700	GSM212706	GSM212708	GSM212709	GSM212711	GSM212713	GSM212714	GSM212715	GSM212716	GSM212718	GSM212719	GSM212721	GSM212724	GSM212726	GSM212728	GSM212730	GSM212731	GSM212733	GSM212734	GSM212735	GSM212738	GSM212739	GSM212741	GSM212743	GSM212744	GSM212750	GSM212751	GSM212752	GSM212755	GSM212758	GSM212762	GSM545636	GSM545638	GSM545639	GSM545646	GSM545647	GSM545649	GSM545650	GSM545651
A2M	2.8758	2.90703	2.28608	1.74187	2.87423	2.18985	-0.411247	-0.0857576	-0.565831	-0.601099	-1.27294	-1.55581	0.117646	2.14199	-0.211472	-1.47448	-0.222249	1.09558	-2.58678	1.46903	-0.324532	0.101989	-0.554626	2.93317	0.19768	-0.554674	-1.45838	-0.0423773	-1.69489	-2.31209	0.930322	-2.79841	-2.10566	-1.70337	-0.36148	-0.890737	-0.964801	0.185914	0.668033	0.154373	-1.46325	4.50399	4.857	4.97854	4.71668	5.57201	4.64716	4.2887	5.48031
A4GALT	0.91816	0.959232	0.496553	0.672352	0.617858	0.435428	0.71718	0.918789	1.28085	0.436513	0.615404	1.16761	0.490602	0.674058	0.487864	1.3122	1.53391	1.21285	0.785236	1.83344	1.61115	0.669041	1.0073	0.456696	0.768224	0.477158	2.56698	1.16928	0.836811	0.388917	0.538692	0.638328	0.826668	0.34683	2.86552	1.93511	0.279753	0.301405	0.685252	0.533539	0.176818	11.1241	9.16823	10.5047	9.33171	10.6894	10.3184	9.91975	10.8634
AASDHPPT	-0.629112	-0.83619	-0.889535	-0.537514	-0.635285	-0.400558	-0.136879	-1.0031	-0.41917	-0.321819	-0.359599	-0.000906013	-1.44921	-0.712039	0.0121305	0.0757789	-0.454608	-1.0431	-0.817344	-0.948647	-0.269494	-0.326114	0.690846	-0.894901	-0.128723	0.378932	0.00692752	-0.93175	0.0638854	-1.17422	-0.674345	-0.261452	-1.00654	0.357774	-1.0698	-0.256909	-0.450952	-0.84046	-0.623553	-0.712766	-0.595825	7.19128	7.45954	7.52513	8.47795	7.06602	7.29073	7.40005	7.05648
AATF	-0.41394	-0.425467	-0.0960422	-0.469132	-0.273591	-0.333694	-0.827036	0.115062	0.616803	-0.475846	0.623532	-0.182853	0.33249	-0.0714772	-0.714879	0.6671	0.348254	0.26339	0.216643	0.0882585	-0.0134917	-0.429867	0.346323	-0.268533	-0.262163	0.188688	0.360364	-0.0748891	0.174892	-0.0753755	0.0619728	-0.340932	0.30086	-0.909031	-0.0729586	-0.504337	0.0885136	0.0694753	-0.0541277	-0.439046	-0.167585	8.61116	9.00884	8.7434	8.31775	9.38357	8.76781	9.28236	9.21143
AATK	1.61522	1.8436	1.51254	0.354553	0.383508	1.14827	-0.337106	0.925652	0.594441	-0.222028	-0.858768	0.251473	0.243868	0.0246975	-0.357033	-0.107298	0.435507	0.361021	1.10959	0.361501	0.75705	-0.236598	-0.0544011	0.874401	-0.822895	0.450979	0.147178	1.0572	0.224087	0.341871	0.558363	-0.191369	0.469051	-0.475305	0.578475	0.195822	-0.190211	-0.135538	0.213639	-0.252059	-0.199317	11.8427	12.2533	10.5483	11.8996	11.5659	12.7516	10.8209	11.0519
ABCA1	1.06492	1.00228	1.01431	2.02846	0.749417	0.668737	1.22026	0.345426	0.71812	1.12863	0.306471	1.27369	0.376593	0.725424	1.30136	0.990065	1.35054	0.971294	0.103329	0.924459	1.48126	2.00437	0.426526	1.96653	2.44569	0.0127457	0.593248	1.00262	0.132762	0.493121	1.35427	0.55055	-0.238405	0.58306	0.939318	1.33055	0.968254	1.54491	1.12673	1.43244	1.1173	10.2815	11.2159	11.9203	10.4079	11.0625	11.4469	9.96257	11.1149
ABCA12	-1.23589	-0.442857	-0.515128	-1.30741	-0.887092	-0.527048	-0.72156	-0.946737	-0.486514	-0.92023	1.61133	-0.693045	-0.154271	-0.836079	-0.105593	-0.26581	0.710222	-0.88968	-0.112378	-0.674694	0.294773	-1.06072	-0.0447343	-0.950051	-0.663761	-0.802711	-1.22626	-1.37399	1.13607	1.37132	-0.896043	-0.529152	0.219988	0.282404	0.865988	0.0562766	0.409985	-0.581056	-0.388576	-0.218465	-0.714486	3.56005	0.356627	4.05917	2.49827	4.25169	3.3587	3.824	4.12316
ABCA7	-0.459645	-0.358404	-0.335924	-0.365272	-0.179418	-0.340371	-0.29395	-0.0936574	-0.160357	-0.26555	-0.0608398	-0.0843927	0.261462	-0.0120466	-0.211171	0.199612	-0.101044	-0.0901501	0.263818	-0.171212	-0.296709	-0.297913	-0.061542	-0.151889	-0.348841	0.142367	-0.173506	-0.363599	0.0536495	0.47831	-0.345225	0.000510614	-0.0394056	-0.924442	-0.447056	-0.466047	-0.0814023	-0.00543755	-0.474402	-0.268414	-0.421675	10.8863	7.6859	3.83519	9.84963	2.95368	3.46471	9.3806	4.23691
ABCB1	0.146446	1.40793	0.236589	0.798479	0.201985	0.654999	0.261684	-0.063512	-0.28687	0.673498	-0.43017	-0.498012	0.0542209	0.544984	0.122495	-0.351723	-0.189232	0.486473	-0.250068	-0.0272284	-0.0689619	0.260922	-0.687453	0.498339	-0.0396509	-0.229786	-0.596819	-0.473215	-0.334456	0.316686	0.230832	-0.510269	-0.178272	-0.620628	-0.383877	-0.0984754	1.85566	0.663694	0.558256	0.71587	0.477044	9.01743	6.54811	8.76596	8.35332	9.72133	7.59605	7.20336	9.16199
ABCB11	0	0	0	0	0	0	0.103863	-0.0754836	-0.039405	-0.0139936	-0.024116	0.0214094	-0.00848792	0.0252858	0.222335	0.0360895	0.0149661	-0.0411777	0.0571029	-0.0885531	0.024585	-0.0816528	0.0705442	-0.0456864	-0.0611106	0.297235	-0.0517679	-0.0372782	0.0184251	0.0660349	-0.0400299	0.164881	0	0	-0.0260376	0	0.0856391	0.128718	-0.0757973	0.0874904	0.0646197	5.54557	4.84252	5.2019	5.91477	5.00989	4.96847	5.71028	4.99167
ABCB4	0.322075	0.805258	0.396162	0.907655	0.499534	0.765029	0.178023	0.492916	0.531719	0.378753	0.441769	0.348228	0.413154	0.383677	0.0167546	0.396003	0.36777	0.501475	0.290616	0.348153	0.26038	0.643794	0.699833	0.397434	0.449192	0.347634	0.835195	0.522633	0.501407	0.468718	0.423704	0.408701	0.644113	0.751476	0.144526	0.852737	0.630974	0.511927	0.529333	0.294783	0.734987	4.50399	3.07744	2.96028	2.49827	2.06285	1.45142	0.38282	2.08268
ABCB5	-0.262863	-0.0593555	-0.442896	-0.0413339	-0.354477	-0.197201	-0.247398	-0.429787	-0.515259	0.0726379	-0.317343	0.35114	-0.55096	-0.387036	0.282531	-0.398609	-0.293606	0.414973	0.440657	-0.227307	-0.433045	0.435219	0.795621	0.105032	0.0962101	-0.32475	1.02411	0.543795	-0.349708	0.00729114	-0.0706685	-0.156664	-0.250213	0.154423	-0.419545	-0.183528	0.28093	-0.40237	0.317483	0.148866	-0.196142	4.61646	3.03045	4.18515	3.09611	2.25364	3.56627	3.47331	2.08268
ABCB6	-0.383592	-0.484431	-0.317965	-0.310555	-0.0803271	-0.322513	0.190251	0.835152	-0.132721	-0.0778903	0.678153	0.220811	0.414912	-0.0787236	-0.0293159	0.74228	0.2358	0.00547031	0.0870541	0.316976	0.438236	1.11473	0.363734	-0.120857	0.162365	0.109062	-0.0510424	0.0724215	-0.236093	-0.147422	0.116882	-0.626336	1.32967	-0.187434	0.268826	-0.426066	-0.00459895	0.12429	0.041873	-0.0922001	0.527	7.11673	7.46256	7.15068	6.80941	7.54922	7.16285	6.86606	6.97177
ABCC1	-1.31891	-1.07679	-1.29287	-2.39607	-1.17587	-1.42865	-0.350851	0.814131	-1.16876	-1.86349	-0.698795	0.316116	0.757668	-0.971198	-1.44223	2.07329	2.01907	-0.416184	-0.316379	1.09212	1.74336	1.01193	-0.661048	-1.52333	-0.437239	-0.788689	1.36856	0.604157	-0.633075	-2.07431	1.21256	-2.16725	-0.356677	-2.44127	1.07799	-1.31201	-0.511339	-0.939495	-0.371091	-1.76068	0.644027	8.7857	8.31733	8.09528	7.54392	7.90223	8.14733	8.44428	8.45151
ABCC10	-0.366827	-0.314287	-0.804458	-0.175308	-0.392511	-0.117679	-0.0091836	-0.216482	0.317182	-0.367469	0.0625855	-0.0781796	-0.0607564	-0.0745305	0.0705037	0.138048	0.0617416	0.00475172	0.160631	0.198203	0.232866	-0.363072	0.0890055	-0.286106	0.0210868	0.794558	0.115698	1.1e-05	-0.117565	0.0506869	-0.136561	0.291018	0.385877	-0.0821997	-0.129204	0.0223587	-0.163835	-0.115698	-0.0443909	0.117324	0.0946604	9.64027	9.3355	9.50026	9.00606	8.89945	10.3636	9.2992	8.9487
ABCC12	0.4154	0.0784146	0.18176	-0.261632	0.328422	0.161791	-0.00712222	-0.15578	-0.432711	-0.40451	-0.013513	0.320622	-0.915014	-0.101194	-0.417414	-0.372865	0.391635	-0.226751	-0.582161	-0.0457163	-0.110617	-0.186736	0.735824	0.0451288	1.12083	0.0405305	-0.749202	0.408171	-0.221568	-0.117499	0.257412	-0.655757	-0.218611	0.345252	0.203053	-0.191056	0.415493	-0.483733	0.0230052	-0.474499	0.231681	6.22114	6.53922	4.6519	6.33408	4.25169	4.59919	4.82526	4.48282
ABCC2	-2.02889	-1.79952	-1.6155	-1.90509	-1.53523	-1.81683	-3.27919	2.11463	-3.71411	-2.76922	-3.73754	-2.97709	-2.35973	-2.79284	-3.191	-3.21929	-1.00716	-3.17657	-2.88881	-0.686193	-3.27631	-3.55981	-3.48374	-2.91855	-3.43976	-2.63055	-3.64681	-3.33047	-3.04634	-3.11816	-2.63689	-3.17402	1.10365	-1.13526	-3.51179	-2.87271	-2.12668	-1.83316	-3.31854	-3.09673	-2.275	7.39941	8.89058	9.67116	7.02083	7.62773	5.98193	6.47422	5.54165
ABCC3	-0.398431	-0.311418	-0.321378	0.0103926	-0.061864	-0.150898	-0.372323	1.32311	-0.580547	0.291944	0.811817	0.361351	-0.0118004	-0.222122	-0.331749	0.625009	0.331025	-0.4284	-0.392094	0.0674192	-0.189776	-0.129216	-0.622217	0.313534	0.494792	-0.474149	-0.0285686	1.1256	-0.546301	-0.570291	0.275698	-0.750546	1.45261	-0.152331	0.174128	-0.00593774	-0.412468	0.172596	-0.211178	-0.52962	0.197255	12.8572	12.842	12.8168	12.9225	12.5509	12.0344	12.7555	12.6454
ABCC4	-0.0652848	-0.0243217	0.00748871	-0.136482	-0.00115083	0.12623	-0.127473	0.367364	0.19207	-0.137671	-0.170389	-0.271011	0.0700792	-0.11314	-0.119533	0.145867	0.124021	-0.12272	-0.219856	-0.0737129	-0.0650856	-0.344146	-0.325446	-0.092067	-0.201912	-0.0234916	-0.311575	-0.332203	0.00227071	-0.237885	0.0392567	0.0514077	0.637496	-0.102939	-0.0975589	-0.046323	-0.165767	-0.0918163	0.0100191	-0.276035	-0.186167	7.52194	8.09646	8.1247	6.55867	8.51678	7.05213	6.1308	8.47261
ABCC5	-0.82476	-0.5238	-0.965189	-0.559614	-0.599376	-0.761063	0.981835	0.378166	0.819511	-0.12951	1.17817	1.56497	1.12259	0.154863	-0.0701824	2.10154	2.95208	1.15503	0.474888	1.21753	4.04898	1.48611	-0.447191	-0.466141	1.9743	2.11043	1.83261	1.65985	2.03833	0.933951	3.4574	-0.14074	1.92478	-0.554421	2.17908	0.0370119	2.07234	0.744513	1.44027	-0.0995992	1.37283	8.59816	8.7501	8.94061	8.62527	8.47434	7.92148	8.77356	8.52156
ABCC6	0.702092	0.897475	0.737411	1.07421	0.688527	0	0.0107685	-0.471491	-0.734973	0.176166	-0.72731	-0.802711	-0.135904	0.0583977	-0.197249	-0.520477	-0.554147	-0.339285	-0.278914	-0.355866	-0.443556	-0.377244	-0.0146163	0.515444	0.237004	0.125767	-0.733087	-0.72932	-0.25018	-0.583143	-0.0634258	-0.226042	-0.672613	0.239379	-0.712549	0.120381	-0.0920971	0.213468	-0.361947	0.0291225	-0.0728772	0.522969	2.72423	2.69823	2.66369	2.57325	3.46471	3.21213	3.54429
ABCC8	0	0	0	0	0	0	0.341144	0.247804	0.0574872	0.0500491	0.222638	0.319815	0.0173497	0.152013	0	0.405311	0.168767	0.107093	-0.380432	0.121048	0.493969	0.128425	0.0489251	0.208584	0.138998	-0.292201	0.0671407	0.113007	-0.463228	-0.489621	0.00543636	0	0.312894	0	0.295277	0	-0.0610719	0.0737521	0.200925	0.123956	-0.0336547	8.64183	5.68445	6.17319	5.88454	6.37576	8.42575	7.88729	6.05662
ABCC9	1.37026	1.47231	1.03651	2.89629	1.59521	1.36349	2.33889	2.46962	2.52274	0.819711	0.903988	1.92359	0.566512	0.574227	0.398327	0	2.28761	1.09534	0.731697	0.951354	1.81593	2.49693	1.16811	1.01276	0.77558	1.1184	3.78932	0.643518	1.42806	0.286411	1.87746	1.97285	2.99971	2.74656	2.08745	1.43865	0.60529	0.160439	1.35381	0.727322	1.40383	4.27413	4.227	1.98651	2.81302	2.57325	3.13389	2.18224	4.23691
ABCD1	0	0	0	0	0	0	-0.00822431	-0.0858091	0	-0.219811	-0.187628	-0.0862959	0.124284	-0.0829794	0	-0.192612	-0.206754	-0.304132	0.0219618	-0.113105	-0.299509	-0.123783	-0.0457006	-0.162024	-0.357857	-0.0831283	-0.12099	-0.092042	0.071603	0.0308803	-0.0849725	-0.112429	0	0	-0.016562	0	-0.2512	-0.0818826	-0.27855	-0.05678	-0.135916	10.8989	9.53674	9.48985	11.77	9.15629	9.36386	10.6592	9.29943
ABCD2	0	0	0	0	-0.199879	0	-0.132288	-0.203767	0	-0.284339	-0.0911381	-0.07268	-0.0738958	-0.0184549	-0.331939	-0.0472312	-0.0959852	-0.248021	0.0471727	-0.209664	-0.179512	-0.119763	-0.168742	-0.229473	-0.300152	-0.12366	-0.0567285	-0.0703899	-0.00626759	0.105586	0.143354	-0.0704918	-0.140468	0	-0.0679218	-0.233507	-0.106063	-0.199851	-0.252541	0.0643007	-0.256333	3.76339	2.57501	3.18991	2.66369	3.07443	3.65742	3.06996	2.70655
ABCD3	0.302178	0.154978	-0.0193151	-0.124858	0.295524	0.354267	-0.108405	-0.225698	0.71764	-0.083096	-0.401654	-0.104911	-0.914433	-0.35493	-0.583875	-1.16709	-1.02218	-0.879249	-0.492142	-0.710536	-0.328015	-0.387956	-1.32065	0.166024	-0.330019	0.430787	-1.8134	-0.682269	-0.264986	-0.0305068	-0.810357	-0.617632	-0.476977	-0.749084	-0.294093	0.460177	0.283521	-0.630958	-0.209017	-0.625035	-0.0591467	5.16748	7.51286	8.36145	7.11124	8.21117	7.34697	6.93959	7.24911
ABCD4	-0.338814	-0.230859	-0.293738	-0.547675	-0.311737	-0.151894	-0.247798	-0.391472	-0.474374	-0.203585	-0.348269	0.188494	-0.561818	-0.51617	0.123546	-0.462533	-0.357605	0.00468473	0.602073	-0.297523	-0.423304	0.153317	0.278179	-0.205561	-0.0857582	-0.292827	0.496845	0.232161	-0.281239	-0.0206213	-0.331715	-0.280218	-0.186705	-0.0441762	-0.318852	-0.200856	0.36772	-0.414211	-0.0318894	-0.0105149	-0.33621	4.50399	6.91091	7.06473	7.77088	6.92864	6.5738	6.50561	6.76947
ABCE1	-1.60301	-1.53373	-1.28538	-1.10794	-1.70143	-1.45716	-1.03169	-0.949313	-0.871917	-0.629887	-1.08788	-0.737461	-1.3365	-0.869687	0	-0.987545	-0.826369	-0.956323	-0.567278	-1.21752	-1.1346	-1.41016	-0.64811	-0.980371	-0.897824	-0.769809	-1.47631	-1.07726	-0.518418	-1.14744	-0.713292	-0.813368	-1.33171	-0.511815	-1.61661	-1.03781	-0.607618	-1.02537	-0.758111	-1.04354	-0.473317	3.07258	6.03628	7.24469	6.35008	7.46464	7.05867	6.64451	7.94023
ABCF2	-1.02928	-1.13263	-0.830043	-1.76004	-1.28672	-1.31263	-0.863306	-0.114265	-1.83759	-0.663454	-0.503904	-1.57823	-0.725499	-0.415921	-1.00488	-0.0443013	-0.7934	-1.07675	-1.79749	-0.113802	-0.762536	-1.74903	-1.50866	-0.964881	-1.84723	-0.64059	-1.66869	-0.891937	-0.99788	-1.62522	-0.772861	-0.719871	-0.28869	-1.19447	-0.413155	-0.752919	-1.54859	-0.779989	-1.0804	-1.6289	-1.47177	4.27413	4.97584	4.48738	4.04593	5.43468	4.96847	5.48617	6.07749
ABCG8	0.0359409	0.0116084	0.0909697	0	-0.0275438	0	-0.111355	-0.100928	-0.0697253	-0.157211	-0.0387021	-0.0828751	0.115454	-0.13071	-0.224484	-0.0283788	-0.131974	-0.152816	0.188485	-0.127722	-0.104202	-0.0597389	0.0149992	-0.106194	-0.181295	0.0615087	-0.0564984	-0.103779	0.142759	0.165565	-0.123557	-0.0784316	-0.0762905	-0.259909	-0.128293	-0.2159	-0.0809717	-0.0487391	-0.230155	-0.133418	-0.117849	0.522969	2.30256	3.08119	1.8507	2.70484	4.78159	3.47331	1.86821
ABHD14A	0.62005	0.534734	0.634507	0.49261	0.625215	0.744678	0.442066	-0.0730409	0.437119	0.516856	-0.474443	-0.451411	0.0580844	0.532724	0.015731	-0.103876	-0.196903	0.396809	0.0303909	0.139569	-0.070167	-0.125401	0.41905	0.36412	-0.355261	0.169105	0.113624	-0.437612	0.325513	0.215013	0.13888	0.229271	0.165691	0.178537	0.283229	0.254318	0.381551	0.0306553	0.123732	0.22068	0.24442	8.07509	8.34455	7.63953	6.89265	8.40397	8.66954	8.07592	7.84884
ABHD2	0.15518	0.0052438	0.215881	0.0812799	-0.0327467	0.00231686	0.490198	0.715939	0.907857	0.331915	0.149094	-0.0872302	0.173657	0.0985608	-0.118945	0.688142	0.571194	0.207855	0.29064	0.393491	0.194453	0.494706	-0.122567	0.18581	0.276796	0.249664	0.428911	-0.0721497	0.160328	-0.108391	0.554007	0.309426	0.435857	0.897207	0.070616	0.243501	0.340034	0.323619	0.138982	0.140908	0.322386	5.69935	8.11379	8.20416	6.28648	8.2038	7.99138	8.21839	8.34684
ABI2	0.0220724	0.147135	0.310731	0.138572	-0.160382	0.191073	-0.266319	0.554836	-0.513627	-0.909327	0.346267	-0.228159	0.352317	-0.0926971	0.0665299	0.164704	-0.152388	0.0523759	0.0485107	-0.0370772	0.0912307	0.0391381	0.354141	0.343013	0.377303	0.0382428	0.470826	0.523463	-0.199259	0.468906	0.279591	-0.44314	-0.491615	-0.844033	0.244274	-0.409359	0.540102	0.287631	0.0530361	0.3003	0.0319388	8.12795	7.1898	7.01896	8.88425	6.56234	6.03672	7.4905	6.22987
ABI3BP	1.17112	1.4061	1.0514	1.96048	1.30914	0.524452	0.409197	0.573148	0.48648	0.204953	0.956537	1.71374	1.35879	1.10979	0.412612	0.627447	1.2594	1.61567	0.711426	1.18772	0.773699	1.59474	1.71723	0.831057	0.934923	0.268501	1.42388	1.1955	1.22561	0.951442	0.782787	1.03034	0.768209	0.600096	0.333797	0.582784	0.558197	0.552977	0.666728	0.929558	-0.0924228	12.5144	12.675	12.5542	11.8987	12.9192	11.993	12.0425	13.1817
ABL1	-0.072972	-0.195339	-0.233564	-0.430955	-0.207782	-0.328766	-0.752453	-0.196941	-0.256488	-0.367213	-0.0729246	-0.443371	-0.204226	-0.293948	-0.306212	-0.134873	-0.405911	-0.16791	-0.357853	-0.345127	0.0245647	-0.620909	-0.214371	-0.0971738	-0.569825	-0.171919	0.148662	-0.236114	-0.43246	-0.520092	-0.225549	-0.751248	-0.597216	-0.749766	-0.311588	-0.360514	-0.441958	-0.256656	-0.401751	-0.549816	-0.503008	10.1814	10.3697	10.102	9.69531	10.8049	10.0342	10.4786	10.8166
ABLIM1	0.875514	1.02064	0.756865	0.131933	0.659933	0.73527	-0.0776758	0.392846	1.36789	-0.143253	0.593066	0.0745498	0.817965	0.380067	-0.240607	0.444916	0.304444	0.29698	-0.0537371	-0.192891	0.46444	0.209979	-0.0307962	0.286125	1.1206	0.205283	0.315195	0.167053	-0.106408	0.463198	0.585423	-0.0633659	0.883733	-0.326168	-0.229034	0.369088	-0.0301174	0.365712	0.160057	-0.14741	-0.339472	2.5137	2.57501	3.18991	0.31961	3.39136	2.40718	4.12123	1.60649
ABR	1.06817	1.12389	0.481134	0.661805	1.07943	0.661188	-0.64023	0.357066	0.642879	0.0804729	-0.016696	-0.264269	0.163219	0.432441	-0.350236	-0.183555	0.286584	0.567008	0.278142	-0.0635865	-0.709526	0.0462716	0.900217	0.701312	-0.0521257	-0.137388	0.0480896	0.160385	-0.190943	-0.0130596	0.0991523	-0.883001	-0.857218	-0.284274	-0.306865	0.269717	-0.108195	0.0829194	0.142627	-0.28444	-0.263773	5.03311	6.00137	5.90911	5.02919	5.96725	6.60245	5.22052	5.9283
ABTB2	-0.390504	-0.391219	-0.445203	-0.576107	-0.307395	-0.682664	-0.109881	-0.146968	0.0448723	-0.16928	-0.097297	0.179419	0.216989	0.0185256	0.022232	-0.111803	-0.0498715	0.190873	0.328715	-0.0828531	-0.203584	-0.344539	0.22936	-0.0827063	-0.0716495	0.36489	0.428009	0.213552	0.242982	0.216443	0.336445	0.137796	-0.179788	-0.62321	0.12442	-0.299144	0.0303056	0.203907	-0.201098	-0.0756364	-0.0622933	6.51362	6.28453	6.49965	5.09099	6.30765	6.98059	5.95064	6.57959
ACADM	0.0395731	-0.311817	-0.172733	0.140314	-0.270826	0.0370963	-0.115322	-0.289378	-0.443937	-0.30739	-0.553039	-0.308982	-0.800087	-0.324936	-0.785554	-1.09859	-1.15556	-0.863505	-0.960211	-1.02678	-0.950491	-0.547088	-1.09981	-0.452543	-1.31423	-0.460732	-2.11111	-0.672324	-0.836418	-1.03897	-1.02346	0.223868	-0.353026	0.0533053	-0.588925	-0.353283	0.0204362	-0.564377	-0.376052	-0.424899	-0.423821	11.838	12.6564	13.296	12.4437	12.9063	12.7176	12.3224	12.834
ACADS	0	0	0	0	0	0	-0.0485463	0.0772608	0	0.0887551	0.119148	0	0.411338	0.122277	0	0.137544	0.0144278	0	0.221535	0	0.136262	-0.0353846	-0.0496519	0.105383	0.0825686	0.445501	0.00634463	-0.0903773	0.508956	0.257721	0.0745661	-0.023051	0.190014	0	0.0171525	0	0.270207	0.260641	-0.0758749	0.0848338	0.481864	12.6318	11.5243	11.1127	11.2108	10.9803	12.0642	11.567	10.8821
ACADVL	0.153233	0.141395	0.14773	-0.0386364	0.291174	0.177959	-0.432963	-0.0634324	-1.27324	0.267833	-0.610864	-0.958617	-0.0019179	-0.0897542	-0.682624	0.0720214	-0.385754	0.161915	-0.566371	0.0297326	-0.340769	0.0271834	0.295026	0.326248	0.4965	-0.339633	-0.0814609	-0.346871	-0.967789	0.0902547	-0.592506	-1.13091	-1.2176	-0.980252	-0.303174	-0.418487	-0.663631	-0.402339	-0.124842	-0.507494	-0.731124	14.3474	13.8506	13.8008	14.8785	13.2239	14.3038	14.4596	13.5111
ACHE	0.380371	0.54809	0.546979	0.654767	0.308749	0.340081	0.224036	0.249462	0.349077	0.359582	0.509842	0.516649	0.357927	0.538481	0.308075	0.408465	0.36305	0.591027	0.363108	0.653755	0.284648	0.154224	0.602939	0.213327	0.332001	0.146161	0.727633	0.34857	0.514388	0.483729	0.241637	0.466693	0.476648	0.0169988	0.320446	0.557405	0.160178	0.319181	0.265986	0.286231	0.192902	8.3131	7.94106	8.38122	10.3773	7.02326	7.29748	8.17123	6.06649
ACO1	-0.881313	-0.675869	-0.862335	-1.44948	-0.727821	-0.941387	-2.20099	-1.27941	-0.238312	-1.77941	-0.525218	-2.04849	-1.11141	-1.03022	-1.28873	-1.16525	-1.39427	-0.37868	-1.99586	-0.676594	-2.34104	-1.6486	-1.08747	-0.851015	-1.18585	-1.15469	-1.75771	-2.02958	-1.5073	-2.23782	-1.35525	-1.49725	-2.04557	-2.22538	-0.352681	-1.14982	-1.67757	-1.4792	-1.14678	-1.0387	-0.913664	7.65439	7.32322	7.9635	6.79762	7.66545	7.71268	7.30878	7.53823
ACOX1	0.0948856	-0.0504334	0.272149	-0.195004	0.156553	-0.205032	-0.244738	0.922868	-0.248403	-0.142687	-0.0861053	-1.21029	0.21596	0.0751179	0.335359	0.284945	0.739915	-0.23522	0.218438	0.282599	0.0634525	-0.203692	0.251613	-0.0400061	-0.47215	0.317835	-1.78218	-0.495649	0.161513	-0.0206385	-0.145956	2.04862	0.29027	-0.301598	0.378585	0.161792	-0.38759	0.0977661	0.234662	-0.450066	-0.255596	6.46576	7.82155	8.67186	6.96118	8.05343	8.64537	7.97884	8.19208
ACOX2	0.125693	0.518553	0.17548	0.553377	0.46532	0.420141	-0.0849067	-0.43378	-0.60505	-0.148533	-0.529503	-0.385565	-0.0367949	-0.255214	-0.194133	-0.777848	-0.44162	-0.326246	0.0159222	-0.49546	-0.569899	0.149242	-0.292161	0.0487875	-0.252021	-0.346205	-0.125534	-0.290992	-0.0947425	0.255771	-0.435189	-0.181611	-0.051144	0.0805696	-0.727532	0.253374	-0.297961	-0.310022	-0.430098	-0.303351	-0.525671	8.71173	9.78087	9.65508	9.91503	9.7964	10.0104	9.08532	9.52828
ACP2	0.830126	0.875293	0.861475	0.0282175	0.667929	0.645483	0.165915	-0.670216	-0.0998281	0.158641	0.210881	0.43709	-0.279331	0.374394	-0.11433	-0.238681	0.29652	0.0334803	-0.37746	0.0993371	0.174229	0.0768474	-0.916631	0.513202	0.755704	0.280966	-0.837661	0.170997	-0.410509	0.548428	0.469735	-0.314943	-0.252748	-0.0117817	0.719154	0.0780993	-0.426466	-0.00519845	0.153025	0.0982552	-0.191964	10.6578	10.1898	11.703	9.52611	10.0854	10.0409	10.5572	10.1041
ACP5	3.80963	3.91843	2.7916	4.87408	3.99242	4.01846	3.12782	3.24535	1.49627	2.89102	1.8833	1.52731	1.97669	2.28093	1.36295	0.090361	3.09513	3.5248	0.597726	2.53721	1.45485	2.79385	1.84648	3.76048	2.38404	0.672285	0.766376	1.43294	0.564596	1.94033	2.05361	1.0812	1.55588	2.07931	2.43601	2.95832	0.699442	2.0287	2.98111	2.65465	2.6086	10.3201	10.8189	11.5171	10.032	10.5084	11.9123	11.9889	11.048
ACP6	-0.0966686	-0.194709	-0.12138	-0.226804	-0.137873	-0.138707	-0.12378	-0.147393	-0.0466347	0.0558334	-0.0303297	-0.0609369	0.219538	-0.171954	-0.120779	-0.0489355	-0.220798	-0.280865	0.178067	-0.316308	-0.34278	-0.123706	-0.0681539	-0.230883	-0.26235	0.237817	-0.0270322	-0.293468	0.0484999	0.105323	-0.103926	0.0440315	0.128095	-0.0274402	-0.372388	0.0726016	-0.118016	-0.0317826	-0.278304	-0.127929	-0.139858	8.83098	9.61725	9.63361	8.40622	8.79042	9.69351	9.33646	9.18178
ACSBG2	-0.0967366	-0.280323	0	-0.426408	-0.138791	-0.0377444	-0.188351	-0.161862	-0.355436	-0.341487	-0.161599	0.102137	-0.078083	-0.320486	-0.0602543	-0.173043	-0.412218	-0.437748	-0.0015829	-0.320683	-0.196294	-0.400306	-0.00758168	-0.481118	-0.108752	-0.000149281	-0.121893	-0.287301	0.162912	-0.262567	-0.323902	-0.0138318	0.143331	-0.024636	-0.107814	0	0.144011	0.048179	-0.356106	-0.336021	0.193588	4.50399	3.96459	2.19333	4.25632	3.72787	3.46471	4.58872	5.65393
ACSL1	2.22861	1.86142	2.31683	2.24005	1.81371	1.75759	1.77558	1.87931	0	1.62587	0.899014	1.6309	1.18599	0.846158	0.213796	0.39845	0.758725	1.5899	0.470197	1.27333	2.04462	0.969167	0.331685	1.87464	1.88429	-0.028751	-0.246558	1.067	0.166138	0.933701	1.13346	0.0373958	0.750262	1.56112	1.63609	0.688134	0	0.683823	1.78873	1.42321	1.31992	10.9644	10.9131	12.6777	10.6549	11.5594	10.9731	11.6592	11.8224
ACSL3	-0.530665	-0.910062	-0.825339	-0.555398	-0.964773	-0.726489	-0.726228	-0.494478	0.347497	-0.605009	0.88899	-0.427826	-0.781191	-0.430522	-0.453596	-0.442555	-0.821982	-0.555538	-0.409812	-1.00188	0.313858	-0.917783	-0.746461	-0.128291	-0.787625	0.60517	-2.30194	-1.29976	-0.0933489	-0.556262	-0.934254	-0.715132	-0.473616	-1.54819	-0.0143264	0.47796	-0.383779	-0.72079	-0.0693517	-0.90089	-1.1268	5.65001	7.04498	7.24469	6.55867	7.76321	7.00382	6.55153	7.64231
ACSL4	-0.945857	-0.855325	-0.976624	-0.590199	-0.774894	-0.973452	-0.912052	-1.60262	-1.68221	-0.954486	-1.54519	-0.548512	-1.26068	-1.66289	-0.626295	-1.76717	-1.61869	-1.00974	-0.26242	-1.36746	-1.51141	-1.21494	-0.938217	-1.00104	-0.772628	-1.03975	-0.577259	-0.577167	-1.03242	-1.11659	-1.02629	-1.3898	-1.23555	-1.17226	-1.13241	-1.32141	-0.0208277	-0.567222	-0.857807	-0.481338	-0.806229	8.38254	8.93716	9.80402	9.08595	9.13162	9.08532	9.07903	10.3656
ACSS2	0.95786	0.760805	0.478208	-0.0213734	0.560966	0.240535	-0.536097	-0.745232	0.308458	-0.587699	-0.24603	-0.396178	-0.0253891	-0.633925	-0.542095	-0.522154	0.105074	-0.421387	-0.106193	-0.104031	-0.122074	-0.979508	-0.978647	-0.0686768	-0.868303	0.55552	-0.84987	-0.927444	0.471393	-0.227341	-0.240663	-0.062978	0.077516	-1.09618	-0.28983	-0.227734	-0.684345	-0.532013	-0.1114	-1.0004	-0.254455	12.4511	12.627	11.2969	10.5661	11.443	11.0101	12.0168	11.3487
ACTA1	0.311183	0.522436	0.314056	0.120965	0.309302	0.357368	0.508944	0.320236	0.878329	-0.200873	0.514096	0.43287	0.984616	0.636708	0.368628	1.28497	0.8079	0.851571	0.667056	1.35821	1.12942	0.679913	-0.958189	0.373494	-0.118193	0.885411	-0.930257	0.58787	0.79146	0.550822	1.70094	-0.010771	-0.0445237	-0.715628	1.03766	0.571449	-0.125498	0.716076	1.359	0.167806	0.143948	7.35205	6.67347	6.55126	7.27384	6.88759	6.45869	6.47422	7.10677
ACTC1	-0.145929	-0.0861574	-0.33066	-0.468137	-0.218201	-0.169497	0.259868	0.107257	0.657079	0.267765	0.373273	-0.244347	-0.101274	0.259569	0.391197	0.171191	0.253407	-0.329254	-0.0526488	-0.000971938	0.186777	-0.215221	-0.103198	-0.155234	-0.483384	0.752942	-0.592732	0.246503	0.221138	-0.386681	-0.0188303	-0.292365	0.607919	0.612167	-0.504493	0.438686	-1.12132	0.0324187	0.054054	-0.177728	-0.145694	5.40174	6.40842	6.88389	6.88162	5.76044	5.78044	4.92655	7.2535
ACTG2	0.00651034	-0.0439126	0.161499	-0.719636	0.0201415	-0.119514	-1.14009	-0.36423	0.22999	-0.899466	-0.561772	-0.998149	-0.2271	0.634328	-1.0109	-0.383673	-0.591847	-0.333555	-0.722982	0.0735141	-0.534573	-0.821324	-1.81724	-0.220558	-1.89422	-0.788986	-1.5906	-0.58278	-0.64654	-0.583967	-0.492655	-1.21683	-0.861128	-2.21298	-0.464094	-0.198298	-2.1792	-0.0670902	-0.0907012	-0.970098	-1.32245	15.9913	13.8455	14.0778	13.4869	13.1376	12.333	12.9442	15.2521
ACTL6A	-0.621826	-0.63437	-0.668683	-0.580972	-0.494996	-0.449645	0.672819	0.199471	0.36762	0.0452682	0.63381	0.293569	0.105886	-0.22448	0.417199	0.164658	0.433164	0.298242	-0.491764	0.317765	1.11894	0.188042	0.306594	-0.589803	0.417315	0.138778	0.0302586	0.246041	0.461315	0.460141	0.553866	0.368451	0.28604	0.442642	0.65803	-0.200965	0.413381	0.162732	0.385473	0.520973	0.605965	8.03594	8.61147	9.24186	9.09034	9.27394	8.46562	8.61538	8.53594
ACTL7A	-0.655497	-0.671642	-0.235926	-1.22858	-0.710554	-0.451174	-0.935216	-0.385124	-0.319299	-0.431489	-0.398236	-0.738917	-0.309834	-0.0346102	-0.573901	-0.000354085	-0.38686	-0.594331	-0.484761	-0.39147	-0.211901	-1.0061	-1.16927	-0.320018	-1.09287	-0.271773	-1.18992	-0.719104	-0.523155	-0.207507	-0.26782	-0.750864	-0.201204	-1.01193	-0.157354	-0.208734	-1.34628	0.11735	-0.193671	-0.758524	-0.557241	6.39063	5.32896	5.61045	7.02083	5.555	6.05582	6.39703	5.81431
ACTL7B	-0.0828368	0.0190539	0.216374	-0.209841	0.00891994	0.0367489	-0.507922	-0.231106	0.0637158	-0.18009	-0.0333171	-0.489667	0.0422229	0.365908	-0.298732	-0.184835	-0.236894	-0.168737	-0.0425734	-0.117945	-0.101612	-0.520722	-0.757434	0.0702882	-0.637543	-0.481154	-0.53788	-0.367263	-0.135174	-0.123106	-0.169451	-0.431489	-0.390991	-0.560135	0.0790063	0.405717	-1.09049	-0.0518381	0.0829272	-0.37744	-0.563936	6.22114	4.51542	5.37617	5.23505	3.72787	5.15978	5.67289	5.30456
ACTN1	-0.36176	-0.119255	-0.319882	-0.718508	-0.143643	-0.494098	-1.45914	-0.0707353	-0.756745	-0.919822	-0.692564	-0.945415	0.0728225	0.508258	-0.690281	-1.0333	-0.494559	0.00709378	1.62265	0.1397	-0.617112	-1.16082	-0.107905	-0.31793	-1.02997	-0.213647	-0.1128	0.583112	-0.495274	0.209596	-0.597215	-0.843782	-1.41957	-1.53181	-1.00102	-0.0428211	-1.03085	-0.26785	-0.915304	-0.347918	-1.00655	8.07343	8.55326	8.56302	6.94935	9.0667	8.10372	8.7689	9.6739
ACTN2	0.396579	0.649181	0.50253	1.07419	0.687387	0	0.128639	0.176724	0.0549495	0.118686	0.448836	0.553086	0.392602	0.496023	0.0235237	0.15867	0.125095	0.426134	0.504969	0.69197	0.225041	0.289229	1.43873	0.152594	0.0927165	0.358754	0.587182	0.510538	0.358735	0.33625	0.11854	0.346963	0.219346	-0.498184	0.119206	0.0317942	-0.0755338	0.256993	0.360393	0.213437	0.1709	5.47208	4.40508	3.98526	3.95883	4.7463	3.98994	5.14422	5.07881
ACTN3	-0.182029	-0.145338	-0.206008	0.411067	-0.0766477	-0.15195	0.296386	0.417019	0.327272	0.772719	0.471034	0.364829	0.166746	0.992693	0.313068	-0.0501647	0.617628	0.542808	0.362884	0.347685	-0.0514269	0.352317	0.147804	0.812165	0.597399	0.273411	-0.139477	-0.0808173	-0.132328	0.33434	0.0838107	-0.160453	-0.175435	0.105013	0.533118	0.676217	0.035246	0.270077	1.01107	0.746735	-0.207549	4.27413	5.39257	3.98526	4.39088	3.72787	4.38211	4.2887	4.71297
ACTN4	1.01827	1.37322	0.704723	-0.506306	0.73095	0.651195	-1.45569	0.736121	0.807472	-0.801285	0.705381	-0.270502	0.164488	0.697953	0.193221	-0.549723	0.180251	0.690069	2.23377	0.28793	0.443367	-0.238783	1.21603	0.216466	0.454791	1.37319	1.34498	0.754361	0.201873	0.442944	0.734763	-1.18552	-1.16098	-0.765255	0.0906509	0.244953	0.369659	0.38115	0.0229427	-0.554456	-1.00234	15.1809	14.7079	13.6431	14.4024	14.4648	14.5325	14.826	14.2492
ACTR1A	0.524695	0.378471	0.54367	-0.0629242	0.319367	0.462271	-0.483159	0.100523	-0.190007	-0.169103	-0.420947	-1.04382	0.0169219	0.274465	-0.0338658	-0.0210674	0.0431087	0.0276619	-0.279988	0.0407985	-0.318077	-0.552825	-0.882523	0.170099	-0.491807	0.172748	-0.734853	-0.333522	-0.190794	-0.129522	-0.134863	-0.315359	-0.351037	-0.821041	-0.0999733	0.174815	-0.432198	0.118951	0.0297951	-0.391747	-0.340472	11.1191	10.9527	10.4356	9.22564	10.1443	10.5743	10.4165	10.4554
ACTR1B	0.280517	0.18555	0.196643	-0.382599	-0.345332	0.206126	-0.047898	0.0827027	-0.460602	-0.281641	-0.57501	-0.610589	-0.562857	0.128976	-0.231927	-0.0608111	-0.360789	-0.40891	-0.301735	-0.367575	-0.184552	-0.187389	-0.964871	-0.236347	-0.486836	-0.970205	0.0163657	-0.705675	-0.463088	-0.824285	-0.291436	-0.875185	-0.472772	-0.34745	-0.18975	-0.123152	-0.544299	-0.198246	-0.472033	-0.948495	-0.144198	12.9933	13.4092	13.5438	13.3929	13.458	14.1927	13.3688	13.2063
ACTR3	0.0317504	-0.0476572	0.399235	0.97097	0.487343	0.124665	1.30703	0.831965	0.706959	0.893711	0.34421	0.553905	0.268234	0.602506	0.565339	0.926318	0.849849	0.660399	0.28258	0.418375	0.851827	1.2535	0.657165	0.403376	0.836777	0.45591	0.675498	0.488348	0.466723	0.334231	0.377293	0.690333	0.434447	1.32135	1.25222	0.498245	1.0939	1.07248	0.432092	0.748332	1.17156	13.1179	13.6658	13.9976	13.2991	13.5845	13.8865	13.616	13.6988
ACTR3B	-0.449951	-0.64301	-0.505868	-0.701092	-0.507973	-0.373954	-0.180288	0.608876	-0.696105	-0.225397	0.826384	-0.881484	-0.135529	-0.515935	-0.276028	-0.0802083	-0.630806	-0.831865	-0.602214	-0.319837	-0.449051	-1.04266	0.901924	-0.71655	-0.654445	-0.200808	-0.439347	-0.607214	-0.347856	-0.584872	-0.324745	0.20363	-0.709443	0.401274	-0.0138945	-0.56844	-0.261052	0.0983866	-1.02878	-0.601998	-0.0293705	10.5225	9.84983	10.4818	9.88011	10.1523	9.6767	9.68052	10.1697
ACTR8	-0.13283	-0.143559	-0.201353	-0.0046898	-0.0549705	-0.1136	0.284606	0.133285	-0.076211	0.874826	0.352036	-0.650236	-0.323958	0.201838	-0.223977	0.159904	-0.101174	0.116148	-0.345786	0.240828	-0.499043	-0.0623537	-0.431076	0.0783161	-0.314599	0.129911	-0.388882	-0.212727	0.0697905	-0.540717	-0.305963	0.598589	-0.702731	0.313341	0.0270821	0.341663	-0.0294461	-0.026981	0.101905	-0.225477	0.0382755	3.96545	4.10081	3.08119	3.09611	4.25169	4.32326	3.34287	4.18059
ACVR1	0.601685	0.43542	0.207419	-0.149192	0.327207	0.372548	-0.23927	0.724877	0.671744	0.108614	0.961344	0.116776	-0.000847475	0.827813	1.22403	0.433399	0.806909	0.371406	0.52324	0.313329	0.584041	1.33268	0.890353	0.832259	0.877735	0.666986	0.741244	1.38771	0.367691	0.590943	1.687	0.202273	-0.381679	0.504681	0.00392296	0.545407	0.215801	0.208897	0.531114	1.15335	-0.043461	5.84238	7.80073	8.43244	6.31814	8.3643	7.37903	6.69578	8.58024
ACVR2B	-0.988534	-1.13655	-1.03431	-1.19755	-0.699425	-0.404664	-1.50356	-1.99638	-1.09354	-1.77968	-1.04067	-1.58331	-1.40108	-1.87476	-1.43673	-1.45245	-1.72028	-1.85173	-0.952282	-1.81288	-1.23179	-1.4749	-0.378128	-1.80327	-0.998595	-1.29211	-0.704239	-1.80294	-1.22457	-1.2423	-0.903896	-1.32393	-1.73584	-1.12411	-1.4468	-1.51383	-0.899842	-1.54508	-2.02828	-1.61682	-1.5084	10.3477	9.53803	9.41861	11.2026	8.94941	9.217	9.82926	8.73746
ACY1	-0.369709	-0.42373	-0.522325	-0.583002	-0.603082	-0.500837	-0.587184	-0.377407	0.39974	-0.105097	-0.600895	-1.10044	-0.729419	-0.49793	-0.782879	-0.0127217	-0.527551	-0.694857	0.0997452	-0.648036	-1.36848	-1.25223	-0.690247	-0.706611	-1.53894	-0.843243	-0.186027	-1.14003	-0.73014	-0.69088	-0.0477089	-0.411034	-0.821691	0.448587	-1.09748	0.728277	-1.10098	-0.35467	-0.58663	-1.09446	0.62549	9.22981	9.77578	9.48985	8.60424	9.43622	10.1898	9.23902	9.23196
ADA	-2.32912	-2.63005	-1.97824	-1.84994	-1.99017	-2.41139	-1.25841	-0.991886	-3.20557	-1.32967	-1.81592	-1.88988	-1.5912	-0.762489	-1.43281	-2.37798	-0.9185	-1.06102	-1.75004	-1.48274	-2.47509	-1.85126	-2.34256	-1.59439	-2.35907	-2.0168	-1.65808	-2.06731	-2.7298	-1.77372	-1.13061	-1.02236	-1.53032	-0.618269	-1.0561	-1.61051	0.0117219	-0.678209	-1.42182	-0.497041	-1.54825	4.95983	5.334	6.4086	5.50553	6.04677	5.72024	5.21748	6.1132
ADAM10	-0.116449	-0.255577	-0.0104178	-0.305143	-0.148962	0.0624425	-0.24858	-0.241132	0.487577	0.172797	0.00454353	-0.465154	-0.633908	-0.215034	-0.607029	0.309079	-0.201523	-0.696354	-0.9321	-0.156389	-0.232895	-0.78848	-1.40548	-0.10275	-0.76252	-0.539567	-1.15235	-0.929873	-0.396174	-0.944611	-0.0844378	-0.585539	-0.409054	-0.186697	-0.157322	0.337516	-0.729029	-0.27375	-0.0922231	-0.604299	-0.487238	8.38834	8.88116	10.108	7.94599	9.15132	9.67922	9.3806	9.9911
ADAM12	0.0663822	0.0839857	-0.069854	-0.126602	0.0160819	-0.00436006	0.376073	0.3634	0.0309634	0.190213	0.250707	0.673341	0.149627	0.161478	0.229918	0.0473621	0.242187	0.301854	0.179795	0.268571	0.342866	0.472899	0.294073	0.0856479	0.271532	-0.00180221	0.714675	0.688762	0.135996	0.193508	0.235457	0.36806	0.745569	0.443571	0.193095	0.0923697	0.40408	-0.0344474	0.271774	0.677729	-0.0334709	2.99504	2.91852	3.90939	2.66369	3.07443	3.13389	2.18224	4.7427
ADAM23	-1.48118	-1.8693	-0.921527	-2.21854	-1.39301	-1.75183	1.8466	1.91353	-2.70014	-2.3722	-2.57806	0.292568	2.28904	-0.705965	-0.537978	1.24448	1.79554	-0.429927	0.549221	0.187226	2.31276	2.85989	-2.4452	-1.8943	1.19812	-0.945852	0.451279	-0.0092778	-0.53987	-1.38325	0.293429	-0.0478039	2.41566	-2.27389	1.56335	-2.79134	1.45522	-0.967292	0.323946	-0.0331587	0.346802	10.4598	9.64097	9.81524	11.7651	9.7621	9.69258	10.3172	9.80197
ADAMTS13	0	0	0	0	-0.114079	0	0.0319113	-0.0551196	0	-0.0188179	0.0369812	-0.0192739	0.0497056	0.0394074	-0.0342217	-0.0309131	-0.0809334	-0.110537	0.0399088	-0.0825649	-0.0317124	-0.0517298	0.0546068	-0.00821358	-0.0376561	-0.0177921	0.00670897	-0.037533	0.110285	-0.0529534	0.0194155	-0.142106	-0.145956	0.00366351	0.022113	-0.14335	0.107141	-0.119178	-0.16223	0.00601436	-0.00813334	11.292	8.76465	7.23604	10.4079	6.89473	6.93713	9.96024	6.82396
ADAMTS3	0	0.0159881	0	-0.224585	0	0	-0.250639	-0.153596	-0.105118	-0.125323	-0.170065	-0.0485017	-0.141273	-0.105603	0	-0.0964773	-0.221566	-0.162956	-0.0945249	-0.0943307	-0.107928	-0.250063	-0.245881	-0.132518	-0.245071	-0.180332	-0.192634	-0.25609	-0.106158	0.0333926	-0.135115	-0.0562466	0.0190767	-0.0139129	-0.168742	-0.0196495	-0.154368	-0.179019	-0.20615	-0.170423	-0.189428	4.16069	3.83919	5.64449	4.1927	5.91511	2.57382	2.91768	6.49956
ADAMTS7	0	0	0	0	-0.343704	0	-0.0566281	-0.113283	0	-0.180661	-0.0986477	-0.113982	-0.0697807	-0.103346	-0.200459	-0.248807	-0.180358	-0.209255	-0.0510926	-0.159022	-0.109062	-0.13136	-0.127248	-0.122993	-0.209269	-0.0837034	-0.134913	-0.0660632	0.0158809	-0.0787134	-0.0268144	0	0	0	-0.0850925	-0.30678	0.075361	0.081629	-0.0651542	-0.118611	-0.128117	5.08005	2.40826	0.266483	0.31961	3.29423	0.181882	2.57463	1.86821
ADAMTS9	-0.487683	0.0952947	-0.335959	0.756857	-0.116579	-0.439054	-0.174948	-0.0572889	-0.102224	-0.366187	-0.19604	0.139985	0.160689	-0.497032	-0.0696571	-0.49929	-0.00342702	0.0765911	0.322486	-0.185944	-0.193513	0.236494	0.187142	-0.104859	0.0211663	-0.273259	0.584781	0.0140589	0.036358	0.613393	-0.359088	0.0953151	0.253343	0.113019	-0.456304	-0.129753	-0.255799	-0.573604	-0.217245	-0.0200038	-0.458953	9.88313	9.13271	9.31414	9.50144	9.45308	8.51515	9.89341	11.5748
ADAMTSL4	1.04931	1.1245	0.358971	-0.925984	1.16588	0.834682	-1.14136	-0.727116	-0.854497	-0.624277	-1.0474	-1.30264	-0.337401	-0.604499	-1.49643	-0.939582	-1.4218	-0.445628	-0.210515	-0.284399	-1.09737	-1.14012	-1.29343	-0.384063	-1.36775	-0.490739	-1.70851	-1.01158	-0.705236	-0.776818	-0.304626	-1.82277	-1.78064	-2.48501	-1.02589	-1.39746	-0.301697	0.163279	-0.725059	-0.529729	-0.0788811	10.5939	10.2876	10.0717	11.123	8.69687	9.5088	10.4821	8.99446
ADARB1	0.047303	-0.0523857	0.117323	-0.0773508	-0.0970185	0.140429	-0.854091	-0.892133	-1.22849	-1.13247	-1.31108	-1.09156	-0.516187	-1.04089	-0.796736	-1.50138	-0.931106	-0.547318	-0.699129	-0.754329	-0.954757	-0.494124	-0.903444	-0.664092	-0.943305	-0.943011	-0.866177	-1.09584	-0.992129	-0.43341	-0.744998	-0.520219	-0.504878	-0.687646	-0.86171	-0.785301	-0.719534	-0.542709	-0.66143	-0.736084	-1.073	12.5568	12.3782	10.778	12.1342	12.2501	11.6618	12.2967	12.218
ADCK4	0.201328	0.199679	0.130457	0.0534864	0.0568734	0.206998	0.0390327	-0.012188	0.20683	-0.152178	-0.035861	-0.165175	-0.00307452	-0.0895904	-0.141692	-0.201983	0.0338811	-0.236169	0.0262822	-0.201794	-0.0875006	0.0282509	-0.199627	-0.111951	-0.291607	0.00292029	-0.276076	-0.195732	-0.19049	-0.0587688	0.0178374	-0.0208256	0.162468	-0.00864387	-0.137304	-0.0285431	-0.0770362	-0.12339	-0.24214	-0.119225	-0.00508518	8.48436	7.93424	6.65467	6.47793	7.59914	8.45899	8.33059	7.56088
ADCY3	-0.0998811	-0.061308	-0.235996	-0.497021	-0.20344	-1.29561	-0.240277	0.231762	-0.340796	-0.403985	0.144391	0.522537	0.368182	-0.373682	-0.385333	0.198803	0.270972	0.153784	0.430737	-0.0102011	-0.0580599	-0.188228	0.01421	-0.466618	-0.481604	0.0994169	0.813888	-0.0503442	0.338722	0.0052437	-0.0654628	-0.0210329	0.208085	-1.15142	-0.177069	-0.860108	0.129412	0.482364	-0.285851	-0.600091	0.198771	4.7826	5.90701	6.64378	5.91477	7.49726	6.6179	6.71075	7.05648
ADCY6	0	0	0.389652	0.376034	0	0.225222	0.313394	0.362676	0.288543	0.228878	0.692424	1.00739	0.448359	0.440829	0.238914	0.534787	0.468638	0.726532	0.463866	0.546755	0.468513	0.6083	0.79573	0.313034	0.545429	0.0874305	1.00524	0.501648	0.622058	0.552821	0.335029	0.862003	0.631554	0	0.22632	0	0.220959	0.439005	0.293738	0.402408	-0.0879026	10.7886	10.4537	10.7752	10.2756	10.9582	10.9473	10.1388	10.2799
ADCY7	0.131194	0.164053	-0.0852723	-0.108782	-0.0972508	0.0310635	-0.323409	0.123127	0.635711	-0.0103446	-0.545476	-0.46483	-0.294064	0.138307	-0.521799	-0.660288	-0.664762	-0.4843	-0.35866	-0.276256	-1.07411	-0.687807	-0.487048	-0.119208	-0.531824	-0.623758	-0.970355	-0.8004	-0.568104	-0.247777	-0.468516	-0.26059	-1.0488	-0.681373	-0.805372	-0.387011	-0.507485	-0.0824171	-0.0479932	-0.338335	-0.548244	7.93767	9.33299	9.98436	11.2124	8.89696	9.00135	9.82668	9.16349
ADCY9	0.981364	1.01425	0	-0.971001	0.563938	0.678438	-0.71795	-0.579419	0.223687	-1.22738	-0.74651	-1.26475	-0.250512	-0.419217	-1.26968	-0.110693	-0.284203	-0.551281	-0.727845	-0.320691	-0.359175	-1.11096	-1.31241	-0.136948	-0.691975	0.320168	-1.34626	-0.316978	0.28365	-0.620462	-0.229605	-1.02613	-1.03025	-1.7664	0.316135	-0.644607	-1.01986	-0.322728	-0.852813	-1.26248	-0.829086	8.41591	8.66916	8.64724	7.54392	8.85068	9.03168	7.88086	8.66288
ADD1	-0.279458	-0.137392	-0.282173	-0.396954	-0.014749	0.0318626	-0.258487	-0.155765	-0.195399	-0.295594	-0.254304	-0.166968	-0.28329	-0.196854	-0.219449	-0.270609	-0.310155	-0.246862	-0.232818	0.0647371	-0.303413	-0.463169	-0.343164	-0.468954	-0.230631	-0.249754	-0.449481	-0.238738	-0.305773	-0.290178	-0.206369	-0.315613	-0.217204	-0.453036	-0.162802	-0.332115	-0.0812327	-0.108783	-0.229913	-0.44222	-0.10227	15.011	15.2175	15.0757	14.5368	15.2521	14.923	14.923	15.0313
ADD3	0.45037	0.0421266	0.27243	0.126399	0.149922	0.32994	-0.0253915	-0.716284	0.00413485	0.143834	-0.471692	0.332579	-0.25979	0.260826	0.923387	0.467638	0.522462	0.130131	-0.345836	0.00251642	0.523082	0.721353	0.267242	-0.160877	1.46409	1.42103	0.0709825	0.23899	0.253682	0.0604053	0.444233	1.19517	-0.329151	0.409464	1.03356	0.377079	0.569868	0.801609	0.202202	-0.0474502	0.941232	5.16748	5.82142	6.19719	6.66281	7.0292	6.37704	5.93495	6.45387
ADH1C	2.16089	1.82118	1.8647	2.16656	1.10409	1.56615	0.859195	0.541529	0.777811	0.627291	0.861933	0.379194	0.344122	1.33239	0.12491	0.219495	0.699502	0.979105	0.379619	0.758077	0.595116	0.98341	0.278173	1.19105	0.989207	0.436212	0.288336	0.589152	1.63619	0.415475	0.702287	0.153037	0	0	1.27878	0	0.530451	0.275018	1.17247	0.397174	0.40047	9.50667	9.81655	9.58814	11.1374	10.7832	9.4855	10.425	9.63362
ADH4	0	0	0	0	0	0	-0.637115	-0.580928	-1.07373	-0.667831	-0.951607	-1.18677	-0.445272	-0.884884	-1.27002	-0.891408	-0.810354	-0.879862	-1.02359	-0.980518	-1.0101	-1.36696	-1.23358	-0.669365	-1.40002	-0.969244	-1.30156	-1.14805	-0.824314	-0.301343	-0.768275	-0.944989	-0.742221	-0.967319	-0.907584	-0.832557	-0.861776	-0.65855	-1.2694	-0.938715	-0.137966	8.47939	8.18558	7.92146	9.35571	7.0515	7.30383	7.86157	6.71063
ADH6	0.850607	0.517561	0.943106	0.488287	0.521987	0.760886	-0.174899	-0.275916	-0.30049	-0.12737	0.00914679	0.300992	0.414785	-0.0348812	-0.0896099	-0.218903	-0.691303	-0.0657878	0.327521	-0.040081	-0.121389	-0.237598	0.11216	-0.192976	-0.198232	0.0435862	0.473697	-0.0455379	0.338183	0.249525	-0.107791	0.115492	0.00792834	-1.06539	-0.196895	-0.434059	0.249636	0.328341	-0.19093	-0.187929	0.089068	5.61767	4.857	4.31111	4.71668	5.60388	4.86399	4.20958	5.51336
ADIPOQ	-0.310044	-0.109624	-0.352686	-0.375192	-0.317828	-0.239746	-0.342435	-0.337995	-0.345078	-0.202937	-0.274819	0.129929	-0.496188	-0.462382	0.0356793	-0.32931	-0.164719	2.46206	0.295551	-0.313153	-0.37295	0.108005	0.241271	-0.166021	-0.00100941	-0.284216	0.523345	0.142123	-0.286888	-0.0351681	-0.274836	-0.212478	-0.123604	0.101672	-0.397061	0.101923	0	-0.495974	-0.0331415	-0.169223	-0.397526	6.23595	5.58881	6.12043	3.77328	4.94459	5.53611	3.59467	3.38052
ADIPOR2	-0.618964	-0.391583	-0.620271	-0.652679	-0.455791	-0.448909	-0.715189	-0.677445	-0.765045	-0.464134	-0.76061	-0.00271401	-0.640224	-0.751883	-0.185567	-0.851825	-0.717002	-0.322695	0.391126	-0.67887	-0.829524	-0.00276105	0.031041	-0.413293	-0.253268	-0.512823	0.557922	0.337468	-0.654828	-0.437596	-0.326018	-0.469905	-0.49001	-0.247752	-0.797911	-0.691936	0.204733	-0.520026	-0.419976	-0.177842	-0.578635	8.65616	9.63932	9.15313	7.99018	9.46584	9.84216	9.34853	9.72949
ADK	-0.218629	-0.215538	-0.0614068	-0.163555	0.0202257	-0.174616	0.0228025	0.00989895	-0.047068	0.942068	-0.286891	-0.353579	0.0906848	0.0291335	-0.106054	-0.419173	0.0802074	-0.504229	-0.301989	-0.28154	-0.0871465	0.00648658	-1.19486	-0.16657	0.317691	0.459573	-0.481601	-0.00986121	0.192819	-0.232605	-0.360542	0.277543	0.53743	0.688039	-0.226865	0.402244	-0.108893	0.428614	-0.260777	0.593979	0.406044	12.2824	12.5052	12.9884	11.9309	12.4156	12.6229	12.1283	12.029
ADORA1	1.72986	1.66225	1.81999	2.11415	1.68948	1.71455	0.905765	1.37419	0.372902	1.51646	0.93238	0.0715061	0.456778	1.34388	0.584871	-0.421941	0.964338	1.79239	0.16285	1.64121	0.0236065	0.404152	0.173203	1.3465	-0.376447	0.097292	-0.410645	-0.0778717	-0.146123	-0.0732881	0.853009	-0.100005	-0.389468	0.254127	0.801622	0.794811	0.497008	1.62769	1.42189	0.698004	0.59967	6.58925	5.73663	5.89308	7.40091	5.39956	6.79544	6.975	6.32619
ADORA2B	0	0	0	0	0	0	-0.419768	0.572828	-2.18071	1.11764	0.656906	0.410787	-0.388938	-0.622318	-1.0822	0.47606	0.377417	-0.614805	0.536038	0.32603	0.251744	-0.617306	-1.14713	-0.572534	0.298018	0.530788	-0.0569071	1.13148	1.00095	0.450033	-0.210989	-0.924098	-1.10849	0.359394	0.488512	1.56009	0.258438	0.800394	0.016332	0.588074	0.352984	5.33138	5.17167	6.04981	3.35201	6.11517	7.24096	6.1308	6.20819
ADPRH	2.21292	2.78218	2.38459	2.85976	1.83102	1.92455	1.37944	2.00212	0.65538	1.7631	1.90583	0.877434	0.826416	2.14942	1.26158	1.33627	1.34093	2.38714	0.803465	2.00528	0.968117	1.65939	2.54526	2.07278	2.27954	0.850214	1.33214	1.42283	0.943331	1.24754	1.60559	1.26933	1.00324	1.77927	1.40044	1.193	1.09114	1.0534	2.14113	1.54925	1.08372	5.25512	5.30708	5.59181	3.67585	5.65701	6.28263	6.2862	6.55609
ADRA1A	0	0	0	0	0.177995	0	0.365052	0.506079	0	0.326426	0.342854	0.243888	1.31129	0.239012	0	0.300316	0.212587	0.313085	0.275917	0.254495	0.350205	0.158463	0.212817	0.206306	0.304359	0.182786	0.165165	0.198058	0.536352	0.147074	0.240274	0	0	0	0.211194	0	0.315586	0.336835	0.368453	0.309299	0.36143	6.71855	6.78996	5.53759	4.76296	5.99567	6.39101	5.18192	5.8826
ADRA1B	0	0.458392	0	0	0.0802312	0	0.200298	0.28779	0.432441	0.51241	0.296215	0.272023	0.60444	1.3727	0.25342	0.1845	0.323324	1.02809	0.470464	1.23907	0.349866	0.0921448	0.370116	0.654219	0.0241413	0.675759	0.409265	0.208525	1.04591	0.301179	0.877639	0.330693	0.396028	0	0.247664	0	0	0.428542	0.282533	0.13731	0.307147	3.35446	5.94133	5.87967	5.86762	4.86568	5.18957	5.32189	5.05737
ADRA2A	0	0	0	0	0	0	-0.716276	-0.179709	-0.390496	-0.938532	-0.387212	-0.808877	-0.179854	-0.219571	-0.808288	-0.110182	0.0896182	-0.0983924	-0.0562545	-0.723659	-0.700027	-0.651302	-0.356677	-0.794838	-0.655068	-0.261485	-0.708857	-0.721035	-0.780336	-0.568781	-0.479826	-0.790109	-0.524117	-0.590589	-1.36331	-0.0529087	-1.43445	-0.0888027	-0.305489	-1.13788	-0.899223	5.43615	4.72632	5.67683	4.84517	6.99591	4.93371	3.21213	6.2945
ADRB2	0	0	0	0	0	0	0.403164	0.204737	0.108391	0.46943	0.152986	0.639675	0.38752	0.506344	0.380842	0.120698	0.255624	1.09743	0.49282	0.547556	0.353749	0.474776	0.63376	0.90224	0.386963	0.211091	0.653374	1.45145	0.35889	0.251888	0.378565	0.445164	0.444396	-0.00219984	0.00626161	2.06063	0.315865	0.228265	1.092	0.757665	0.187732	6.11441	8.5287	7.02687	6.31814	8.92042	9.10937	7.46938	8.54108
ADSL	-0.884478	-0.77672	-0.863741	-0.669016	-0.783162	-0.704798	0.316208	0.655	-0.456068	0.117767	-0.790005	-0.256136	0.211317	-0.407957	-0.591051	-0.434642	-0.17702	-0.566857	-0.0474378	-0.649473	0.618666	-0.135793	-0.320665	-0.654309	-0.20017	-1.17644	-0.614263	-0.258921	0.138634	-0.700225	-0.0332225	0.247359	0.767942	0.376692	0.304356	-0.150216	-0.0462066	-0.786817	-0.288834	-0.547231	0.171299	12.2194	12.504	13.3737	12.5509	12.822	12.7953	12.5874	12.8435
AFAP1	0.103424	0.0523213	-0.0325235	-0.990176	0.138143	-0.148049	-0.796492	-0.271664	0.185203	-0.249962	0.451905	-0.0845636	-0.246698	0.590425	0.480251	-0.382714	0.420656	0.134335	-0.277642	0.238848	-0.230707	0.00715035	0.832807	0.170568	0.018412	0.575775	0.244363	-0.121363	0.0676291	0.0503762	0.530141	-0.308625	-1.14879	-0.0797914	0.666106	0.184697	0.174095	0.196752	0.246	0.110604	-0.411831	3.28242	4.92708	5.70459	4.12393	6.59048	4.73918	4.2887	6.60101
AFAP1L1	1.37695	1.43339	0.516285	1.05911	0.922992	0.642368	0.937124	0.074613	1.26365	-0.00245292	-0.38033	1.5051	0.576411	0.779484	0.382749	1.09646	0.587169	0.419904	0.686488	0.886745	1.4169	0.626136	-0.0383564	0.791549	0.955858	1.06755	0.226873	0.76376	0.968718	1.22094	0.483722	0.322696	0.552101	0.350806	1.19552	0.855786	0.244289	0.680015	0.604315	0.798317	1.12331	3.96545	6.63089	6.27095	4.96186	7.2808	7.01092	4.92655	7.55424
AFF1	-0.197644	-0.0902919	-0.237751	-0.494078	-0.277699	-0.211819	-0.331589	-0.145328	0.0227942	-0.304534	0.172083	-0.0429467	-0.302485	-0.279156	-0.413425	-0.045845	0.122803	0.0019258	0.0364352	-0.0839231	0.0136514	-0.253103	-0.0587082	-0.266931	-0.273073	0.00136952	0.23001	0.0379518	0.011875	0.0551802	-0.0314008	-0.11707	-0.130115	-0.437852	-0.0861189	-0.287799	-0.300066	-0.455724	-0.0617382	-0.397861	-0.128644	11.5104	12.0006	12.4314	11.5308	12.9474	11.7674	11.2163	12.7904
AFF2	0.31962	0.23568	0.227732	0.430531	0.194799	0.276348	0.517613	-0.208722	-0.41536	0.694651	-0.127539	-0.172782	-0.0265822	0.152664	0.823597	-0.372838	0.398028	0.469685	-0.175483	0.196647	0.0677443	0.644512	0.223277	0.0210805	-0.207717	-0.10887	-0.255143	-0.256898	0.236852	0.226835	0.140753	0.196353	0.180679	0.573987	0.239814	0.300268	0.406752	0.320296	0.669653	0.654501	0.484158	5.36782	6.07683	5.9647	4.56314	6.62357	6.5623	6.91137	6.26232
AFF3	0.108521	0.102217	0.0622374	-0.112071	-0.128039	0.057341	-0.118273	-0.0863533	-0.102646	-0.0572651	0.00227117	-0.00157893	0.00908081	0.0439981	-0.0760974	0.0190949	-0.121871	0.00580921	0.142962	-0.0586967	-0.157151	-0.104303	-0.146407	-0.0430141	-0.0850596	0.0716004	-0.00197306	-0.0695317	-0.0441013	0.0208793	-0.0232101	0.0061328	-0.0533524	0.0200977	-0.0836779	-0.0378878	-0.00259878	-0.101314	-0.0639904	-0.126003	-0.0302278	4.67384	4.70094	4.59947	4.32339	5.18089	4.64716	4.45191	5.6822
AFF4	-0.163301	-0.0492288	-0.16321	0.00682241	-0.103868	-0.0766105	-0.272281	-0.338046	-0.436899	-0.211348	-0.218332	0.498507	-0.0869109	-0.315903	0.02764	-0.517061	-0.201515	0.202059	0.56653	-0.240531	-0.379869	0.437648	0.586171	-0.146904	0.0539158	-0.360512	0.74097	0.445555	-0.140378	0.192935	-0.233357	-0.181354	-0.140054	-0.0896489	-0.503886	-0.523991	0.285858	-0.177255	-0.0542781	0.0716062	-0.226448	2.31528	3.53481	2.5476	3.22764	3.87685	3.91035	2.75365	4.80391
AFM	0.159404	0.1065	0.283065	0	0.00768634	0	-0.101485	0.112222	0.0774807	0.128766	0.247466	0.144808	0.479169	0.168832	0.155136	0.166281	0.116035	0.127485	0.321758	0.17555	0.171849	0.08851	0.64964	0.193443	0.229369	0.294407	0	0.151115	0.289741	0.299514	0.147609	0.173172	0.212316	0	-0.0624068	0	0	0.133498	0.183013	0.0112482	0.251641	6.83325	5.75047	5.92428	7.5526	5.38151	5.43805	5.513	5.56054
AGA	0.37374	-0.577593	0.0282029	0.859062	0.188502	0.299784	0.987101	1.46978	-0.187081	0.773965	0.0589707	0.468819	0.521312	0.716615	0.501883	1.37474	0.609232	0.197956	0.042688	0.480979	-1.2155	0.172034	-0.74715	0.643349	0.528416	-0.0814978	-0.696246	0.206079	2.21313	0.449851	0.343016	0.54416	0.390945	0.575802	0.103716	0.784	0.572177	0.574421	0.974943	0.299448	1.51445	10.2561	10.7902	11.2159	8.89688	10.4573	10.5955	10.3361	11.0208
AGGF1	0.0317727	0.134892	-0.00764384	0.0593297	0.0156887	0	-0.0493645	-0.001933	0.020368	0.0188012	0.0145446	-0.015123	0.0488141	-0.0379084	0.0214525	0.0249191	-0.0121398	-0.0485936	-0.0566744	-0.0460332	-0.0194897	-0.0791615	0.0184999	-0.0411617	-0.028307	0.242941	-0.0206003	-0.0488524	0.0694282	-0.120641	-0.255523	0.143631	0.16303	0.124105	0.0515888	0.0969214	-0.256448	-0.178818	0.00932614	-0.118307	-0.0465374	9.40918	9.33299	9.45446	8.86869	9.10609	9.57929	8.81563	9.20721
AGMAT	-1.06168	-0.602641	-0.378359	-0.973188	-0.852183	-0.829026	-1.5524	-1.44397	-0.726307	-0.6064	-1.52129	-1.89926	-0.74181	-0.925406	-1.59719	-1.13208	-1.7598	-1.0838	-0.882304	-1.2778	-1.75965	-1.85579	-1.49462	-1.16394	-1.66531	-0.862131	-1.39023	-2.02436	-0.956847	-0.897849	-0.746432	-0.914253	-1.28496	-0.784261	-1.61279	-1.26265	-0.319051	-0.0988161	-1.25972	-1.30987	-0.802984	6.43453	6.85066	7.99218	6.93803	5.74625	6.10654	6.18893	6.33766
AGPAT2	1.70506	1.6194	1.23763	1.41597	1.51256	1.51857	0.521851	0.565314	0.357994	0.527208	0.523866	0.247624	0.805448	0.551315	0.119757	1.20173	0.262948	0.411893	0.268554	0.201226	-0.467944	0.0811431	0.511517	1.06342	0.42557	-0.403843	0.713401	0.941074	-0.753478	0.167183	0.24899	0.105033	0.514434	0.746195	-0.348438	0.740819	-0.056436	0.910246	-0.312752	0.239104	1.06649	8.02928	8.83054	8.021	6.98934	7.84278	8.54376	8.41505	7.56733
AGPAT3	0.138657	0	0.154909	0	0.00788787	0	0	-0.104449	0	-0.111826	-0.142061	-0.0909039	0.228419	-0.00622869	-0.143358	-0.111311	-0.14863	-0.123273	0.212696	-0.0397701	-0.0481098	-0.0641804	-0.0643397	-0.0395697	-0.104985	0.134856	0.0159697	-0.0786645	0.226846	0.134896	-0.00208586	-0.0921089	-0.0619898	-0.163025	-0.0703573	-0.127679	-0.122317	0.0868149	-0.216231	-0.000534401	0.0811617	6.80118	6.14341	6.35855	6.76586	6.49243	6.45869	6.0953	6.26232
AGPAT4	0.0140122	0.0340337	-0.00584924	0.0830531	0.0793014	0.0889642	0.0178755	-0.0359649	-0.153036	0.0267207	-0.127848	-0.0514026	0.0191426	-0.0237508	-0.0323139	-0.162819	-0.0987008	0.0359161	0.0973292	-0.0220898	-0.145432	-0.115355	-0.0880824	0.00900933	-0.109008	0.0623334	-0.172864	0.131	-0.0690075	0.00934197	-0.0581896	-0.156837	-0.0764962	-0.0175722	-0.0866913	-0.0153272	0.0145401	0.0493669	-0.0132517	0.0903516	-0.114494	7.82184	8.29612	8.1247	7.13095	8.1428	8.45402	9.16448	8.93021
AGPS	-0.135222	-0.131547	-0.0777731	0.269327	-0.0558465	-0.0321388	0.656288	0.558239	0.0239576	0.543848	0.370006	-0.176412	-0.280557	-0.277113	-0.293812	-0.260761	0.453979	-0.435623	-0.444026	0.050337	0.407718	0.209841	-0.390561	-0.389493	-0.00670769	-0.00766157	-0.451979	0.377991	-0.110204	0.0733119	-0.24097	0.527829	0.386846	0.913458	0.327973	-0.152793	0.282598	0.0390506	0.0688533	0.229534	0.68848	5.03311	4.79276	5.76682	4.04593	4.96668	5.21908	5.18192	4.99167
AGR2	0.0335537	0.339389	0.103206	0.671841	0.465146	0.5569	1.12565	-1.16138	4.44912	0.305957	-0.67213	-0.249201	0.0700768	-0.298876	1.54258	0.911121	-0.640693	-0.348797	0.449831	-0.530114	-0.413172	0.092461	-0.26019	0.715705	0.178559	0.237939	-0.333637	-0.638704	0.798975	-0.152966	0.22605	0.563255	-0.408363	-0.459739	-0.305151	2.95361	0.283681	-0.20401	-0.476081	0.0304419	0.0608931	5.34383	8.55709	8.89305	6.44104	9.06918	8.22742	7.84974	8.49574
AGT	-4.09387	-4.02935	-3.6503	-3.99112	-3.66882	-3.43606	-5.06902	-2.90624	-2.37064	-4.34252	-2.24253	-4.95336	-4.24547	-3.68719	-4.63265	-5.15627	-4.69062	-3.80712	-4.36735	-4.12003	-4.91642	-4.81484	-4.52179	-3.16574	-4.50181	-4.08389	-3.2671	-4.81179	-4.27267	-4.86023	-3.87254	-5.0727	-4.87784	-4.76514	-4.77589	-4.79744	-3.59509	-3.36412	-4.69155	-4.26484	-4.10034	7.29518	6.13686	7.04131	8.43739	7.0515	6.90136	7.71411	7.43785
AGTR1	2.31583	2.08582	1.45802	1.38376	1.31967	1.77177	0.555885	0.122016	0.151998	0.399904	0.00774467	0.115733	0.344309	0.777622	0.262995	-0.0793112	0.521139	0.619005	0.0534282	0.689185	0.268389	0.173571	0.256084	1.26777	0.267071	0.285506	-0.13016	0.308755	-0.0093572	-0.185212	0.511674	0.0359449	-0.0384429	0.0221434	0.146797	0.519615	0.0589808	0.80608	1.06442	1.02317	0.0762232	3.73234	4.40562	4.53413	3.69255	5.24042	3.66494	3.63527	3.49164
AGTRAP	0.638129	0.420867	0.712897	0.544705	0.79336	0.764125	0.599255	0.830118	-5.84e-05	1.13656	0.24617	-0.758511	0.0611421	0.786319	0.510306	-0.0477279	0.519071	0.324552	1.23989	0.24851	0.148695	1.3436	-0.597336	0.372462	-0.310987	0.190437	-0.56504	0.929724	0.32914	1.83801	-0.0675547	1.5969	-0.290173	0.252018	-0.0293677	1.09168	0.374989	2.05866	0.873784	0.636176	0.677693	10.163	10.7223	10.5239	9.33669	9.66397	10.4376	10.2933	9.94183
AHCY	-0.949144	-0.569912	-0.605315	-0.767842	-0.450693	-0.722978	-0.277207	-0.0814702	-0.103367	-0.422008	-0.416817	0.28979	0.26102	-0.787026	-0.166242	0.179495	0.747099	-0.509392	0.262599	-0.42896	-0.239729	0.062907	0.356947	-0.903742	-0.232001	0.834166	1.08681	-0.472331	1.85163	0.193608	0.615131	0.651358	0.235777	0.0150082	-0.275706	-0.124405	-0.0201946	0.0474162	-0.470126	-0.627915	0.472686	12.1293	12.0541	13.1499	11.6493	12.1982	12.5212	11.9988	12.3036
AHCYL1	0.0403421	-0.0908616	0.0581585	0.558737	-0.153232	0.138573	0.949952	0.447186	-0.0419201	1.04534	0.0631603	0.746188	0.00241499	-0.275994	0.148807	0.291857	0.104692	0.655264	-0.244759	0.228399	0.611043	0.480533	0.607656	0.0185414	0.62033	0.605065	0.737466	0.890317	0.0599408	0.497394	0.0362194	0.639868	-0.0198408	0.733103	0.245031	0.55801	0.563541	0.610684	0.252344	0.721706	1.22329	12.0667	12.5772	12.2921	11.6123	12.8827	11.9636	12.4239	12.1175
AHNAK	1.56232	2.19043	1.10165	0.577807	1.33222	0.893889	-1.25672	-0.506231	0.0106678	-1.14491	0.764791	0.578664	0.397861	0.0523498	0.303345	-0.478277	0.0403821	0.848872	1.47845	0.150784	0.0504523	1.06008	0.217176	0.745655	1.652	0.635146	0.569677	1.05312	-0.698452	1.48734	0.000590365	-0.662185	-1.24577	-0.670958	-0.702584	-0.224266	-0.516032	0.532096	0.493511	0.179763	-1.617	5.29449	3.42649	4.37488	3.86842	4.9178	3.91035	1.9454	3.63113
AHR	0.826235	0	1.40475	0.509577	0	1.34025	0.689542	1.08392	1.01546	0.349049	-0.0994613	0.125304	-0.130086	0.915204	-0.233685	2.07007	0.781341	-0.251092	0.220433	0.347973	0.0870629	0.59444	-1.26554	0.756772	-0.0538791	-0.704997	-0.345877	-0.1436	0.0279563	0.35347	0.173857	0.763273	0.242518	-0.23998	0.325532	0.202355	-0.227222	0.97298	0.147743	0.4147	1.64913	6.03174	5.69396	5.73318	6.24165	7.23884	5.6706	6.1308	6.43677
AHSA1	-0.4527	-0.785204	-0.706104	-0.927076	-0.819111	-0.61569	-0.818597	-0.0969126	0.184588	0.155409	-0.206025	-0.847958	-0.0740704	-0.53422	-0.797227	0.434634	-0.507717	-0.132742	-0.896423	-0.207534	-0.462418	-1.41445	0.225121	-0.594484	-1.43913	-0.246309	0.187554	0.404637	-0.546151	-0.0442795	-0.59513	-0.505768	-1.28234	-0.179916	-1.01701	-0.102505	-0.548385	-0.726366	-0.591174	-0.771479	-0.21207	9.45364	10.1702	10.2827	9.49667	10.5915	10.348	10.2564	10.2977
AICDA	0	0	0	0	0.238268	0	0.377114	0.261378	0.227702	0.625896	0.416634	0.682389	0.393499	1.29672	0.300526	0.2884	0.875702	1.12381	0.602736	0.989916	0.3365	0.532563	0.760734	0.600794	0.392411	0.144658	1.1783	0.485864	0.510378	0.595647	0.303894	0.528727	0.456492	0.115764	0.194059	0.523224	0.475916	0.29955	0.672068	0.428036	0.252633	3.83351	4.48514	6.33862	4.76296	5.73214	4.96847	5.22052	5.85465
AIFM1	-0.0217855	0.100184	-0.125697	0.0970018	0.0342767	0.1678	-0.115521	-0.224025	-0.271095	-0.0198073	0.0731176	-0.0595568	-0.562658	-0.594954	0.0300481	-0.373787	-0.112427	-0.0330727	0.227854	-0.131589	-0.25196	-0.150841	-0.0394027	0.0164432	-0.195552	-0.330637	0.454345	0.108511	-0.00324428	-0.0433217	0.167245	0.05064	-0.00227838	0.206502	-0.193422	0.207908	0.158748	-0.415493	-0.0244396	-0.133347	-0.0340376	10.6647	10.9248	11.0938	9.73481	11.0642	11.0739	10.5242	10.9
AIFM2	-0.525469	-0.341007	-0.6273	-0.411955	-0.421769	-0.401694	0.200491	0.826178	0.245097	-0.202491	-0.332279	0.00191467	0.95532	-0.270674	-0.225824	0.857216	1.04264	-0.0985001	-0.0537445	0.453818	0.108369	0.371686	-1.13834	-0.692705	-0.0368147	0.185953	1.61598	-0.11146	0.548133	-0.13673	0.148437	1.14437	1.62956	0.27865	0.651503	0.621816	0.0812585	0.472613	-0.350736	-0.001049	1.20784	10.5201	10.1529	10.2495	9.94127	9.71356	10.8595	9.94183	9.7995
AIM1	0.598642	0.600655	0.772237	1.23978	0.683845	0.371805	0.696523	-0.178155	1.24914	2.14206	0.386046	0.038032	0.553997	0.871176	1.3209	0.718317	1.18819	1.79442	1.55668	1.33052	1.81122	1.21316	2.52862	0.915469	1.65493	1.16084	1.01731	0.897459	1.32379	2.32798	3.71359	0.00513785	1.11684	-0.143525	1.97294	1.70504	1.77341	0.955104	1.35566	2.22509	0.979082	11.1575	11.4639	12.1304	10.6915	11.9611	11.6556	12.04	12.4554
AIM1L	0.621162	0.521779	0.459346	0.54862	0.341893	0.595171	0.418708	0.504883	0.441347	0.131122	0.0845965	0.0505016	0.330724	0.767701	0.520997	0.330351	0.439451	0.577393	0.353769	0.706681	0.427347	0.416698	-0.208039	0.561673	0.227998	1.15664	0.194065	0.373102	0.487138	0.767253	0.624796	0.110358	0.00122539	0.5315	0.466082	0.64878	0.194966	0.51875	0.322457	0.538513	0.482449	5.84238	7.61442	6.76351	6.08925	5.52003	8.92396	7.93056	7.64231
AIM2	0.759917	0.557988	0.721635	1.1116	0.587964	0.602071	1.02188	0.44727	0.334721	3.07658	0.613541	0.192365	0.91679	1.45598	1.16287	0.318151	1.54153	2.14707	0.12759	2.95802	1.38892	0.747966	0.27802	0.628789	0.922972	-0.206554	0.175147	0.24787	0.167886	1.1217	0.534171	0	0.53013	1.13863	1.63934	0.669409	0.579083	0.649254	2.32052	3.09019	3.00672	9.17121	6.99729	10.1351	8.33614	6.92864	8.12383	8.27187	7.24503
AIP	0.505262	0.506571	0.567224	0.316874	0.728448	0.865162	-0.427266	0.0520913	-0.654443	-0.157488	0.211099	-0.439918	0.014923	0.596082	-0.118662	-0.402389	0.0442751	0.289384	-0.0631735	0.0423366	-0.476781	-0.159165	-0.490046	0.160188	-0.473719	0.0196709	-0.197944	0.830071	0.109605	-0.142447	-0.0492437	0.366654	-0.311959	0.488833	-0.710438	0.376146	-0.249317	0.116552	0.111542	-0.0822755	-0.154299	10.8956	10.8379	10.3408	10.3217	11.0723	10.7016	10.5813	9.92602
AJAP1	-1.41071	-0.823699	-0.701526	-0.753341	-0.246334	-0.656567	-1.00508	-0.633498	-1.14666	-0.913034	-1.1954	-1.05297	-0.31965	-0.663637	-0.881294	-1.54794	-2.21621	-0.863689	-0.20205	-1.44943	-1.36857	-1.35147	-1.39238	-0.707358	-1.50319	-0.458704	-0.839249	-1.17401	-0.621127	-0.420523	0.255185	-1.58439	-1.22078	-1.76969	-1.49382	-2.24428	0.0202323	-0.176937	-1.50526	-0.675334	-0.575449	7.13963	7.84422	7.15909	6.86821	8.2957	8.57552	7.79793	8.34498
AK1	1.55779	1.92466	1.02331	0.739965	0.567606	1.1497	0.241728	0.873694	-0.242028	0.546476	0.292744	-0.352704	-0.0587299	0.167588	0.319834	0.612348	0.0435476	0.265068	-0.0618909	-0.0882203	-0.032307	0.0677202	0.135232	1.11782	0.387125	0.0423339	0.00504499	0.273187	-0.219346	0.121017	0.00350318	-0.0229133	0.756819	0.458947	-0.440489	0.166291	-0.203595	-0.142261	-0.0805326	0.435928	-0.14006	13.0027	13.3278	12.7474	12.3963	12.7726	13.0184	12.2183	12.3662
AK2	-0.2712	-0.293251	-0.553156	-0.262749	-0.195834	-0.173059	-0.595759	-1.06057	-1.10852	-0.432914	-0.709966	-0.515895	-0.619196	-0.494552	-0.963679	-1.42443	-1.41419	-0.573332	-0.572014	-1.03994	-0.952237	-0.897868	-1.48443	-0.622579	-1.09359	-0.429802	-0.898649	-0.370902	-0.877409	-0.533835	-0.739244	-0.201415	-0.929518	-0.828538	-1.33768	-1.46004	-0.311856	-0.294199	-0.0653629	-0.113628	-0.426496	2.10144	4.62688	5.25676	4.25632	5.41698	4.54792	5.14422	5.1215
AK3	0.432425	0.3867	0.182365	0.395231	0.241664	0.847419	0.0565577	-0.520084	0.60909	0.401499	-0.332059	-0.0483041	-1.30841	-0.30133	1.56051	-0.0520472	0.33388	-0.167723	-0.795681	-0.205622	-1.19508	0.266737	1.20487	0.153142	0.127288	-0.14531	-0.610617	-0.715251	-1.04447	0.308361	-0.533761	0.360946	-0.91152	0.423395	0.0134559	0.0451206	-0.270774	-0.60912	0.0901189	0.503809	0.284374	12.6927	12.5135	12.2904	12.3852	12.2833	12.0473	12.1731	12.4293
AK5	-0.0245549	-0.106361	-0.00159152	0	0.0219362	0	-0.104065	0.596303	-0.0479004	0.0755746	0.412696	0.255214	0.213866	0.0406202	0.0034158	0.00505598	-0.289326	0.0373231	0.456264	-0.133088	0.00739359	0.0392306	0.656745	0.143263	-0.0797265	0.11473	0.400211	0.110125	0.292926	0.439029	-0.0800101	-0.0227125	0.084373	-0.121915	-0.150312	-0.220252	0.448392	0.133197	-0.0886584	0.182545	0.0576892	2.83826	3.35247	2.83556	4.32339	2.25364	3.56627	4.12123	0.129109
AKAP1	-0.106706	0	-0.877675	-1.12839	-0.095832	0.0160933	-1.41618	-0.386847	-0.374075	-0.331696	0.144903	-0.367795	-0.529867	-0.908564	-0.584304	-0.0110636	0.385565	-0.39763	-0.497672	-0.407084	0.352188	-0.569011	1.08933	-0.38934	-0.378346	-0.349675	0.698585	-0.813807	0.10686	-0.232511	0.116617	0.00765828	0.666008	-0.205212	0.469133	-0.536045	-0.0202159	-1.20113	-0.312627	-1.2575	-0.382215	9.3197	10.0291	10.2581	8.68118	10.5608	9.78384	9.61011	9.3964
AKAP10	0.126041	-0.0175805	-0.0937237	0.181283	0	0.249002	0.2361	0.224405	0.126009	0.323922	0.380483	0.293608	0.2191	0.246487	0.296066	0.374871	0.271127	0.181755	0.165387	0.44504	0.214241	0.0359489	0.636079	0.197311	0.604212	0.155905	0.751968	0.0708258	0.133096	0.210376	0.0786475	0.205654	0.329844	0.374754	0.108605	0.0140738	0.132957	0.142937	0.502505	0.293244	0.203552	4.38482	5.41163	6.82971	4.80353	6.48217	6.24032	5.60566	6.46275
AKAP12	0.967148	1.39683	0	0	0.927069	0	-0.360312	1.24834	1.21334	-0.638161	1.89197	0.743629	1.13149	0.607717	-0.392241	0.175055	0.571987	1.40819	1.06787	0.498398	1.49231	0.720148	2.28205	1.07947	0.393698	1.68864	1.69883	1.95628	0.744521	0.153914	0.979327	-0.446177	0.123278	-0.848991	0.745673	0.976536	-0.593436	0.74613	0.873033	-0.0711424	-0.409184	5.25512	5.36084	5.51827	6.27001	7.7665	5.85898	6.24925	8.47261
AKAP13	1.74726	1.21167	1.22064	1.12393	0.53888	0.523225	0.416099	0.711947	0.364871	0.699738	0.557396	0.494166	0.298761	0.891736	0.293052	0.372834	0.377992	1.03037	0.110986	0.777986	0.11985	0.466953	-0.0755252	1.20097	0.623771	-0.162789	0.106345	0.577757	0.121138	-0.170903	0.726224	-0.0546565	0.0539316	0.0123973	0.147944	0.568148	0.044297	0.346036	0.712608	0.654638	-0.11828	10.569	11.0774	10.6035	9.56602	10.632	10.048	11.2333	10.6302
AKAP3	0.280181	0.0467543	0.11686	-0.126295	-0.0341337	0	0.0220199	-0.0772342	0.0965015	0.249047	-0.115857	-0.098983	-0.0135823	0.301235	-0.171441	0.214786	-0.0829189	-0.0952096	0.216647	-0.0134615	0.0285489	-0.238213	0.0805635	0.0110282	0.0459056	0.0978729	-0.160287	-0.253701	0.269701	0.333497	0.26978	-0.0118464	-0.230628	-0.0994581	0.315267	0.0467861	0	0.317962	0.0476277	0.101416	0.0419523	8.6218	9.85307	8.08996	8.13833	8.54429	9.48985	8.13019	8.36478
AKAP4	-0.431956	-0.391771	-0.268496	-0.0789353	-0.0703357	0	0.163069	0.108613	0.225672	0.168971	0.377114	0.679398	0.507494	0.228325	0.0838944	0.232687	0.088104	0.345386	0.5318	0.279171	0.200009	0.0574579	0.649767	0.1048	0.173168	0.18832	0.830789	0.25866	0.457515	0.382553	0.121029	0.43449	0.595123	-0.114617	-0.0468532	-0.471169	0.189318	0.322286	0.168947	0.15862	0.0984023	2.41767	1.45796	1.98651	2.49827	6.79528	0.181882	3.06996	4.00109
AKAP8L	-0.305357	-0.351237	-0.190388	-0.579242	-0.435793	-0.242008	-0.703709	-0.282038	0.097881	-0.424023	0.484978	-0.710746	-0.428107	0.039706	-0.983712	0.0325188	-0.432802	-0.478565	-0.887237	0.161044	-0.268841	-1.26262	-1.03112	-0.176706	-1.38163	0.355004	-1.37332	-0.672626	-0.220127	-0.476098	-0.23878	0.0693247	-0.207322	-0.749718	-0.452263	-0.668872	-0.41469	-0.208522	-0.816876	-0.833354	-0.416191	8.97298	9.04975	7.41055	8.15657	8.95772	8.92046	8.58043	8.11674
AKAP9	-0.284038	0.087322	-0.0169031	0.702953	0.484168	0.33823	0.382572	0.0614638	-0.00708072	0.223671	0.826693	0.607736	0.0482257	-0.0298874	0.419801	-0.236524	0.0167869	0.757349	0.367099	-0.0566864	0.0161919	1.08735	0.794876	0.421032	0.633997	-0.0480729	1.5052	1.10093	0.139731	0.585551	-0.1022	0.419308	0.401845	0.704201	-0.0650663	0.305123	0.1502	-0.128221	-0.0223269	0.763381	-0.291885	10.4618	11.0208	11.0445	10.6568	11.1571	10.6609	10.5899	10.5041
AKR7A2	-0.0555454	-0.0714043	0.120964	0.351882	0.267506	0.0718898	0.189829	0.115656	0.33586	-0.0513482	-0.586421	-0.275265	0.241815	0.107314	-0.172821	-0.406871	-0.489559	-0.362766	-0.242714	0.0931454	0.225226	0.0336234	-0.78881	0.148175	-0.693555	-0.118864	-0.721132	-0.202246	0.456778	-0.461518	-0.107551	0.0401064	-0.321439	-0.0951306	-0.461331	0.232025	-0.167362	-0.343038	-0.121733	0.659218	-0.617902	10.5518	11.2348	11.1216	11.5693	11.5876	11.5876	11.1213	11.0123
AKT1	-0.0364096	-0.11133	-0.33589	0.300468	-0.0527192	-0.0805739	0.704741	0.199744	-0.41252	0.609313	-0.0619647	0.11274	0.139775	0.449197	0.444789	-0.338682	0.377579	0.258014	0.250052	-0.189018	-0.137178	1.1589	0.415286	0.483968	0.0106154	0.203934	0.672327	-0.185049	-0.224839	0.303671	0.304607	-0.473594	0.22285	0.0342331	-0.0886466	0.0438581	1.02313	0.00723152	0.748747	0.586964	0.196411	7.97161	8.14009	7.83317	7.59547	8.18644	7.93878	8.16835	7.79206
AKT1S1	0.314128	0.351484	0.00288962	-0.659574	0.00589744	0.127669	-0.241305	0.385523	0.630832	-0.645616	-0.172366	0.524792	-0.101157	0.0788179	-0.315494	0.0457276	0.275405	0.0166014	0.453447	0.144085	1.2986	-0.455414	-0.240627	-0.0610405	-0.39508	0.658456	0.0735237	0.279463	-0.0254877	0.158551	0.329814	-0.765493	-0.229715	-0.815262	0.579261	-0.141393	-0.509722	0.189215	0.55866	-0.461382	0.258829	12.4263	10.9323	10.867	10.942	10.8196	11.0577	11.0572	10.8948
AKT2	0.207947	0.257592	0.236323	-0.00506263	0.254318	0.207435	0.431156	1.06047	0.173727	-0.156079	0.270329	0.1535	0.153953	0.199407	-0.17818	1.26352	1.11872	0.0356205	1.16807	0.459713	0.640431	0.788792	-0.286209	-0.0628096	0.163086	-0.307775	-0.0856542	0.12674	-0.0681719	-0.051819	0.180883	-0.718368	0.0969398	-0.179967	0.445023	-0.341571	-0.0224235	0.154733	0.180239	0.0635766	0.331174	5.03208	5.0717	4.63679	6.43659	4.54197	4.90507	5.96211	4.28562
AKT3	-0.473414	-0.16984	-0.449851	-0.243719	-0.259818	-0.150602	-0.684688	-0.183159	-0.857668	-0.247643	-1.2862	0.484725	-0.619602	-0.647867	-0.195947	-0.155418	-0.0810758	-0.256851	-0.11322	-0.69988	-1.12471	0.00128084	-0.757695	-0.217583	-0.524936	-0.625809	-0.192351	0.615268	-0.843522	-0.782678	0.134981	-0.926027	-0.313943	-0.815228	0.266671	-0.907172	-0.189881	-0.283203	-0.591694	0.0701795	0.341443	7.00498	5.52588	5.78084	7.21302	6.19337	6.26735	6.85435	6.2945
AKTIP	1.20076	1.0291	1.1127	0.446313	0.756831	0.841836	0.234263	0.244854	0.590768	0.322326	1.00292	0.608539	0.358766	0.608053	0.510197	0.307924	0.478344	0.191538	0.110229	0.246328	-0.232814	0.435928	0.540997	0.602841	1.18628	0.852261	0.519018	0.394217	0.772735	0.896169	0.351431	0.334228	-0.00900704	-0.221754	0.421536	0.708057	0.135714	0.350052	0.623702	0.488028	0.266654	9.745	9.11634	9.10342	8.68546	9.02339	9.13003	8.87366	9.18729
ALAD	0.202276	0.100049	0.100608	-0.174998	0.102482	0.164056	0.321547	0.0673913	-0.399205	0.247066	-0.0860265	-0.626937	-0.00189246	-0.00243648	-0.372011	0.474256	0.114995	-0.20441	-0.471378	-0.0337129	0.419757	-0.36711	-0.618584	-0.0753463	-0.62833	-0.271779	-0.534947	0.649409	0.273419	-0.571812	0.305526	-0.241067	-0.0048735	-0.412866	0.741891	0.0284041	-0.244405	0.0579369	-0.347522	-0.30401	0.275593	8.34412	8.62057	9.03735	11.2458	7.57688	7.85039	9.359	7.19125
ALAS1	0.914276	0.935411	0.962375	0.0371329	1.09021	0.834325	-0.0335102	0.731795	0.919284	-0.035302	0.244603	-0.747595	0.160804	0.246702	-0.423271	0.0644876	0.457771	0.80462	-0.733214	0.53825	-0.113695	-0.206096	-1.02774	0.111841	-0.956144	0.214721	-2.04383	-0.53798	-0.0761903	-1.15819	0.0772988	0.0816198	-0.324926	-0.442594	0.58875	0.410835	-0.703192	-0.0874387	0.753644	-0.39718	-0.0892347	8.62376	9.08892	9.39649	8.51372	9.37222	10.1316	9.34813	9.67753
ALCAM	1.71492	1.13157	1.24273	0.793533	0.888387	1.35508	2.30625	0.0646482	1.32047	0.0628646	-1.20066	1.69026	0.591792	-0.396042	-0.156251	3.58872	-0.203064	0.202449	-0.956315	0.148333	1.76738	0.62688	-1.0663	0.177246	1.13901	0.57581	1.52655	0.691739	-0.798641	-1.6989	1.86945	-1.18328	0.956528	-0.748971	2.87156	0.838649	0.800392	-0.333972	0.00728403	-0.41516	1.57495	0.522969	3.35247	3.5842	2.81302	2.06285	3.25009	4.12123	3.78869
ALDH18A1	0.196308	0.482195	0.104741	-0.278045	-0.00145022	-0.0259246	0.346526	0.146472	0.211496	-0.390325	0.199857	0.370831	-0.224874	0.0833149	0.114789	0.303694	-0.204036	-0.0355338	-0.441836	0.0476062	-0.121221	-0.0591942	-0.604062	0.0697767	0.0553154	0.14502	-0.15	-0.237544	-0.139188	-0.323815	0.513741	-0.170465	-0.26496	-0.0371288	-1.78349	0.0103105	-0.30966	-0.372866	-0.199974	-0.493404	-0.380875	5.50832	5.67598	6.95762	4.80353	6.82184	5.30483	5.14422	7.00029
ALDH1A1	2.48655	2.596	2.15037	3.94841	2.23289	2.81853	3.9657	4.37164	4.96763	1.67214	1.48514	3.3461	1.32586	0.824251	0.708993	5.44827	3.92644	2.30419	0.955607	1.77829	3.70325	3.29067	0.778557	2.30322	2.80039	3.49012	4.4998	0.1915	3.18906	-1.00922	4.40257	3.07034	4.78032	3.0647	3.97338	1.98959	2.23117	0.692427	2.73014	0.955972	3.02825	10.706	10.824	12.1687	11.642	11.8896	11.6041	11.5118	11.2366
ALDH1A2	-1.8777	-1.83405	-2.04282	-2.92595	-1.56285	-2.06634	-3.64869	-3.38183	-2.98868	-2.8332	-4.11064	-3.55837	-2.41753	-3.08836	-1.44726	-3.79234	-3.84436	-2.71671	-2.78939	-3.26221	-3.40414	-2.25601	-4.12884	-2.00575	-3.25509	-2.58883	-3.47669	-3.28826	-2.78224	-3.50446	-2.63926	-4.0715	-3.81184	-3.81591	-4.1436	-3.37477	-2.92339	-2.39552	-3.11955	-3.16062	-2.90214	9.84408	9.44975	8.76086	9.62241	9.55821	10.6233	9.80124	10.3505
ALDH1B1	-1.41945	-1.08368	-1.05402	-1.5492	-1.3202	-1.36707	-1.4333	-0.290154	-1.14498	-0.903713	0.0494607	-1.92189	-0.431751	0.263884	-1.55418	0.127611	-0.798505	-1.29348	-2.36581	-0.215311	-2.34271	-1.29034	-1.54768	-0.844811	-1.84757	-2.29887	-2.30377	-1.26265	-1.83749	-2.75958	0.0541774	-1.36593	0.574778	-1.04893	-2.32274	-0.92249	-0.926368	-0.389348	-0.809007	-1.04431	-0.204248	9.58307	8.68594	9.75511	8.09793	8.9381	8.52008	8.34852	9.91911
ALDH1L1	-0.605535	-0.296347	-0.383	0.298897	-0.0204114	-0.416245	-0.255775	-0.258057	0.121445	-0.214106	0.124797	0.262926	0.00677746	-0.333095	0.0490566	-0.320472	0.00244385	0.0274523	0.298523	0.0272071	-0.352175	0.219184	0.443767	-0.339335	0.274354	-0.260313	0.353172	0.0474945	0.184272	0.622477	-0.395681	0.196386	0.237383	0.334414	-0.659354	-0.0345938	-0.222282	-0.334945	-0.187814	-0.0188194	-0.0440977	10.7631	7.33136	5.70459	6.24165	7.56902	7.11395	7.54292	7.40834
ALDH2	3.96437	4.06749	3.68822	2.66204	4.01245	4.12878	1.15735	3.05412	0.229018	1.89604	2.26689	-0.26917	1.23552	2.01121	1.51788	2.28015	2.25396	2.68967	0.725898	2.16722	0.815878	0.854209	1.19226	2.94055	1.0429	1.27726	-0.0815643	1.6114	1.81073	0.702198	1.70086	-0.0570899	-0.393936	1.83592	1.67702	1.58704	1.68364	2.53248	2.23293	1.56806	2.22425	15.9913	15.9149	15.9989	15.8982	15.9872	15.9977	15.9989	15.9283
ALDH3A1	0.969332	0.607297	0.340039	0.437837	0.683816	0.49314	5.14124	6.36701	0.275687	0.996779	5.30927	4.26057	1.88659	0.320476	-0.0361018	6.28397	4.97923	0.677349	2.47445	5.9348	4.85075	3.85437	0.21589	0.370663	2.90584	0.896264	4.03334	5.34902	0.379746	0.286048	2.11689	-0.329407	4.35928	2.27365	5.20046	2.40023	-0.186271	2.00007	1.9658	1.02929	5.61484	5.58275	6.35569	5.84061	5.63587	6.63175	5.62391	7.10946	5.77135
ALDH3A2	0.651707	0.433582	0.551801	0.714371	0.436094	0.602992	1.71904	1.97668	-0.550293	0.705132	2.33403	0.501753	0.396376	0.107947	-0.367575	1.49184	0.953988	-0.157387	-0.31103	0.961247	0.736442	0.773205	-0.482268	0.711601	1.16001	0.277321	0.18271	1.10451	0.0512363	0.497834	0.562956	-0.0820488	1.12738	0.942696	0.836706	-0.0120137	-0.0941858	-0.167038	0.181828	0.538822	1.11548	12.1516	12.9685	13.0982	12.6293	12.7711	12.891	12.707	12.9365
ALDH3B1	2.13692	2.37577	1.93463	0.978514	0.894622	1.52092	-0.417719	0.65269	-0.556134	-0.0281651	-0.21855	-0.0677675	-0.0403376	-0.112141	-0.120194	-0.818831	-0.447088	0.400247	0.0136415	-0.103371	-0.524346	-0.299903	0.622691	0.324959	0.104652	-0.208967	-0.142139	-0.0754244	-0.159635	-0.357598	-0.0971082	-0.849791	-0.746308	-0.983289	-0.3779	0.948734	-0.0819566	0.0239039	0.0253345	-0.441281	0.0143412	11.4104	12.0097	11.4382	12.126	10.9786	12.1627	11.6885	10.7362
ALDH3B2	0.712711	0.75252	0.846286	0.310104	0.734893	0.835857	0.409334	1.18269	-0.11904	0.0856381	0.691109	0.16783	0.28483	0.0324615	-0.0609952	1.30404	0.389771	-0.212637	0.165065	0.736677	0.26322	-0.093343	-0.422057	0.0404822	-0.142606	0.0850899	-0.160491	0.356761	0.0412264	0.408672	0.246967	-0.0510248	0.19486	0.170604	0.470107	0.277728	-0.236825	0.355648	0.263692	-0.111551	1.44419	9.51734	8.1245	9.10342	11.6937	7.47652	8.4841	10.2659	7.51444
ALDH5A1	-0.146348	-0.0701432	-0.162672	-0.220335	-0.159403	-0.166226	-0.432013	-0.163551	0.0131755	-0.26848	-0.0992512	-0.149824	0.221322	-0.0786034	-0.24539	0.317311	-0.0347526	-0.103451	-0.0783207	-0.162014	-0.251417	-0.292304	-0.00717783	-0.102155	-0.302762	-0.0619651	-0.0472775	-0.201326	-0.0905563	0.0795363	-0.161321	0.0113305	-0.124981	-0.127123	0.019399	-0.243722	0.00288725	-0.267896	-0.0586495	-0.210104	-0.279902	8.40663	9.3961	10.3663	8.77547	10.0262	9.32452	9.00581	9.67518
ALDH6A1	0.14855	0.220007	0.15759	0.282458	0.0726955	0.199919	-0.190972	-0.159762	0.0275902	-0.248466	-0.388319	-0.178241	0.1763	-0.222151	-0.282872	0.190505	0.0340619	0.0485039	0.0246339	-0.0899144	-0.0145115	-0.0649635	-0.251281	0.147058	-0.257174	-0.0989788	-0.0414728	-0.0626656	0.198212	0.112166	-0.281419	-0.301303	0.0769527	-0.0793182	-0.00530391	0.0671667	-0.159151	-0.203497	-0.190231	-0.113818	0.0892286	9.87368	10.3294	9.79445	8.10429	11.0844	9.9106	9.16642	10.0326
ALDH7A1	-0.490263	-0.541879	-0.453958	-0.618608	-0.565932	-0.478289	-1.61468	-1.07876	-0.260346	-0.605622	-2.20769	-1.60739	-1.00551	-0.0208363	-0.403884	-0.554007	0.834188	-1.13359	-0.803136	-0.559751	-1.68997	-1.58706	-1.56029	-0.448726	-0.336337	-0.127523	-1.43063	-0.324322	-0.127541	-1.32112	-1.08986	0.301125	-1.42392	-0.443556	-1.39051	0.245213	-0.855564	-0.0245149	-1.33583	-1.17885	-1.26776	6.89531	3.86089	5.33247	5.06086	4.98909	4.19537	3.92667	4.29058
ALDH9A1	0.468648	0.432926	0.259822	0.49596	0.185704	0.251597	0.147394	0.166424	0.284118	-0.321431	0.375068	0.179838	0.777703	0.0796931	0.0995949	-0.128854	-0.285556	0.536649	0.0297719	-0.025494	0.438993	-0.0373175	0.392636	0.00863121	0.53794	1.02494	-0.680726	0.221121	0.246976	-0.589037	-0.041477	-0.321256	0.54912	0.118517	1.58587	-0.0924926	1.53658	-0.26631	0.417088	0.12836	0.0256009	10.3121	11.5603	11.7671	10.2998	11.766	11.1854	10.8941	11.3537
ALDOA	-0.628863	-0.413919	-0.92122	-0.763239	-0.608097	-1.12154	-1.00939	-0.354071	-0.181205	-1.50424	-0.0805641	0.106099	0.36887	-0.774773	-0.750883	-0.0086353	-0.086043	-0.787241	0.412099	-0.201317	0.0632484	-0.509736	-1.68445	-0.836791	-2.10785	0.597231	-0.69566	0.627466	-0.376329	-0.399563	-0.319691	-0.050109	-0.705532	-1.30278	-0.00512804	-0.889951	-0.998275	-0.198265	-0.39052	-1.12953	-0.544462	5.08005	5.72899	5.73318	4.76296	5.23397	5.12864	4.97876	5.4083
ALDOC	-1.94085	-1.90584	-1.46038	-2.62199	-1.55961	-1.7243	-1.57798	-0.500726	0.305484	-2.35624	0.140657	-0.732439	-0.0121718	-0.893901	-2.02237	-0.235671	-0.0252916	-1.60806	-0.887434	-0.461507	0.191515	-1.43068	-1.80531	-1.11452	-2.15171	0.985011	-1.65922	0.204678	-1.09237	-0.845615	-0.900405	0.228026	-0.643512	-2.26386	-0.429562	-1.53055	-1.90311	-0.354335	-0.0538664	-1.39566	-1.32061	7.61695	7.26613	7.60331	6.92939	8.16698	7.39842	7.423	7.46489
ALG1	-0.35357	-0.412738	-0.719662	-1.08993	-0.694331	-0.579121	-0.156763	-0.227283	-0.18692	-0.570031	-0.360875	-0.444733	-0.286798	-0.249839	-0.200438	-0.268515	-0.213567	-0.552681	-0.43819	-0.43478	-0.32296	-0.617875	-0.0872832	-0.643541	-0.516029	0.259767	-0.574894	-0.110788	-0.0727007	-1.06862	-0.114734	0.24367	0.277576	-0.443468	-0.0652918	-0.102851	0.365482	0.0605329	-0.452623	-0.565173	-0.135836	3.49361	5.46665	5.48008	4.32339	5.555	5.91321	5.18192	5.49699
ALG10	-0.451067	-0.406838	0	-0.317979	-0.326915	0	0.25681	-0.0915552	0.285973	0.0630263	0.0305549	-0.154351	0.321022	-0.069446	0.475631	0.161561	0.128578	-0.0428437	0.60577	-0.128729	0.480412	0.19033	-0.0798997	-0.0684057	0.133412	0.235391	0.0611609	-0.385053	0.472673	0.6026	0.0863483	0.458357	0.686758	0.254622	0.135643	0.369647	0.433946	0.50534	0.122003	0.124566	0.477447	4.27413	6.17278	6.89224	5.6189	6.91706	6.6873	6.39703	6.82048
ALG6	-0.505823	-0.566621	-0.398015	-0.0767513	-0.444177	-0.205185	-0.103788	-0.369579	-0.470999	-0.262981	-0.385228	0.0839438	-0.223726	-0.484412	-0.0517584	0.397587	-0.152879	-0.416478	-0.444343	-0.465881	0.0182681	0.429496	-0.895819	-0.512438	0.366754	-1.04588	0.325623	-0.348269	-0.179069	0.0105579	-0.0339838	-0.35941	0.197824	-0.0320653	-0.416817	-0.223214	-0.309193	-0.302958	-0.268779	-0.211935	-0.0177392	4.21866	6.05818	6.25113	5.41484	6.92333	6.3505	5.22052	6.60101
ALG8	-0.747715	-0.508742	-0.334303	0.227371	-0.152007	-0.537057	-0.450264	-0.620461	-0.558118	-0.738486	-0.596434	-0.123688	-0.370398	-0.84411	-0.640087	-0.700887	-0.399605	-0.502416	-0.254983	-0.650414	-0.637671	-0.0777216	-0.199535	-0.650086	-0.346389	-0.334773	0.116086	-0.459199	-0.36587	0.0088693	-0.946173	-0.0106007	0.11293	0.64873	-0.956694	-0.592266	-0.691069	-0.612976	-0.594112	-0.545495	-1.0134	6.43588	7.76429	8.12495	7.66996	8.20507	8.04257	7.97254	8.06145
ALKBH1	-0.324929	-0.43366	-0.412944	-0.0197073	-0.226199	-0.558948	-0.173174	-0.0827626	-0.0894599	-0.0301943	0.279902	0.614098	0.466908	0.00960878	-0.169417	0.131072	0.0119757	0.225914	0.331671	0.0658435	0.319985	-0.0850038	0.277147	-0.0933605	-0.0746178	0.0075205	0.555533	0.275337	0.397568	0.105577	0.0222159	0.198681	0.120685	-0.405682	-0.166839	-0.211541	0.0916918	0.00815315	-0.102571	-0.0724548	0.0516418	8.19832	7.52874	7.96684	7.08854	8.1604	7.62996	7.61858	7.87183
ALKBH7	0	0	0	0	-0.211301	0	-0.0404503	-0.0733927	0	0	-0.054749	0	0.24387	0.0408332	0.0448711	-0.0459073	-0.0584236	-0.187515	0.106794	-0.156357	0.0853026	-0.0523675	0.0830583	0	-0.221034	0.42665	-0.214462	-0.143186	0.463758	0.529797	0.174655	0.123213	0	0.39752	0.215958	-0.000269019	0.175313	0.241204	-0.198135	-0.0459208	0.70095	9.92012	9.23393	9.08531	9.12983	8.57178	9.36965	8.7678	7.851
ALOX12	0.252895	-0.000400793	0	0.00817109	0	0	1.37349	0.537979	1.82762	0.364532	0.160656	0.411472	0.646371	0.341487	0	1.94857	0.221691	0.123057	0.521714	2.21021	1.43351	0.120103	0.215815	0.257272	0.835573	0.422833	1.18425	1.66057	0.975559	0.828556	0.342926	0.817099	0.70897	0.309144	0.679322	0	0.480668	0.443959	0.961222	0.256028	0.665289	5.48691	6.36267	6.0022	7.78114	5.52144	5.79698	6.35651	5.64073
ALOX5	3.60456	4.09762	2.83971	2.66767	4.09413	4.23783	2.30819	2.5397	3.07486	2.45401	3.265	1.11479	1.00281	2.9568	1.45041	0.49748	1.8123	2.47312	0.0623671	2.41965	1.14479	1.59753	1.31877	2.71736	0.636751	0.13031	-0.448235	0.968551	0.698587	0.198156	0.410312	0	0	2.15353	1.72004	2.1154	0.398444	1.12569	2.73155	1.37176	1.44734	0.522969	0.356627	1.43588	0.31961	1.02745	0.181882	0.38282	0.129109
ALOX5AP	5.68104	4.70828	5.47129	3.84819	5.46466	5.04177	3.10158	2.92477	2.30316	3.74447	2.02477	1.70405	0.762456	3.48964	2.59743	0.971839	2.83517	3.24922	1.11684	2.76241	1.19641	3.4105	1.10323	3.60773	2.41671	0.844327	0.809456	1.65156	1.58888	1.00047	1.8644	3.33673	1.59717	3.73128	2.63181	4.3584	1.20286	2.66448	3.80944	3.76426	1.25013	14.3993	14.6596	12.7306	13.391	13.6368	15.5582	15.653	14.4833
ALPI	-0.235532	-0.0525121	0	1.10793	0.277336	0.0424377	0.217784	-0.0917282	0.0674721	-0.0941786	-0.0170988	0.53104	0.447989	-0.133603	-0.0528423	-0.061151	0.161157	0.148982	0.100707	0.0820752	0.0481331	0.546994	0.32759	-0.0231714	0.224684	-0.1563	0.635497	0.189358	0.136178	0.402182	-0.17385	0.244427	0.625671	0.350715	-0.239495	-0.0699112	-0.127928	0.042083	-0.146244	0.248503	-0.240075	10.8454	10.3591	10.2229	13.6988	9.47907	10.121	11.0844	9.48833
AMFR	0.470259	-0.0870046	-0.135143	-0.377973	0.173682	0.148504	-0.225127	0.148056	-0.245517	-0.163105	-0.0286642	0.277951	0.400513	0.336197	-0.439622	0.432697	0.101906	-0.114834	-0.341447	-0.4196	-0.545546	-0.25928	-0.306074	0.0902086	-0.206285	0.0890291	0.0219022	-0.134137	0.0493271	0.19451	0.0148469	-0.363018	-0.368103	-0.98295	-0.161601	0.16569	-0.302965	-0.0419851	-0.0301158	-0.242504	0.102421	3.56005	7.54978	7.37125	4.25632	5.87744	6.8616	6.06104	8.10644
AMH	0	0.0405432	0	0	-0.189862	0	-0.156697	-0.255424	-0.363338	-0.240398	-0.171576	-0.34246	0.0886706	0	-0.455132	-0.178172	-0.292192	-0.349503	0.0526743	-0.284756	0.0635362	-0.211571	-0.349837	-0.228325	-0.50469	0.276619	-0.352715	-0.228299	0.220777	0.294301	-0.0400328	-0.292812	-0.285639	-0.227149	-0.137767	-0.140071	-0.236153	-0.229335	-0.246868	-0.237023	0.00753514	8.72067	6.64255	6.49012	9.62557	6.64069	7.8417	8.78216	7.14022
AMMECR1	-0.104955	-0.0035006	-0.233899	-0.252641	0	0	-0.204203	-0.186688	-0.374475	-0.219929	-0.216805	-0.190118	-0.347638	-0.39265	-0.0306761	-0.220899	-0.26299	-0.3643	-0.256275	-0.196131	-0.290004	-0.287295	-0.228794	-0.278484	-0.200284	-0.313272	-0.259171	-0.24872	-0.186967	-0.329961	-0.423406	-0.0100701	0.145126	0.181163	-0.105697	0	-0.445905	-0.475305	-0.25214	-0.247119	-0.385422	6.85477	5.63925	5.42016	7.75199	5.07234	3.91035	4.77319	4.60764
AMN	0	0	0	0	0	0	-0.390695	0.0279691	0	0	0	0	0.192733	0	-0.516434	0	0	-0.34338	0.446774	-0.0640969	0.288711	0	-0.390009	0	0	0.399937	0	0	0.253736	0.602664	0.0302263	-0.303549	-0.53373	-0.401457	-0.0457529	0.212205	0	-0.0984392	-0.488254	-0.473963	-0.415991	3.21126	4.39275	4.48738	4.84517	4.1918	5.69517	4.92655	4.39007
AMOT	-0.5537	-0.445633	-0.372927	-1.00656	-0.576077	-0.262944	-0.982255	1.12197	-0.769426	-1.18127	1.53089	-1.59118	-0.411138	-0.815373	-0.838638	-0.789336	-0.528603	-1.02275	-1.20609	-1.00931	0.433893	-0.640153	-1.76612	-0.707709	-0.883668	0.337304	-0.696071	-1.16123	-0.112155	-1.01088	-0.368851	-0.915731	-0.0979224	-0.17868	0.741861	-0.388501	-0.144129	-0.811518	-0.944395	-1.20961	-0.897911	3.83351	3.46716	3.08119	2.81302	3.80759	4.26051	3.59467	4.12316
AMPD3	-0.0544033	0.0377224	-0.287106	0.341994	-0.0464399	-0.255334	0.410163	0.573419	0.493414	1.57993	1.1184	0.669957	0.200721	1.27133	0.774426	0.114339	0.832056	1.12016	0.523487	0.607348	0.0590492	0.302846	0.398413	1.44296	0.784688	0.763224	-0.243757	-0.0899243	-0.0445875	0.338667	0.438272	-0.0172762	-0.364905	0.0579868	0.614136	1.08499	0.993545	1.55098	1.69243	0.994043	0.315251	3.49361	5.00774	6.14778	5.15122	5.52003	5.56001	4.71948	5.80018
ANGPT1	0	0	0	0	0	0	0.501025	0.411412	0	0.599253	0	0.489764	-0.026484	0.468781	0	0.734377	0.401012	0.399549	-0.165759	0.384979	0.412688	0.27496	0.487507	0.651346	0.482424	-0.0876205	0.34878	0.38905	-0.072415	-0.276099	0.448953	0.949212	0	0	0.322892	0	0.106821	0.250947	0.501221	0.3748	0.11859	8.74904	9.11105	9.03167	8.38027	9.82781	8.7786	8.87841	9.36305
ANGPT2	0.53895	0.570978	0.255546	0.64662	0.305954	0.36724	1.23182	0.767176	1.59406	0.0769184	0.286909	1.7316	0.814113	0.836168	1.74002	2.17368	1.52928	0.909262	1.24304	1.7154	1.82917	1.23089	0.369448	0.621354	1.52804	1.09207	1.10552	1.33352	1.22553	1.32169	1.29858	1.21502	1.05288	1.19898	2.05945	1.77896	0.0570453	0.801032	1.2968	1.36766	0.762135	4.7826	4.40508	7.35133	4.1927	7.85645	6.30948	5.84306	8.69667
ANGPTL1	1.49517	0.723858	0.0474279	1.32734	0.100538	1.74303	1.14838	0.563323	0.181758	0.964154	0.301355	0.454288	0.337743	0.249709	0.873	0.638338	0.509627	0.717277	-0.0854419	0.718737	-0.297378	1.18234	-0.398255	0.530876	0.179217	0.00105192	-0.0255268	0.474637	-0.0129058	-0.353267	0.560275	0.0360546	0.131903	0.244504	0.199885	-0.11157	-0.0639901	0.259231	0.171386	0.896287	0.935619	7.23604	6.93094	6.82088	7.37027	6.62357	6.21412	6.07862	6.26232
ANGPTL2	0.851443	0.971614	0.592965	-0.0444404	0.342474	0.631747	0.530048	1.56054	0.800289	0.108955	0.109839	0.327057	0.731763	1.40578	1.02495	0.241499	0.815614	0.794542	0.225513	1.40414	0.938948	0.0290088	-0.0954617	2.05487	-0.213167	0.165889	-0.031057	0.951235	0.497459	0.0819927	0.932953	-0.0102632	-0.184576	0.214409	0.472546	1.65956	0.0146771	1.23134	1.08994	1.10743	0.0188643	7.50196	7.15909	7.82178	5.8509	8.52721	6.98754	6.57904	8.55639
ANGPTL3	0	0	0	0	0.158401	0	0.125599	0.344465	0.43323	0.13385	0.565258	0.419017	0.192901	0.321006	0.563089	0.449628	0.217289	0.458391	0.168613	0	0.509377	0.277618	0.487735	0.148665	0.303636	0.201135	0.881943	0.428554	0.0407487	0.2583	0.175964	0	0.827354	0	0.301932	0	0.16584	0.190986	0.267885	0.20169	0.449732	5.47208	5.62852	5.28339	5.3955	5.26914	6.30948	5.35572	5.82755
ANGPTL7	0.556381	0.354955	0.341909	0.175437	0	0	0.199645	0.11183	0.20717	0.155424	0.149036	0.0802005	-0.0579142	0.143301	0.0106598	0.209717	0.111249	0.405773	-0.160364	0.0942699	0.113519	0.0789672	-0.0755183	0.124653	0.0268014	-0.0295888	-0.0349494	0.15095	-0.218357	-0.176368	-0.0454773	0.0181838	0.134675	0.0719991	0.0609287	0.0456313	-0.0271078	0.0631003	0.190759	0.0631573	-0.0125989	4.44425	5.31902	4.43168	4.61545	4.30658	4.73918	4.52296	5.03567
ANK1	0	0	0	0	0	0	0.0874819	0.0140547	0	0.0596021	0.0939957	-0.0066626	0.108914	0.0728725	0	-0.0446252	-0.182062	-0.0471127	0.190638	-0.107658	0.393376	0.0266261	0.0193182	0.106135	0.0914338	0.113296	0.0148549	-0.0615468	0.184754	0.186744	0.284327	0.212127	0	0.142941	0.00547808	0	0.0133679	0.151303	-0.116174	0.111028	0.106645	4.16069	6.03628	6.55126	6.56707	5.94037	6.16667	5.80378	7.00644
ANK3	0.614507	0.676929	0.280023	0.431847	0.315818	0.570793	0.067557	-0.104518	-0.386616	-0.0787723	0.443433	0.315704	0.0974284	0.0744474	0.502595	0.217121	0.456303	0.396453	0.300675	0.35611	0.347251	0.749081	0.801672	0.549336	1.07961	0.432482	1.19146	0.452902	0.341529	0.696487	0.357634	0.0860543	0.381667	0.659119	0.448989	0.360159	0.350481	-0.0332263	0.296961	0.380156	0.235737	10.5518	11.1328	11.1216	10.1917	11.7252	10.809	10.0679	10.297
ANKH	-0.331385	-0.34716	-0.401409	-0.179259	-0.575983	-0.344696	-0.688888	-0.0867422	-0.0800911	-0.291063	-0.970812	-0.34918	-0.215437	0.00815859	0.986555	-0.544138	-0.946426	-0.317584	0.000977617	-0.453813	-0.915044	-0.625897	-0.409101	-0.152006	-0.127231	-0.24144	-0.436072	-0.404173	-0.329562	-0.33156	-0.190789	-0.633267	-0.623849	-0.686196	-1.12546	0.0334441	-0.0332663	-0.0444148	-0.16385	-0.13527	-0.247734	8.93767	8.62971	8.99778	7.1864	8.4989	7.86665	7.89914	9.28083
ANKRD1	0.239316	0.925697	0.854552	0.806294	1.09446	-0.913275	0.0596021	-0.0081673	0.0547049	-0.272754	-0.272256	0.914294	0.213993	-0.227523	-0.0872881	-0.143884	-0.0516714	0.291249	0.612626	-0.0442477	0.0538543	0.653948	0.735243	0.205901	0.291745	-0.281271	1.03628	0.907003	0.26008	0.45936	-0.831029	0.236594	0.325763	0.11923	-0.396132	-0.188136	0.0016128	0.160566	0.104782	0.491319	-0.46646	2.41767	7.22546	1.75089	3.95883	3.18695	3.91035	4.71948	4.52642
ANKRD12	0.347109	0.321323	0.119439	0.517596	0.329776	0.215598	0.153908	0.0343572	-0.314245	0.31089	-0.153577	0.354077	0.14905	0.00674438	0.300558	0.154613	-0.107116	0.545077	0.146616	0.124729	0.117847	0.0948074	0.0809117	0.10678	0.63417	0.329821	0.371432	0.308223	0.153726	0.692784	0.0332481	0.244335	-0.0877635	0.291913	1.28058	0.375419	0.162786	0.252951	0.401318	0.389754	0.153214	4.93685	3.07744	4.37488	2.81302	4.25169	4.32326	3.824	4.43903
ANKRD13C	-0.0579799	-0.283549	-0.357316	-0.558517	-0.313031	-0.102026	-0.258167	-0.539558	-0.278235	-0.0283912	-0.128035	-0.322579	-0.550523	-0.239746	-0.305927	-0.568524	-0.462628	-0.289906	-0.507127	-0.273618	-0.360542	-0.355795	0.0293904	-0.193316	0.140813	-0.155993	-0.0315879	-0.422646	-0.447145	-0.457334	-0.283996	-0.693514	-0.229882	-0.0821506	-0.0402474	-0.369857	-0.243451	-0.430298	-0.319065	-0.45834	-0.607619	3.42091	6.01791	6.78545	5.41484	6.79528	6.3633	6.23458	7.59488
ANKRD26	-0.255777	-0.0311729	-0.285682	0.187353	-0.159018	-0.0936926	-0.361164	-0.623222	-0.692446	0.0777569	-0.455263	0.291115	-0.724474	-0.792853	0.493129	-0.651383	-0.332792	0.291728	0.352407	-0.392297	-0.628805	0.32926	0.614551	-0.0430213	0.0193493	-0.378707	0.615168	0.366009	-0.552603	-0.278711	-0.290793	-0.0648347	-0.228927	0.180439	-0.533655	-0.151623	0.409065	-0.545857	0.161614	0.0649582	-0.425987	7.30561	7.38875	7.75129	8.13376	8.26768	8.08877	8.00347	7.65567
ANKRD44	0.422947	0.367245	0.388911	0.792129	0.397563	0.597324	1.48032	0.575014	-0.195552	1.14983	-0.0303325	0.298753	-0.609565	1.02724	0.619425	0.12579	1.00698	0.609026	-0.435595	0.864001	0.307239	1.35156	1.5688	0.49357	0.181171	-0.297328	-0.280558	0.0739998	0.0220194	0.736019	-0.112001	0	0.43969	0.854832	0.0479777	0.627505	1.48553	0.513789	0.581543	0.504299	0.149836	3.1459	4.58523	3.44736	3.50197	4.36207	4.02914	4.69068	5.04412
ANKRD49	-0.419268	-0.582619	-0.649507	0.0629988	-0.295482	0.039165	1.24753	-0.208442	0.609164	0.472746	-0.132246	0.684604	-0.667246	-0.345918	1.32979	0.640291	0.0977969	-0.406963	-0.37554	0.140432	0.556591	1.09097	0.254799	-0.784404	1.11631	0.536779	0.698475	-0.474971	0.0126183	-0.398054	0.0094056	1.06349	1.62852	1.52999	0.152378	0.451374	0.281868	0.367739	0.41058	0.0760107	0.15729	7.93767	8.63444	9.14138	7.93981	8.38053	8.72988	8.39171	8.40185
ANKRD50	-0.115698	-0.148877	-0.0976506	0.277291	0.243403	0.298662	0.174817	-0.302087	-0.15388	-0.212326	-0.206738	-0.0177236	0.44304	-0.021539	-0.0633016	-0.136607	0.0202443	-0.270124	0.534146	-0.0259825	0.540098	0.512633	-0.350732	0.201495	0.343873	0.159383	-0.308004	0.259726	0.241335	0.266288	-0.0902845	-0.0769038	-0.308121	0.197719	0.574913	0.260239	-0.022869	-0.271178	0.557802	0.320593	-0.254678	6.634	7.23283	7.54463	6.28562	8.24834	7.23243	6.77513	8.61375
ANKS1B	0	0	0	0	0	0	0.240458	0.206928	0	0.333603	0.260115	0.392896	0.45084	0.213713	0	0.307076	0.237173	0.147063	0.47015	0.198873	0.259538	0.183093	0.179099	0.295092	0.268763	0.310693	0.147749	0.1856	0.362969	0.320455	0.246062	0	0	0	0.164071	0	0.403005	0.331058	0.226525	0.280921	0.342217	5.02328	6.13177	5.65213	7.05547	5.10133	5.81113	5.78581	5.32935
ANKS6	-0.215089	-0.197688	-0.726155	-0.493619	-0.350621	-0.324402	-0.659701	-0.434308	-0.0252726	-0.538546	-0.946995	-0.30848	0.00619371	-0.478434	-0.640985	0.412358	-0.279751	-0.528034	-0.405566	-0.623562	-0.329629	-0.783064	-0.892444	-0.44451	-0.494416	-0.436855	-0.274736	-0.501799	-0.157556	-0.587912	-0.15672	-0.522933	-0.238954	-0.548405	0.0545793	0.0913028	-0.493101	-0.232005	-0.750407	-0.741475	0.0589617	5.14556	5.61906	5.41911	5.8281	5.87948	5.75004	5.53685	5.62924
ANLN	-4.14436	-4.34188	-4.10701	-4.2608	-3.5866	-4.19638	-1.40956	-0.898246	-2.81997	-0.356465	-0.555739	-1.02597	-1.93286	-3.09157	-1.60606	-1.25521	-0.823608	-2.37585	-1.771	-1.45107	-1.01995	-2.41545	-1.37168	-3.50687	-1.39962	-1.87936	-1.27992	-1.22792	-0.943339	-1.43843	-2.37571	-0.498921	-1.6711	-1.21994	-0.198087	-0.972559	-0.0211551	-2.0731	-2.05532	-1.32673	-0.53777	2.31528	4.54595	6.41231	4.71668	5.26914	5.46213	5.14422	6.25052
ANP32B	0.737433	0.613626	1.09776	-0.383734	0.436947	1.43895	-0.756626	-0.846998	-1.32188	-0.802544	-0.96904	-0.680818	-0.929391	-0.467425	-0.475286	0.286888	-0.644869	0.0499234	-1.2358	-0.620087	-0.125302	-0.827286	-1.29325	-0.0114913	-0.682625	-1.59751	0.746842	-0.395579	-0.943144	-1.25117	-0.0319068	-0.827754	-0.594961	-1.00041	-0.190391	-0.383212	-1.49878	-0.674486	-0.824179	-0.57969	-0.362947	11.2074	11.5451	11.5269	10.7076	11.9719	9.98847	11.7385	11.577
ANPEP	0.320288	0.994698	0.21452	-0.851105	-0.367208	0.525946	-2.03895	-0.737508	-1.23999	-1.72767	-1.30499	-1.14379	-0.836806	-1.46142	-0.976008	-1.87858	-1.68239	-0.31552	-0.94981	-0.00295577	-0.279857	-0.675462	-2.02243	0.879864	-2.7216	-1.62731	-2.4493	-1.25727	-1.06314	-1.68538	-0.876709	-2.01599	-2.41697	-2.31464	-0.979895	-1.7644	-1.42194	-0.781344	-1.28927	-1.41068	-1.8168	10.0495	9.33707	8.89307	10.496	7.64972	10.1476	10.3648	9.45892
ANTXR1	1.39531	1.0111	0.99394	0.139539	0.303297	1.54809	0.0469917	1.32228	0.713323	-1.12922	-0.285616	0.848621	0.529417	1.64196	1.78214	0.774088	0.910768	-0.0361116	-0.933662	1.25828	0.088147	0.471671	-1.45438	1.44518	0.407353	0.941175	-1.22504	1.05874	-0.361345	-0.181207	0.827933	-0.53555	0.74313	0.0377776	0.588329	0.53677	-0.162634	0.589605	1.76227	1.61366	-0.249512	6.53807	7.97932	8.97539	8.46807	9.55632	8.13937	8.05381	9.78356
ANXA1	1.14154	1.25044	2.83218	2.41863	1.7555	2.49526	3.09121	1.93756	2.47771	1.95841	0.495713	2.62359	-0.342692	0.38808	1.76203	2.67805	-0.0855866	0.843176	2.31192	1.07546	2.40991	1.81802	2.89205	1.96584	2.37856	-0.784722	2.32146	2.13961	1.19062	0.647885	1.5226	3.18856	2.77069	3.9474	1.70789	2.04739	0.738288	2.21948	1.98943	2.40751	2.02595	12.8816	13.5214	14.328	14.5194	14.492	14.1676	14.2637	14.5773
ANXA10	-0.213667	-0.0488611	-0.570277	-0.081279	-0.191554	-0.331325	-0.12061	-0.686037	-0.797133	0.163306	-0.534747	0.238195	-0.838828	-0.780603	-0.0211479	-0.155612	-0.30508	0.104182	0.485979	-0.239936	-0.688756	0.993785	0.632612	-0.285529	-0.0362874	-0.671223	0.261586	0.317841	-0.651572	-0.397925	-0.711106	-0.546866	-0.326172	-0.110831	-0.59255	0.533557	0.243739	-0.57991	-0.1547	-0.0649314	1.00978	1.88785	0.356627	2.83556	3.67585	0.153074	0.181882	0.38282	3.93589
ANXA11	1.09144	0.9666	1.09955	0.419181	1.14741	1.13072	-0.792704	0.220417	0.660331	-0.274544	-0.33973	-0.91929	0.0119618	0.604386	-0.317074	-0.0938314	0.302227	0.495455	-0.0768302	0.236419	-0.812267	0.152765	-0.588465	0.708162	-0.440017	0.0329584	-0.516177	-0.297347	-0.217821	-1.04161	0.512942	-1.00457	-0.343853	-1.11861	-0.342353	1.3335	-1.25245	0.99697	0.514214	-0.428377	-0.528372	10.6467	10.2272	9.61355	8.46807	10.0621	10.5444	10.5123	10.2934
ANXA13	0.539306	0.737067	0.370361	-0.338559	0.25074	0.191704	-0.494978	-0.187289	0.582389	-0.98284	0.286262	0.226671	0.29579	0.178893	-0.164759	1.25203	0.160719	-0.0912116	0.324962	0.210647	0.464203	-0.443716	0.834298	0.165173	0.265369	0.372955	0.37142	0.0776943	-0.0200141	0.189715	0.214489	-0.0868433	-0.155392	-0.593629	1.97321	0.153049	-0.118945	0.477197	0.249953	-0.247699	-0.406209	2.5137	3.75884	3.18991	3.77328	4.44758	3.25009	3.34287	3.54429
ANXA3	1.36754	1.61194	2.14378	1.26031	1.14143	1.01862	-0.114344	-0.549092	0.53268	1.84373	1.11021	0.451547	-0.594782	-0.337017	0.272796	-1.24189	-2.10837	-0.897015	-0.258556	-1.60717	-1.1808	-0.0724469	-0.931348	0.00184162	0.546428	-1.24522	-0.853184	0.0107409	-0.954345	-0.362417	-0.567348	-0.774923	-1.45819	0.997551	-1.75401	0.683281	-1.18301	-1.78735	0.15055	0.169447	-2.32807	11.2439	12.3793	12.572	13.5192	11.7283	13.4489	12.4827	12.2372
ANXA4	1.04503	1.58065	1.34464	1.09677	1.54295	1.57757	0.119835	1.15925	2.15733	0.618387	0.994275	0.00362862	1.19253	0.499501	1.06402	1.31945	0.301313	0.0588729	-0.440948	0.497764	0.0722472	0.959388	2.25598	1.25568	0.45902	0.767953	-0.495706	1.14647	0.782713	0.440082	0.376583	0.250251	0.683571	1.88359	-0.0516425	1.40842	0.811808	1.50403	0.61073	0.235201	0.73123	12.3248	13.368	13.4807	13.4489	13.2307	13.568	13.1179	12.9474
ANXA5	0.721438	0.687231	0.351775	0.222397	0.302961	0.323519	-0.791052	-0.300027	-1.25935	-0.400723	-1.13072	-0.396492	-0.960845	-0.205897	-0.558562	-1.47017	-0.963847	-0.0423277	-0.184086	-0.250757	-1.69814	-0.508399	-1.10407	0.338851	-0.992902	-2.62864	-2.10672	-0.34401	-1.55897	-1.42373	-1.02537	-1.66789	-2.39986	-1.82502	-1.06479	-0.783043	-1.5394	-1.13005	-0.105499	-0.234331	-1.25178	11.233	11.9005	12.4351	12.4989	12.3295	12.3604	12.675	12.9672
ANXA6	0.820891	1.28042	1.34554	1.28411	0.434062	0.42715	0.295761	0.479381	-0.0563473	0.309496	0.748812	1.15547	0.831074	1.16932	0.758575	0.0282603	0.658611	1.30763	0.356148	0.845966	0.131752	1.09088	0.942199	0.76196	0.553406	-0.0864208	1.02515	0.648556	0.51697	0.249199	0.603152	0.294891	0.230576	0.2027	-0.0174726	0.475574	-0.00697158	0.36929	0.652975	0.861958	-0.241865	9.99084	10.1397	9.00358	9.36056	10.2751	9.37663	10.2342	9.89158
ANXA7	0.551531	0.411423	0.600408	0.424617	0.374494	0.723538	0.356102	1.45547	0.505001	1.02254	0.141682	-0.320333	0.580061	0.112104	0.481613	0.783826	0.87473	0.492013	-0.892918	0.706422	0.154371	0.160828	-0.590729	0.540852	1.07308	0.681377	-0.252933	0.0277227	0.743943	-0.540386	0.408092	0.20043	0.809201	-0.238731	0.705446	1.17583	-0.0894437	0.629858	0.713552	0.279286	0.472533	6.51362	7.94457	8.46697	7.24949	8.39749	8.1274	7.80847	8.8123
AOAH	-0.211165	-0.116629	0.00323613	0.786888	0.0764213	-0.0946542	0.413567	0.288997	0.0779819	0.411506	0.220163	0.31633	0.291938	0.158891	0.37727	-0.287997	0.0263228	0.328814	0.309559	0.236306	0.845552	0.491837	0.305345	0.348889	0.167887	-0.0934383	0.461697	0.217138	0.31671	0.356525	0.237158	0.151985	0.244602	0.253165	0.398091	-0.0330241	0.101949	0.391714	0.235297	0.337129	0.107461	8.96297	9.83888	9.21403	7.52898	9.49131	8.667	8.56001	9.50928
AOC3	1.42278	1.427	1.26187	1.00841	1.00546	1.20857	0.136502	0.274373	0.508112	0.335884	-0.144187	0.131166	0.360166	1.05968	0.407631	-0.334367	0.690226	0.894977	-0.372398	0.735621	0.418059	0.379251	0.564229	1.06892	0.720373	0.054301	0.272577	0.629062	-0.231394	-0.232945	0.7601	0.260892	0.529789	0.314717	0.0482714	0.484882	-0.175626	0.242243	0.683929	0.843739	-0.446167	9.31681	9.25849	9.46624	9.37462	10.0531	9.03856	9.64627	9.01864
AOX1	0.849305	0.197687	0.264716	0.303036	0.318179	0.0679682	-0.496341	-0.54235	-0.27105	-0.0997716	-0.489745	-0.303359	0.310226	0.483279	-0.0516207	-0.826369	-0.510667	0.434636	0.269532	0.164991	-0.438133	-0.696527	-0.702247	0.156558	-1.10455	0.187103	-0.319368	-1.02317	-0.039784	-0.193429	-0.0045221	-0.338349	-0.619213	-0.726124	-0.580442	-0.550369	0.26363	0.662757	0.0886611	-0.0591267	0.212081	11.0735	9.39073	10.2992	10.746	10.7745	8.11939	9.70252	10.1651
AP1M1	0	0	0	0	0	0	-0.0306556	-0.119937	0	-0.135068	0.11438	-0.103116	0.175323	-0.0120207	0	0.0860355	-0.0707251	-0.162739	0.325011	-0.124036	-0.0212819	-0.0307817	-0.00597541	0	-0.163319	0.267194	0.0557314	-0.0475709	0.097247	0.36614	0.261088	0	0.0146889	-0.0586408	0.00465139	-0.183194	0.0309603	0.156317	-0.228194	0.109633	0.194492	11.2409	11.3487	10.9347	11.5009	10.578	11.0577	11.2393	10.6502
AP2B1	-0.570101	-0.709049	-0.549383	-0.996819	-0.720232	-0.97822	-0.360714	0.0818842	0.0848646	-0.270463	0.996247	-1.06645	-0.184395	-0.448999	-0.605287	0.0962057	-0.476451	-0.959778	-0.315433	-0.265186	0.365496	-0.707582	-0.726872	-0.381835	-0.916911	-0.16689	-1.53531	-0.791294	-0.18453	-1.2812	-0.226397	-0.687995	-0.225272	-0.42391	-0.569405	-0.337229	-0.352309	-0.357912	-0.834174	-0.961136	0.230648	9.61945	10.339	9.36918	7.27384	9.7948	9.36386	9.16642	9.75561
AP2M1	-0.256546	0	-0.424921	-0.41716	-0.424902	-0.224621	0.483493	1.0789	0.708512	0.255669	0.609392	0.594032	0.21254	0.744316	-0.273591	0.202804	0.419504	0.0550875	0.510012	0.251015	1.16658	0.232143	-0.746132	-0.0422493	-0.288419	0.337547	-0.732679	0.364172	1.04499	0.30375	1.08491	0.622702	0.823925	0.123122	0.631736	0.264627	-0.0228926	1.49784	0.520865	0.650761	0.65648	9.39666	10.7548	10.5111	8.97027	10.9216	10.5877	10.3154	10.4388
AP2S1	-0.498035	-0.449198	-0.282261	0.0871462	-0.493333	-0.476348	0.631478	0.231536	0.1126	0.566491	-0.0297345	0.516345	0.30229	0.210795	0.81226	-0.466723	0.150152	0.385193	1.18594	0.482308	0.907735	0.120907	-0.236388	0.149254	-0.222343	1.04765	-0.170665	-0.412481	0.822312	-0.0245968	0.206842	-0.128146	0.441638	0.287957	0.81147	0.114444	-0.58139	0.100392	0.174524	0.776897	0.213096	10.0542	10.2967	9.75183	8.99157	9.95302	10.886	10.4036	10.0563
AP3D1	-0.329803	-0.337848	-0.0874913	-0.690216	-0.35891	-1.10974	-1.07358	-0.366503	0.460802	-1.11887	-0.229286	-0.128756	0.215587	-0.173501	-1.17886	0.263786	-0.282082	-0.277684	0.0130292	0.0239531	-0.077809	-0.590606	-0.602569	-0.578698	-0.701474	-0.221577	-0.29524	-0.231736	0.0787483	-0.0731227	-0.118124	-0.654701	-0.566766	-1.90301	-0.677237	-0.814626	-0.184479	-0.013317	-0.92917	-0.796436	-0.459742	9.38448	9.83439	9.21795	9.11307	9.59022	9.42218	9.82149	9.67897
AP4M1	0.0628015	0.0875553	-0.330224	-0.402508	-0.11283	0.0951361	0.136329	0.496414	0.205618	0.0239541	0.793754	-0.739396	-0.185983	0.310705	-0.0778528	-0.263936	-0.276328	-0.477956	-0.643846	0.0580421	0.144829	-0.500581	-1.08923	-0.314982	-0.522057	0.185098	-1.00634	0.0881501	-0.358295	-0.359412	-0.197501	0.0123649	0.808938	0.66525	0.355131	0.892963	-0.454149	-0.092342	-0.670481	-0.474175	-0.139108	10.4534	10.3967	9.68045	9.59287	9.91127	10.621	10.2145	9.56487
APBA1	-0.173718	-0.123143	-0.00384842	0.60891	0.209672	-0.124796	-0.0295349	-0.184995	-0.0684111	-0.369223	-0.0973365	0.31855	0.12175	-0.464876	0	-0.249021	-0.11887	0.00529059	0.311706	-0.233414	-0.168808	0.589923	0.211366	-0.214402	0.0780852	-0.379668	0.605633	0.0963068	-0.0178148	0.611251	-0.346541	0.00601063	0.49376	0.195215	-0.377068	-0.021129	-0.432521	-0.333333	-0.407669	0.0722502	-0.413175	7.09892	6.88393	6.35855	6.70368	5.49222	5.71572	6.07862	4.8917
APBA2	0	0	0	0	0	0	-0.177967	0.103377	0	-0.144155	0.225411	0.102296	0.422697	0	0	0.183936	-0.104956	-0.161482	0.144259	-0.101064	0.0144873	-0.0307492	-0.00809586	-0.0395269	-0.146345	0.0503904	0.0236982	-0.126584	0.316356	0.436713	-0.0401186	0.0666412	-0.0609155	0	-0.121097	0.0164348	-0.00364749	0	-0.0727649	0.0914988	-0.0920095	12.0152	10.4699	9.90652	10.5611	10.1234	10.3527	10.1902	10.4993
APC	0.0215491	0.202228	0.0717303	-0.381678	0.188769	0.181965	0.215938	-0.340339	-0.293347	-0.422208	-0.379831	-0.185795	-0.329764	-0.270831	-0.343729	-0.358208	0.940636	-0.177467	-0.490438	-0.317671	0.976557	-0.26715	-0.855545	-0.21221	0.152851	-0.249774	-0.530573	-0.314466	-0.234395	-0.0884862	-0.202816	0.0587158	0.0982529	-0.160949	-0.0830276	-0.305967	-0.219589	-0.329363	0.0133379	-0.266465	-0.313614	5.33138	5.61972	5.79685	5.86762	5.65701	4.59919	5.14422	4.96644
APC2	0.0270595	0.00754425	0.0390425	-0.112684	0.0514151	0	-0.0958706	0.00440806	0.487259	-0.0478996	-0.0348989	0.00758655	0.0251092	0.089346	0.0735098	0.162341	-0.0525142	0.0295042	0.10149	0.0753546	0.100952	-0.0976666	0.00238275	0.0460313	-0.141761	-0.0400537	0.0661046	0.0678162	0.00377968	0.125152	0.0583609	0.0456878	0.0880277	0.0836601	0.0696484	0.203764	-0.0525572	-0.0689852	0.0916334	-0.0144769	0.0331487	5.03311	3.07744	2.38093	3.77328	3.64758	3.56627	3.59467	4.48282
APCS	-0.251984	-0.0807401	0.114487	0.678888	0.228736	0	0.0949862	0.0757387	0.100903	0.107676	0.269955	0.474821	0.261222	0.0513693	-0.00719299	0.0190492	0.124171	0.194012	0.391714	-0.0139908	0.0505896	0.396847	0.510306	0.0904907	0.056091	0.0539531	0.679409	0.140123	0.282399	0.519536	-0.132185	0.249892	0.252756	0.12253	-0.141318	-0.147881	-0.0413202	0.0187415	-0.0542462	0.20366	-0.103346	3.28242	3.6962	4.12525	4.04593	3.39136	3.3587	3.71452	2.57234
APEX1	-0.626956	-0.464857	-0.434209	-0.681403	-0.0633589	-0.475888	-0.714373	0.283669	-0.97075	0.2013	-0.241587	-0.380805	-0.484273	-0.607922	-0.968854	-0.000730904	-0.20004	-0.252557	-0.327672	-0.170014	-0.333808	-1.27033	-0.699052	-0.816124	-0.950007	-0.231716	-0.275833	-0.420026	-0.526214	-0.896094	0.229884	-0.788291	-0.648172	-0.412617	0.307819	-0.426116	-0.528658	-0.335954	-0.47754	-1.04491	0.430035	11.6823	12.1129	11.8452	12.4542	12.1054	11.3948	12.4474	11.6719
APH1A	0	0	0	0	0	0	0.599523	0.185349	0.283025	0.199767	0.735618	0.466702	0.258956	0.280207	0.479891	0.372762	0.122253	0.291123	0.40538	0.41845	0.118244	0.348828	0.126284	0.188278	0.270657	-0.0328306	-0.185828	0.37289	0.111563	0.0489558	0.157042	0.119215	1.11347	0.723868	0.369166	0.246254	-0.256617	0.181437	0.185253	0.576824	0.373305	10.5093	11.4077	11.1754	11.8753	11.0704	11.6136	11.2104	10.5752
API5	-0.377921	-0.418856	-0.494788	-0.636417	-0.456521	-0.402549	-0.785145	-0.53685	-0.461711	-0.724309	-0.335787	-0.170988	-0.35015	-0.308541	-0.658422	0.218624	-0.25552	-0.456762	-0.947834	-0.267605	-0.147693	0.374764	-0.456878	-0.463028	0.0818024	0.43224	-0.0284905	-0.533257	-0.786347	-0.108069	-0.612613	-0.0132651	-0.805038	-1.06047	0.926105	-0.25351	0.14588	-0.485892	-0.377777	-0.68537	-0.115464	8.96297	9.90594	10.3538	9.48007	10.4148	9.29264	9.79924	10.5504
APLN	0.229678	0.259134	0.449371	0.72524	-0.0420016	0.117234	0.292385	0.143335	0.0663642	0.388775	0.354008	0.661141	0.295469	0.00193864	0.822225	0.418636	-0.0297551	0.367621	0.349094	0.232216	0.665863	0.42176	0.478067	0.442559	0.496647	0.356537	0.683547	0.462271	0.428489	0.326093	0.537144	0.714806	0.701736	1.1435	0.17453	0.58866	0.0624581	0.210521	0.318412	0.432011	0.364693	6.09483	5.52588	5.89308	6.80941	5.00989	5.6706	5.82441	6.20819
APLP1	-0.310228	-0.455974	0.0659704	-0.657474	-0.291227	-0.20494	-0.14206	0.535622	-0.333865	-0.505338	-0.485827	-0.0893059	0.102041	-0.333858	-0.565345	-0.669147	-0.762892	-0.54937	0.250545	-0.465147	-0.471456	-0.184346	-0.744369	-0.204433	-0.370675	-0.0788018	-0.843939	-0.416406	-0.179893	0.0444242	-0.373741	-0.320738	-0.666165	-0.67363	-0.503125	-0.791552	0.0239188	0.0984982	-0.669667	-0.0543932	-0.0482684	9.63514	10.4118	9.34627	11.036	9.17791	9.51268	9.65574	9.48057
APLP2	2.04438	1.99362	1.80424	0.764973	1.70224	1.56319	0.0181629	0.435531	1.39998	0.0796319	0.190641	-0.648085	-0.0143953	0.997696	-0.149492	1.19015	0.628529	-0.184672	-0.30205	0.755621	-0.00353608	-1.28981	-2.92831	1.38589	-0.602097	2.13078	-2.25168	-0.814885	0.265503	-1.5601	0.600259	-0.831577	-0.387154	-0.970583	0.58286	0.688191	-1.77742	0.340594	0.196956	-1.11657	0.292673	10.7355	12.9915	12.1822	11.5981	12.4648	11.9739	12.1812	12.8626
APOH	-4.10235	-4.1445	-2.95097	-3.51043	-3.49999	-4.30145	-3.77755	-4.78881	-5.26033	-3.77078	-4.85698	-4.83663	-3.17612	-3.90715	-4.88011	-4.92826	-5.5652	-3.92762	-3.08929	-4.55585	-4.72116	-5.46131	-3.85796	-3.66774	-4.64306	-3.50224	-3.89681	-4.79795	-3.63341	0.221631	-3.43371	-4.2718	-4.69455	-4.49621	-4.75631	-4.53729	-3.59565	-2.9714	-5.03262	-3.94845	-3.48245	4.67384	5.0949	4.37488	4.71668	5.73214	6.00122	4.71948	6.45387
APOL1	1.09458	1.57351	1.57853	0.690187	0.786759	1.02576	-0.083598	-0.261341	2.00101	1.19035	0.234441	0.360275	0.0788548	1.67309	1.19037	-0.629583	3.60088	1.78445	1.52902	1.19302	1.04055	0.286652	-0.320439	1.00377	-0.450579	0.780282	0.408067	0.353055	0.517177	0.439453	0.343044	-0.782334	-0.858282	0.253436	1.68069	3.56609	0.641246	0.784134	2.75012	0.594799	0.58815	1.63344	2.09026	1.05194	1.8507	2.57325	1.74324	3.34287	3.07334
APOL2	1.23048	1.46804	1.30539	1.47538	1.27032	0.524357	0.442303	0.0394583	1.26804	1.30788	0.542501	1.04831	0.621088	1.43959	0.890292	-0.202808	2.69178	2.30735	1.40332	1.37214	0.588132	1.33145	1.08809	0.939021	0.201853	0.571491	1.76217	0.941512	0.799047	0.549509	0.679938	-0.438177	-0.101325	0.363132	1.09523	2.35345	0.679174	0.764934	2.13032	0.922017	0.384147	2.5137	2.79333	2.96028	3.77328	2.83107	4.13183	2.91768	4.39007
APOL4	-0.329462	-0.106405	-0.379921	-0.191954	-0.135956	-0.761551	-0.541688	0.0423937	0.319394	-0.332566	0.100968	0.924447	0.47331	-0.0151411	-0.443163	-0.0169795	-0.217174	0.256816	0.148907	0.00327545	0.0852383	-0.218199	0.652436	-0.0780469	0.0563239	0.00106995	0.739986	0.225804	0.345614	0.165627	-0.0774493	-0.28565	-0.506963	-0.482386	-0.205094	-0.242284	0.106324	-0.0169829	-0.000481457	-0.140453	0.278161	2.5137	4.34459	4.59947	3.35201	4.00581	5.27687	5.22052	3.78869
APP	0.552387	-0.00349453	-0.145852	0	0.0815035	0.357718	-0.047862	0.256647	0.407928	-0.267748	0.195557	-1.3873	-0.0125066	0.839635	-0.63594	0.476563	0.258847	-0.166414	-0.351464	1.24503	-0.0231647	-1.0712	-2.04185	0.0571393	-0.868303	-0.193793	-1.66723	-1.15793	-0.721197	-1.25699	0.513389	0.599412	-0.277247	0.0339383	0.32782	0.505473	-0.828759	-0.206791	0.42465	0.0191654	-0.206281	10.2114	11.3375	10.8348	9.47492	11.3462	10.4376	9.72975	11.4272
APPL2	-0.587615	-0.243049	-1.08928	-0.115255	-0.168086	-2.91692	0.195976	0.270689	0.0828844	-0.314641	0.723695	1.30817	1.05784	0.245328	0.206782	0.596655	0.201961	0.575559	0.52584	0.47656	0.877521	1.07654	0.579239	-0.179134	0.370557	0.221741	1.19777	0.933981	0.959762	0.973317	0.337617	0.605511	0.587154	-0.649929	0.421252	-0.255572	0.278275	0.488204	0.309625	0.0862255	-0.111023	5.25512	6.33766	7.08735	6.08925	7.2808	6.18393	5.93495	7.2127
APRT	-0.3182	-0.102163	-0.328083	-0.102586	-0.164615	-0.00790364	-0.736655	0.204934	-0.101909	0.300551	-0.155602	-0.21765	0.131949	0.0510892	-0.10276	1.34824	0.109482	-0.317875	-0.0956249	-0.361692	-0.92845	-0.449567	0.525356	-0.261781	-0.102382	0.0809807	0.645623	0.364952	-0.22998	-1.36611	-0.621877	0.293346	-0.22338	-0.197609	-1.02368	0.415174	-1.16572	0.052998	0.363151	-0.594937	-0.272503	12.86	12.5635	12.728	11.7359	12.2812	12.7643	12.068	12.0147
APTX	-0.436374	-0.23303	-0.226135	-0.106679	-0.228108	-0.141429	0.379758	-0.145274	1.16828	-0.0120753	0.903121	-0.174681	-0.478662	-0.708401	-0.186917	0.815853	-0.326161	-0.0647838	-0.811441	0.744652	-0.423939	-0.00977478	-0.987726	-0.623468	0.318312	-0.575518	-0.58168	0.490967	-0.175049	-1.01633	0.135871	0.875874	1.06711	0.633734	0.846337	-0.166011	0.114099	-0.447656	-0.103518	0.0900599	1.34672	11.2931	10.7786	10.6236	10.2495	10.3261	10.6568	10.6172	10.3704
AQP3	3.17891	2.79881	2.09006	0.979879	3.08103	2.39401	-0.211475	-0.889555	4.90382	0.578994	-0.500913	-0.0711605	0.788857	1.61659	0.653287	0.205405	-0.601767	1.49061	3.27992	0.838543	-1.05473	-0.674467	0.224077	3.57052	0.627787	3.41432	2.77655	2.14735	2.82758	0.568836	0.837011	-0.58831	-1.93468	-0.522837	0.630641	3.60227	1.8113	0.641087	0.6801	2.01207	-0.30206	11.8673	12.524	12.4909	11.2494	13.0047	13.0735	12.647	12.3535
AQP6	0	0	0	0	0.135134	0	0.275488	0.450872	0.129935	0.247828	0.414849	0	0.506967	0.171983	0	0.375449	0.374873	0.182912	0.341146	0.334456	0.341692	0.285541	0	0.230318	0.227719	0.301644	0.21979	0.312902	0.274862	0.395051	0.1934	0	0	0	0.326056	0	0.441416	0.36975	0.284999	0.239491	0.101766	8.06492	7.5524	6.57791	7.31414	5.94037	6.78659	6.55153	5.60935
AQP8	0.20707	0.0683391	0.246714	0	0.218928	0	0.399785	0.351062	0.44689	0.606138	0.349878	0.505778	0.0686199	0.502084	0.312205	0.464919	0.23777	0.570877	0.446135	0.398092	0.388774	0.345831	0.667736	0.604048	0.4369	0.203589	1.11933	0.257488	0.178169	0.463742	0.289668	0.460676	0.414067	0.170465	0.279558	-0.014697	0.167672	0.321731	0.714711	0.522585	0.355754	5.76883	4.51542	4.31111	3.22764	2.06285	4.19537	4.20958	3.78869
AQP9	0	0	0	0	0	0	0.410943	0.187199	0	0.659391	0.238735	0.307123	-0.267519	0.43694	0	0.181804	0.228367	0.300828	-0.334464	0.406453	0.415847	0.20732	0.373952	0.757558	0.275699	-0.491202	0.348281	0.207944	-0.414542	-0.539121	0.096536	0	0	0	0.574014	0	-0.064632	0.14391	0.745858	0.64676	0.414847	5.65001	6.79413	7.93579	6.74122	5.28949	7.77981	7.8549	8.92351
AQR	-0.131407	-0.306686	-0.0312462	-0.167306	-0.0937548	0.0131693	0.247456	-0.208433	0.391007	0.824688	0.273585	0.434131	-0.151233	0.161107	0.579801	0.303869	0.0686001	-0.128343	0.452642	0.175761	0.296411	0.197986	-0.0666781	-0.0616756	0.282091	0.629352	-0.0429932	0.415602	0.257107	0.0254617	0.0794095	0.355195	0.716188	1.28818	-0.019776	0.291912	0.17083	-0.0150667	0.105962	-0.0692408	0.238995	6.35962	4.36196	4.31111	4.32339	3.94224	4.86399	6.07862	3.78869
AR	0.361679	0.32448	0.0515878	0.118199	0.155355	0.249524	-0.309863	0.402574	-0.321771	-0.293032	-0.160716	-0.467594	0.008552	-0.16123	-0.119161	-0.352093	-0.210993	-0.158233	-0.0789229	-0.205566	-0.188392	-0.315951	-0.240784	-0.12869	-0.0841859	-0.123285	-0.364953	-0.312502	-0.147837	-0.162372	-0.119665	-0.280897	-0.159401	-0.185218	-0.321107	-0.0831205	-0.0936151	-0.139111	-0.362585	-0.26633	-0.286058	9.87004	8.50962	7.84838	8.22088	10.1656	9.91008	9.56766	9.52751
ARAF	0.606501	0.746202	0.383829	-0.202478	0.348077	0.470389	-0.612885	0.147748	0.00929074	0.147584	0.081346	-0.978112	-0.14641	0.44699	-0.316584	0.278222	-0.0392849	0.165042	-0.371276	0.270418	-0.111024	-0.492197	-1.7218	0.366497	-0.82102	-0.364599	-0.820339	-0.408671	0.515179	-1.02694	0.101996	-0.300784	-0.614551	-1.15751	-0.0745274	0.0289415	-0.550069	0.280916	-0.0446714	-0.625424	0.461701	8.70339	7.66811	6.67386	7.95216	6.50151	6.5623	7.51339	6.63076
ARF1	0.473584	0.336603	0.371521	-0.311724	0.143965	0.204043	-0.311385	0.514961	0.287513	-0.248687	1.04983	-0.521989	0.059742	0.341311	-0.171692	0.119219	0.0895553	0.304692	0.272961	0.463015	-0.149804	-0.24585	0.0679578	0.19026	-0.630009	-0.0891961	-0.434642	0.00253233	0.199014	-0.472151	0.246595	-0.220063	-0.470901	-0.452734	0.272222	0.260674	-0.593244	0.0381844	0.0536516	-0.543678	0.11569	8.48436	9.33435	9.44626	8.97688	9.63024	8.3939	9.18102	8.94706
ARF3	0.251847	0.11982	0.238049	-0.0198574	0.176254	0.351692	0.395863	0.760317	0.226284	0.152874	0.209636	-0.173211	0.57001	0.277719	0.567348	0.520759	-0.0895701	0.0464728	-0.0308468	0.345992	-0.193301	0.126255	-0.599458	0.194982	-0.41049	-0.00877489	-1.46028	-0.325484	0.0187194	-0.696501	0.167495	1.13522	0.798702	1.07918	-0.0265076	0.383897	-0.365794	-0.282699	0.327766	-0.00644632	0.362252	9.66451	10.9391	10.713	10.3597	10.8183	10.3957	10.9554	10.9744
ARF4	0.0596645	-0.0575764	0.17327	-0.123726	-0.175367	0.041769	0.0534675	-0.162284	0.0302621	0.429215	0.0257443	-0.497343	-0.322156	0.192402	-0.0772996	-0.254308	-0.380228	-0.17771	-0.503822	0.223983	-0.411075	-0.0983476	-1.11329	0.330306	-1.01344	-0.397579	-1.09695	-0.51146	0.0410046	-0.153852	-0.0944035	-0.441407	-0.487041	0.0109085	-0.164089	0.314049	-0.994706	-0.23413	-0.00960418	0.000969053	0.323247	10.0323	10.5824	11.0977	10.9282	11.5786	11.2137	10.6505	11.4643
ARF5	-0.175299	0.0516445	-0.0980651	-0.0371784	-0.168982	-0.0459199	0.41533	0.0530926	0.303339	-0.0283233	0.389984	0.187777	0.455645	-0.0682628	0.394753	0.232286	0.120288	-0.1527	0.0465773	0.0595217	0.26509	0.335639	0.151089	-0.160532	0.292835	0.544166	-0.0376542	-0.0165521	0.621643	0.571472	0.026707	0.393077	0.692562	0.611358	0.30917	0.250288	0.0917377	0.111579	-0.104253	0.0968191	0.645326	6.82507	6.58351	5.31505	7.00429	7.25079	7.18415	7.23811	7.09362
ARF6	0.296483	-0.0791877	0.141881	0	0.0534939	0.557242	-0.225121	-0.199572	-0.200148	0.195185	-0.0357782	-0.179623	0.331374	-0.0766274	-0.383861	0.0924278	-0.151013	-0.107574	0.102119	0.0721845	0.217799	-0.546178	-0.285347	-0.010053	-0.662683	0.180745	-0.428222	0.00017582	0.218734	0.190895	-0.305179	-0.449429	-0.409266	0.44743	0	0.101293	-0.508241	0.613613	-0.236246	0	0.492197	8.89736	9.96046	9.80219	8.23207	10.2536	9.82972	10.1902	10.2453
ARFIP1	0.619254	0.409254	0.789924	0.766231	0.328825	0.465967	0.52087	0.00436648	0.499213	0.279084	0.365323	0.625488	-0.358681	0.616699	0.237161	-0.110581	0.236797	0.210975	0.0161531	0.180919	-0.0600763	0.25377	0.535163	0.743984	0.475474	0.208817	-0.838787	0.205076	0.367747	0.192934	0.132545	0.0118159	-0.13396	1.09002	-0.304405	0.282868	0.156254	0.119347	0.632932	0.486359	0.475987	0.522969	3.03045	4.24641	0.31961	1.35762	4.54792	3.824	2.951
ARFIP2	0	0	0	0	0	0	0.492384	0.205685	0.0211148	0.348865	0.264077	0.0938451	0.259459	0.280973	0.447422	0.130733	0.0891242	0.104155	0.192581	0.0144004	0.516877	-0.0614598	-0.531049	0.358704	0.114604	0.712135	-0.226994	0.240811	0.481523	0.0065194	0.33791	1.18044	0.50467	0.169764	0.100847	-0.3733	0.501198	0.510941	0.416917	0.380082	0.449766	12.2726	12.4375	11.6743	12.1429	11.861	11.4437	12.572	11.6286
ARFRP1	0.203519	0.190798	0.125114	0.107872	0.112758	0.207526	-0.172707	0.152233	0.67177	-0.127045	-0.24902	-0.248247	0.0701847	0.281225	0.276021	-0.0293784	0.0646125	0.0510093	0.0904192	-0.0790689	-0.268087	-0.0370921	-0.377988	0.172555	-0.110846	0.0339599	0.29044	-0.187073	-0.369804	0.00415265	-0.168161	-0.33417	-0.0824217	-0.0655323	-0.359556	0.25781	-0.314762	-0.103095	-0.166227	-0.0497772	-0.338374	9.03533	8.62293	7.8395	7.62358	8.3225	9.17998	8.03283	7.35165
ARG1	0.435729	0.222468	0.494826	0.348695	0.253419	0.382821	0.194273	-0.0714669	2.11068	0.396405	-0.155926	-0.0421187	-0.158836	0.329666	0.250803	-0.0203837	0.060322	-0.103775	-0.100994	0.000673358	0.220722	0.0185891	-0.543366	0.532895	0.00413765	0.192769	-0.565355	-0.0774195	0.0237662	-0.517103	0.151565	0.222827	-0.0899839	0.0585206	0.555418	0.321063	0.306957	0.334528	0.914749	0.34054	0.304369	6.00873	4.12348	3.75447	4.61545	3.80759	2.40718	5.14422	3.07334
ARHGAP1	0.148652	0.107676	0.0279603	-0.716579	-0.0717286	-0.195487	-0.980439	-0.281498	-0.205281	-0.698993	0.0826728	-0.449193	0.00909443	0.426199	-0.438072	-0.0212387	0.0978874	0.199889	0.317146	0.786892	-0.0125578	-0.38284	0.256687	0.174546	-0.145863	0.342562	0.257342	0.185586	-0.326101	0.0154509	0.0543441	-0.316782	-0.422849	-1.1484	0.556171	0.61364	-0.11937	-0.519405	0.0461847	-0.546715	-0.375174	4.81044	5.22673	5.45678	5.6002	5.67428	6.22355	5.62248	5.82838
ARHGAP10	0.473226	0.338018	-0.0392609	0.303921	0.303324	0.296278	0.111944	0.0760803	0.226293	0.35378	-0.083281	0.281961	0.126913	0.0665313	0.317563	0.165555	0.40391	0.320695	0.383927	0.176695	0.192448	0.163806	0.061587	0.317195	0.153708	0.0877982	0.0561388	0.366407	0.23647	0.0549992	0.3313	0.205191	0.0148483	0.185642	0.202632	0.275994	0.163691	0.0437952	0.292171	0.192073	0.0537771	12.1581	11.2662	10.9783	10.3476	11.09	11.464	11.7748	11.0769
ARHGAP15	0.402923	0.116057	0	1.19765	0.35793	0	0.492131	0.0852806	-0.0380709	0.615714	0.351738	0.222248	0.311835	0.547754	0.247163	0.103214	0.161431	0.587176	0.291486	0.52896	0.0298782	0.37674	1.3902	0.288219	-0.0241949	0.180899	0.404237	0.103539	0.138883	0.174611	0.185914	0.248135	0.377074	0	0.11779	0.236602	0.143907	0.217151	0.516466	0.389783	0.328361	5.61767	5.78143	7.45729	5.52899	7.13021	5.91321	6.0953	7.38678
ARHGAP17	0.38084	0.463721	0.202922	-0.61679	0.0890382	0.140494	-1.8089	-0.636391	-0.582538	-1.04897	-1.06315	-1.45983	-0.946837	-0.579028	-0.85877	-0.596931	-0.502502	0.095967	-0.678685	-0.351734	-0.896004	-1.2006	-0.945535	0	-1.43582	-0.487775	-0.886808	-0.725052	-1.09531	-1.64446	-0.382514	-2.16347	-1.96733	-2.13404	-0.246168	-0.969067	-0.740143	-0.371909	-0.364696	-1.0635	-1.61533	6.06115	6.66865	7.01542	6.19315	6.24088	5.95619	6.43497	6.35611
ARHGAP25	3.14743	2.88561	2.85115	3.96987	2.62464	2.38876	2.95506	1.93839	2.02074	2.65411	2.19749	1.42955	1.35052	3.38456	2.80281	0.0519227	2.41605	3.40775	1.36298	2.47545	1.29828	1.9559	1.31045	2.9387	1.40937	1.81093	1.04803	1.19891	1.44486	1.96634	2.10212	0.921739	0.987721	4.06575	2.04192	2.48129	1.31093	1.91703	3.23582	2.18086	1.78268	11.5029	11.494	13.6267	13.018	11.3462	12.2794	12.7252	12.408
ARHGAP26	-0.0323189	0.0527511	0.136711	-0.0140999	0.178524	-0.00994113	-0.00595734	-0.133776	-0.018001	0.310912	0.208669	0.174027	0.275969	0.0752403	0.127299	0.0860726	0.158715	0.251404	0.319091	0.0864924	0.391731	0.0148869	0.32038	0.193252	-0.0349426	0.149103	0.407161	-0.0548052	0.159976	0.213235	0.211344	0.127114	0.262034	-0.279703	0.0683856	0.070337	0.222398	0.390039	0.257555	0.177083	0.0131746	6.99388	9.15386	5.28339	4.12393	5.6698	6.09165	5.71028	6.25052
ARHGAP4	0	0	0	0	0	0	0.236328	0.15504	0	0.242592	0.246321	0	0.0713289	0.396809	0	0.0930633	0.0905702	0	0.0852761	0.0463885	-0.150594	-0.0352166	0.134377	0	-0.0527144	0.438417	-0.0255589	-0.012496	-0.0790406	0.0452553	0.06264	-0.065685	0	0	0.0481474	0	-0.231957	0	-0.0276507	0.175979	-0.318295	13.1107	12.647	11.8135	12.5123	11.2917	12.7969	12.6293	11.5225
ARHGAP6	0.881624	0.42794	0.790873	-0.412542	0.669475	0	-0.21389	-0.0873523	-0.233638	0.0956118	-0.102981	0.10831	0.00993304	0.139119	-0.239321	-0.15973	-0.449926	0.221687	0.180784	0.130802	-0.103533	-0.466212	0.66086	0.238282	-0.131527	0.155507	0.402267	-0.327536	0.12636	0.00684497	-0.0250619	-0.0460859	-0.122474	-0.992674	-0.550607	-0.708381	-0.129145	0.0311167	0.150482	-0.00705073	0.13322	5.33138	6.89036	6.96706	6.3016	7.66344	6.42643	7.21176	6.97177
ARHGDIA	0.560342	0.636059	0.527803	0.149221	0.451156	0.228277	-0.835363	0.0951941	0.0814793	-0.360961	0.360055	-0.379403	0.174358	0.210737	-0.336752	0.302984	0.289778	0.526023	1.04459	0.164238	-0.0395439	-0.288059	0.0998917	0.237602	-1.0227	0.0781087	0.31357	0.135198	0.0811045	-0.0575572	0.410372	-0.924889	-0.449926	-1.4351	0.105942	-0.0770595	-1.14855	0.453342	-0.0309293	-0.575639	-0.126086	13.8342	13.3952	12.9008	13.8895	12.8544	12.9866	13.7277	13.126
ARHGEF1	0.779762	1.14024	0.808383	0.00939827	0.5782	0.735332	-0.871321	-0.515864	-0.388497	-0.566278	0.617973	-0.590721	-0.0801833	0.702659	-0.641474	-0.195613	-0.0233252	0.615219	0.348718	0.414364	-0.0431906	-0.672267	0.103239	0.321004	-0.911179	0.0171809	-0.0211272	0.0957135	-0.571204	-0.0767388	0.206749	-1.52104	-0.721329	-1.99263	-0.598264	-0.717378	-0.927723	0.132444	-0.25833	-0.534463	-0.56341	8.90905	9.13556	8.19582	8.31775	8.59133	8.48145	8.20339	7.93446
ARHGEF12	-0.0254964	0.0953034	-0.0856691	-0.0743322	-0.0373333	-0.0576819	0.052421	0.343858	0.749169	-0.174136	-0.0777025	0.0143692	0.33327	0.102054	0.350607	0.899439	0.524432	0.139222	1.5441	0.628847	0.779118	0.69439	0.148342	0.0779904	0.679989	0.845349	0.434549	0.0176228	1.12328	0.600322	0.243929	0.595997	0.184377	0.0958784	0.410611	0.229984	0.147723	0.0518534	-0.151909	-0.145258	0.17441	7.24473	7.29228	6.62304	5.86762	7.87566	7.11935	6.55153	7.23319
ARHGEF16	-0.142917	-0.335253	-0.146672	-0.201188	-0.22801	-0.234799	0.712342	-0.0927841	1.71749	0.69627	-0.261215	0.362004	0.222227	0.178198	0.0918913	-0.164111	0.628526	-0.0266983	0.592639	0.21158	0.842786	0.570661	0.0911369	0.0601737	0.22272	0.329135	-0.0224721	2.72971	0.253074	0.527131	-0.347239	0.521609	-0.0395916	0.916649	1.44193	1.52542	0.530181	0.564698	-0.0551738	0.483401	0.689528	10.1444	9.46771	9.41992	11.5674	9.14091	9.91403	10.2258	8.65352
ARHGEF17	0.522084	0.476994	-0.0277267	0.184032	0.166575	0.172595	-0.699754	-0.0487267	-0.469695	-0.675622	0.00784882	-0.498944	0.00534623	0.262545	-0.0262038	-0.55651	-0.246588	-0.325079	0.0877234	-0.173677	-0.496561	0.0474849	-0.334794	0.293215	-0.0685141	-0.530083	-0.191026	0.0142733	-0.415969	-0.0221431	0.0888594	-0.556507	-0.59411	-0.7984	-0.675509	-0.144509	-0.531744	-0.201192	-0.446605	-0.298247	-0.582786	10.0794	10.5367	9.5771	9.36333	10.5147	10.1293	10.3085	9.62089
ARHGEF2	0.519714	0.55628	0.120023	-0.36368	0.405421	0.43135	-0.978037	-0.372966	-1.12679	-0.656932	0.116573	-0.6559	-0.650034	-0.0500258	-0.432711	-0.74685	-0.624247	0.097991	-0.177957	-0.211171	-1.03046	-0.572431	0.855364	-0.000606427	-0.751433	-0.399946	-0.898557	-0.590883	-0.76365	-1.34801	-0.355062	-1.03099	-0.812069	0.0844944	-0.595516	-0.722564	-0.19779	-0.509543	-0.115769	-0.450602	-0.829849	14.8686	15.1446	14.5029	15.8663	14.4455	14.5659	15.4111	14.2915
ARHGEF3	1.38415	1.25044	1.5335	1.08771	1.40963	1.41272	0.210057	0.750697	1.09004	1.3005	0.907059	-0.036868	0.188409	1.17809	0.847173	-0.702361	0.715275	1.06845	-0.018644	0.965014	-0.0541204	0.614199	0.318711	1.48208	0.298801	0.886579	-0.382621	0.177478	0.121266	-0.00272586	0.342619	-0.0540282	-0.380553	0.440821	0.697088	0.743144	0.41041	1.04156	0.821252	0.581777	0.750808	6.09483	7.88273	8.37162	7.1864	8.69244	7.55825	7.10046	8.71433
ARHGEF4	0.585795	1.52442	1.02329	0	0	0.797046	-0.542563	2.10618	0.721403	-0.696192	-1.19454	0.813294	0.448915	0.677876	-0.604072	0.992048	-0.175162	0.229471	1.09357	0.215777	-0.242507	-0.213397	1.14981	-0.593141	1.06672	0.454175	1.25863	2.54637	1.0779	0.832727	1.58489	0.933714	0.647374	-0.429001	0.615452	0.348886	0.0624905	0.691816	-0.199387	-0.134975	0.865581	5.82507	6.17499	4.84529	6.6221	5.57363	5.06004	6.22145	6.05159
ARHGEF5	1.07701	1.13861	1.25117	0.0413494	0.686505	1.16563	1.14849	1.03549	1.99066	1.46565	1.85772	1.31522	1.5242	1.04638	0.921201	2.59404	2.32959	1.5815	0.833232	2.39756	2.18043	1.70598	-0.175211	0.816555	2.44707	1.9015	1.08695	1.88582	1.78778	0.721463	1.45253	1.4608	1.0612	0.627069	2.82295	1.56354	0.114075	1.19238	1.52363	0.416896	1.58866	9.53189	8.88223	8.05909	8.94595	8.96085	9.34296	9.20447	8.73986
ARHGEF6	1.58725	1.55216	1.74061	1.19749	0	1.55953	0.557199	-0.0489962	-0.754447	1.02056	-0.0563977	-0.590179	-0.369369	1.07697	0.373161	-1.11988	0.151587	0.856978	-0.919212	0.607287	-0.649502	0.406808	-0.894558	1.0012	-0.473399	-0.712712	-1.36635	-0.635539	-0.658456	-0.849705	0.0573131	-1.20498	-1.1261	-0.428043	-0.0612462	0.36458	-0.0477762	0.14855	1.06522	0.198371	0.166863	10.2063	11.5587	11.2691	10.4441	11.1928	11.0804	11.1135	12.021
ARHGEF7	-0.854443	-0.789781	-0.698416	-1.73175	-0.844456	-0.906891	-2.39976	-0.238841	-0.722547	-1.8975	-0.770229	-1.11969	0.112792	-1.09993	-1.02884	-0.588012	-0.424921	-0.716982	-0.596059	-0.947985	-0.950518	-1.31697	-0.337634	-1.24598	-0.917931	-0.503905	-0.345558	-1.19853	-1.10381	-1.36795	-0.821136	-1.92738	-1.62901	-1.67282	-0.495981	-1.34804	-1.1698	-1.54016	-1.25258	-1.60421	-1.69373	3.89895	4.25909	4.86489	4.61545	6.02043	4.26051	4.45191	5.34347
ARHGEF9	0.71125	0.950113	0.8689	1.37598	0.969998	0.392484	0.267917	0.381814	0.283786	0.320475	0.465204	0.827174	0.322304	0.311571	0.311058	0.419008	0.533269	0.694605	0.360676	0.556345	0.398482	0.61173	0.7484	0.228105	0.449812	0.0339405	1.00632	0.614672	0.422534	0.428566	0.138932	0.614549	0.559641	0.247311	0.337207	0.28294	0.330393	0.329716	0.243779	0.406741	0.351775	6.87394	7.28945	7.20351	8.11027	6.50151	6.16667	6.83281	6.42956
ARID1A	-0.124538	-0.066963	-0.278233	-0.464379	-0.212099	-0.153249	0.265623	-0.0576256	0.0670957	-0.281647	-0.171874	0.029769	0.0381562	-0.302927	-0.0637948	0.38884	0.326495	0.0308576	0.230021	0.491074	0.72812	0.441078	0.776151	-0.175179	0.595343	0.359034	0.925255	-0.0837779	-0.118456	-0.492725	0.074871	-0.431001	0.417063	-0.445696	0.240994	0.00288032	0.0820393	-0.147351	-0.0807184	-0.367688	-0.115353	8.72067	9.36298	9.09056	8.20949	9.90349	7.91326	9.23902	8.70182
ARID1B	0.0711339	0.198875	0.00209188	0.143626	-0.00779122	0.17319	0.0261954	-0.168355	0.0162516	0.00311404	0.118601	0.117256	-0.221206	-0.112547	0.160145	0.0197585	-0.0926782	0.31357	0.207549	0.059763	-0.0619402	0.174908	0.437934	0.0254721	0.20774	-0.181801	0.451215	0.187053	-0.114547	0.263053	-0.121014	-0.0242215	-0.0713644	0.169701	-0.0501252	-0.00593445	0.32923	-0.132185	0.0592179	0.0560435	-0.14155	4.84651	5.0482	4.51391	5.0766	7.01315	5.61552	5.40321	7.22137
ARID3A	-0.197884	-0.166084	-0.0620318	-0.0177806	-0.20271	0	-0.394219	-0.164485	-0.237445	-0.251891	-0.0461156	-0.237935	-0.0595395	-0.295393	-0.205347	0.000226998	-0.294111	-0.305485	-0.0822349	-0.302847	-0.131204	-0.384319	-0.385302	-0.271285	-0.257737	-0.0588284	-0.304755	-0.19663	-0.144527	-0.0428352	-0.310361	-0.0569508	-0.0850882	-0.030877	-0.226837	-0.1369	-0.504354	-0.477734	-0.347609	-0.285893	-0.417155	8.63678	7.65545	7.87915	9.32138	7.49726	8.58383	7.91288	7.47004
ARID4A	0.393684	0.304273	0.207857	0	0.318167	0	0.103259	-0.0877003	-0.0108454	0.286431	-0.259137	-0.00101668	-0.498636	-0.174949	-0.265386	-0.330739	-0.464648	-0.107553	-0.695528	-0.0737594	0.00288077	-0.306903	-0.337911	-0.0613993	-0.051419	-0.0928067	-0.6554	-0.134569	-0.647869	-0.183888	-0.387509	-0.277607	-0.616087	0.306377	0.0803383	-0.111826	-0.465265	0.177707	-0.162715	0.104434	-0.00252863	0.522969	4.93948	5.2019	3.77328	5.98234	5.51075	3.824	6.09064
ARID4B	0	0	0	0	0.229665	0	0.931794	0.739521	0.059588	0.829491	0.812779	1.02952	0.359502	0.512213	1.0521	0.343759	0.486741	1.54089	0.499299	0.634402	0.558976	1.00874	0.35524	0.872744	0.568012	0.424974	1.31541	1.64705	0.563949	0.741729	0.762146	0.148625	0.312721	0.759026	1.13088	0.685827	0.612255	-0.138219	1.05596	0.733019	0.61602	10.3822	10.6851	11.563	10.3393	11.4966	11.1661	10.5799	11.7807
ARIH1	-0.171745	-0.418054	-0.140259	-0.385154	-0.576155	-0.3062	-0.687266	-0.154762	-0.0526029	-0.461736	0.0353832	0.28349	-0.554694	-0.306971	-0.431057	0.368264	-0.280329	-0.428712	-0.605684	-0.409539	-1.01109	-0.329789	-1.00504	0.0137245	0.492181	-0.913861	-0.88859	-0.851974	-0.515654	-0.722971	-0.405734	0.0876754	-0.801011	0.27425	-0.609463	-0.251526	-0.331884	-0.49415	-0.414368	-0.493543	-0.0692165	8.58332	8.90188	8.78529	8.88728	10.2258	9.63182	9.31534	10.0454
ARIH2	-0.058109	-0.100903	0	-0.0711636	-0.0724604	0	0.0928929	0.112438	0.244073	-0.0811757	0.188168	0.146318	0.472141	0.263196	0	0.283019	-0.0344371	0.118723	0.521476	0.129208	0.261665	-0.192989	0.191148	0.350018	0.149618	0.343538	0.464193	-0.140268	0.622826	0.735581	0.434038	-0.0105035	0.203926	-0.0707622	0.135898	0.0403699	0.334957	0.410572	0.250503	0.17684	0.534311	8.76827	8.8456	8.46697	7.46451	8.80523	8.87085	8.67156	8.89985
ARL1	0.172008	0.208624	0.185403	0.16309	0.229871	0.344481	0.746537	0.14302	0.000547208	0.479811	1.58048	-0.222013	0.22698	0.422711	0.631672	0.138826	0.0183728	-0.183917	-0.0191499	0.520439	0.468124	0.861027	0.341014	0.189583	0.272722	0.311881	-0.474701	-0.0174818	0.385639	0.493519	0.142683	0.923264	0.722479	0.697503	0.417227	0.609784	-0.0170445	0.271911	0.440944	0.414225	0.928899	9.814	10.0304	11.2207	10.3884	10.9027	10.4338	10.2398	10.8528
ARL2BP	0.528262	0.252341	0.505284	-0.0815997	-0.0723988	0.288023	-0.105981	0.152562	0.229383	-0.102985	0.202288	0.100029	0.547097	0.190995	-0.136093	0.573417	0.044672	-0.309494	-0.625179	-0.157647	-1.14852	0.0287729	-1.62927	0.00292533	-0.328909	-0.502909	-1.4721	-0.37494	-0.399916	-0.142567	-0.185175	-0.18259	-0.313173	-0.806182	-0.275555	-0.456275	-0.905055	-0.23578	0.258475	-0.379413	-0.246749	8.81564	10.4016	10.432	9.61827	10.5028	10.1884	9.90593	10.7975
ARL3	-0.246625	-0.191565	-0.190437	0.67027	0.0633308	-0.292135	0.46012	0.126393	-0.246928	-0.0617266	0.147454	-0.0186995	-0.0653178	0.0510936	0.515299	-0.397237	0.194499	-0.102701	-0.0139572	-0.0488252	-0.228543	0.747434	-0.271159	-0.0857975	0.205894	0.0925943	0.0160243	0.112078	0.218796	0.269008	-0.175971	0.756472	1.00214	0.902612	0.165666	0.344361	-0.228076	-0.281573	-0.11278	0.597829	0.00232395	10.6254	10.8348	11.7691	11.5392	11.8144	11.2579	11.1839	11.4733
ARL4A	0.163521	0.127051	0.278065	0.434092	0.590922	0.311012	0.861179	1.03532	-1.29057	1.25641	-0.764665	0.855479	-0.329855	-0.249768	0.371646	-0.00658387	-0.506182	0.0613157	-0.0801036	0.559078	0.699222	0.788991	-0.296024	-0.0331781	1.21913	0.436628	1.17464	0.251216	0.265084	2.31824	0.238524	0.145785	1.12367	0.149696	-0.0341077	-0.324459	0.82221	-0.139745	0.105227	0.436486	0.76812	11.0145	11.3379	10.274	10.4091	10.6338	10.8079	11.0675	10.6729
ARL4C	0.0588631	-0.0750943	0.104403	0.962412	0.160847	-0.0305037	0.87398	0.917114	-0.428745	0.293511	-0.111466	-0.213218	0.448576	0.659587	0.998926	0.0671538	0.742396	0.464563	0.26832	0.386572	2.4309	0.283168	-1.1498	1.29842	-0.14999	0.814933	-0.843266	1.65021	1.09465	-0.696713	1.39971	-0.426504	-0.0228139	-0.163454	1.75405	0.432243	0.681675	0.629666	0.356068	0.651309	0.143253	5.47208	5.32896	5.39875	4.6661	5.53718	4.78159	4.77319	5.59442
ARL4D	0.473606	-0.334693	-0.00979912	-0.368577	-0.206524	-0.169623	1.11029	-0.451831	-0.541274	-0.817713	-1.68163	1.46582	0.949458	-0.238079	0.122712	2.48771	0.661094	0.266394	0.792847	-0.0709227	1.99122	0.72485	-0.450783	-0.138906	0.9452	1.97131	2.13887	1.92042	1.51653	0.641703	-0.199281	2.38296	-0.595029	0.735333	0.290322	1.79718	0.572905	1.49406	0.732209	0.867994	0.595414	5.12385	4.47107	5.2019	4.71668	5.32801	5.84021	4.20958	4.80391
ARL6	0.383577	0.433723	0.440439	0.179197	0.385541	0.687121	0.792882	0.164859	0.30938	0.157539	0.554525	0.431	0.459141	0.615896	0.328927	0.4322	0.0282999	-0.0986154	0.211	0.173245	0.703995	0.491416	0.256285	0.410249	0.738103	0.626186	-0.0228967	0.229072	0.254729	0.758512	0.451123	0.718572	0.63085	1.02576	0.224586	0.546336	0	0.399275	0.19374	0.213262	0.492789	2.65635	3.29483	3.85316	2.13922	5.03072	3.99463	4.17348	4.64166
ARL6IP1	-0.754328	-1.173	-0.733907	-0.0243864	-0.804644	-0.75227	-0.105572	-0.307675	-0.673306	-0.325665	-0.331165	0.205129	-0.828336	-1.27333	0	-0.480287	-0.161559	-0.439553	-0.517186	-0.585106	-0.351824	-0.443882	0.415252	-1.01769	-0.478414	-0.556018	-0.166828	-0.512103	-0.82437	-1.17142	-1.53969	-1.10407	-0.767569	-0.364837	0.755431	-1.35319	0.535387	-0.460994	-0.232291	-0.387392	-0.594357	7.11673	8.05732	9.13252	8.0643	8.90672	7.57197	8.42768	8.93691
ARL6IP4	0.293839	0.368543	0.216899	0.935124	0.525418	0.832152	0.403124	0.354509	-0.0357382	0.492495	-0.27223	0.624541	0.270927	0.750396	0.376423	0.730168	0.222568	0.359818	0.133865	0.324886	-0.146236	0.626022	0.470828	0.778051	-0.137371	0.0838645	0.458522	0.328309	0.514441	0.379921	0.188085	0.0708605	0.250306	0.503106	0.368206	0.302352	0.0638758	-0.067202	-0.0350024	0.580973	0.0165572	12.8048	12.6046	12.2127	11.9227	12.7503	12.8669	12.6648	12.5123
ARL8B	0.235363	-0.126738	0.182198	0.0855732	-0.109738	0.272708	0.357931	-0.313669	0	-0.376553	-0.377747	-0.409968	-0.296882	-0.281114	-0.219992	-0.394443	-0.0300603	-0.32727	-0.38211	-0.510545	-0.485251	0.923223	-2.06229	-0.302067	-0.471512	-0.0340241	-0.270689	-0.380833	-0.216918	0.114634	-0.509429	0.220256	0.288831	-0.210954	0.430737	0.392477	-0.386607	0.436919	-0.453572	-0.405741	0.621523	9.13424	10.0221	10.7707	9.40337	10.437	9.72625	9.83873	10.5748
ARMCX2	-0.239132	-0.419845	-0.304061	-0.827399	-0.223536	-0.229306	-0.2063	-0.071815	-1.1477	-1.04583	-2.01291	-1.50384	-0.59489	-0.223646	0.0801783	-1.74169	-0.212454	-0.66141	-0.574278	-0.746382	-0.400223	0.126881	-0.489948	-0.25759	-0.18283	0.142881	-1.0735	-1.40482	0.117844	-0.235188	-0.5594	0.454513	-1.19466	-0.422978	-0.477718	-1.488	-0.128831	-0.246539	-0.438404	-0.166117	-0.712649	4.09761	5.05302	5.71979	5.30838	5.43468	4.82208	4.71948	5.54165
ARNT	0.722701	1.03783	0.58435	0.90871	0.60758	0.766399	0.153317	0.389804	0.53413	0.22268	0.555661	-0.246373	0.219985	0.549944	0.397653	0.0966044	0.289009	0.342602	0.282517	0.194123	0.384166	0.279309	1.33083	1.30411	0.86381	0.0849787	1.08887	0.680034	-0.215841	0.749824	0.794028	0.175945	0.280283	0.057369	0.557663	0.450046	0.209879	0.187578	0.234533	0.333489	0.152799	7.98395	8.18317	7.94298	10.8536	8.32892	7.83881	9.027	7.92818
ARNTL	0.633426	0.63167	1.09193	2.27087	1.15225	0.886064	1.56614	0.711676	0.177602	1.8701	0.154041	0.313132	0.234486	0.854009	1.08481	-0.188177	1.07591	1.4407	-0.371785	0.984121	0.55684	1.17323	-0.0176106	1.49896	0.338593	0.0333159	-0.299051	0.384169	0.222934	-0.0518802	0.746113	0.63297	0.725997	0.640176	0.840182	0.870193	0.256134	0.715447	1.51217	1.49342	0.842198	4.44425	4.36196	5.44005	4.04593	6.02043	4.82208	4.77319	5.34347
ARPC1B	-0.332659	0.249127	0.199367	0.509233	-0.0248628	-1.06049	1.24815	1.34575	1.32476	1.37284	1.45025	1.1445	1.39126	1.57419	1.05224	0.431628	1.72987	1.82206	0.699931	1.8195	0.854639	1.27256	1.65479	0.937157	1.05418	0.772226	0.303867	1.70659	1.38995	0.311776	1.29975	0.0970501	0.579643	-0.478453	0.509401	1.17761	-0.1642	1.29649	1.40341	0.664295	0.731514	10.3495	11.5216	11.669	10.4437	11.1089	12.0527	11.8762	11.5312
ARPC2	1.30073	1.04758	1.89316	2.33753	1.59414	1.11033	1.75718	0.238208	1.26033	1.70824	0.568242	0.838152	0.768302	1.09296	1.30689	-0.0969005	0.783943	1.50812	1.2055	0.982154	0.607612	1.52309	0.825663	1.64557	0.519517	0.367365	0.193067	0.540562	1.27513	0.475823	0.559025	1.41212	0.712763	1.32531	1.03097	1.62624	1.08218	1.17469	1.77115	1.78436	0.35866	10.5771	10.9381	11.7132	11.6591	11.1398	11.9384	11.6543	11.5502
ARPC5	0.370128	0.377325	0.508955	0.552657	0.40094	0.844604	0.949897	0.973743	0.497401	0.890418	0.965526	0.716635	-0.382922	0.586852	0.161722	0.714695	0.442147	0.363145	-1.50821	0.760654	-0.0473708	0.596126	-1.3682	0.486175	-0.351508	-0.200819	-1.76851	-0.103175	0.442104	-0.460961	0.463309	0.513778	-0.12969	0.390845	1.2572	0.226332	-0.112506	0.0980964	0.90459	1.02088	1.3247	7.07431	8.01509	9.62696	8.84852	8.54341	9.14994	8.94123	9.14064
ARPC5L	0.00614238	0.0779363	0.526437	0.22605	0.060935	0.143976	0.342166	0.0140861	-0.15862	0.777912	0.00611056	0.542726	0.290923	0.548297	0.551687	0.724982	0.0730642	0.638496	0.192901	0.294562	0.125177	0.443224	0.706223	0.603462	0.831457	-0.249563	0.544169	0.44255	0.238071	-0.0499778	0.483793	-0.18987	0.0768795	0.223207	0.715948	0.564525	0.976125	0.659904	0.410881	0.369818	0.79781	10.8166	10.6317	10.7086	10.4901	10.3426	10.5095	10.7898	11.4188
ARR3	0.0271616	-0.0169393	0.0396223	0.0444716	-0.0616445	0.0725638	-0.0723752	-0.0793381	-0.0237374	-0.0768145	-0.0444305	-0.0301698	0.0379548	0.00673815	-0.19001	-0.0568436	-0.107409	-0.174918	0.0575715	-0.146695	-0.0300427	-0.131565	-0.180337	-0.105319	-0.219272	0.0872932	-0.169855	-0.0423919	0.0261593	0.00693807	-0.0453162	-0.0692958	-0.0429287	-0.0305771	-0.000359375	-0.0291951	-0.287332	-0.165449	-0.178397	-0.0586131	-0.135379	3.56005	2.20677	1.98651	3.09611	2.57325	3.3587	3.34287	3.46166
ARRB1	2.49625	2.31567	1.75861	1.44208	2.16775	2.3263	0.188952	-0.166333	-0.778102	0.386651	0.12656	-1.11134	-0.319905	0.301009	0.131098	-1.68094	-0.423339	0.520866	-0.207336	-0.193869	-0.820877	0.044497	-0.164009	1.00436	-0.495182	-0.089072	-1.05774	-0.600557	-0.472569	-0.261584	0.536886	-0.209995	-1.04454	0.164536	-0.621354	1.08628	-0.177191	0.268636	0.271396	0.0426073	-0.107573	7.8395	9.06227	8.87568	10.9697	8.25414	8.03087	9.36782	7.69953
ARRB2	1.68097	1.73132	1.77402	2.35324	2.06349	1.70057	0.843322	0.752237	0.240753	1.39341	-0.041089	-0.291529	0.128798	0.673641	0.0340251	-0.79026	0.373634	1.21707	-0.281554	0.596509	-0.347479	0.387976	0.0138596	1.51976	-0.290906	0.425564	-0.600676	0.240114	0.242721	-0.425249	0.45256	-0.0785887	-0.370407	-0.128118	0.450877	0.750006	-0.18817	1.00546	1.17442	0.788334	0.381952	12.9946	12.9968	13.6718	14.0545	12.3042	13.6853	13.8008	12.767
ARRDC1	0.413812	0.208537	0.365912	0.454022	0.252078	0	0.129358	0.00970436	0.196131	0.0262385	0.401091	0.0185442	0.245194	0.161098	0.0898912	0.410393	-0.0747848	-0.0317918	-0.0247326	-0.00141862	-0.0175172	-0.0222641	0.0482355	-0.0196792	0.00147949	0.285875	-0.178552	0.0643585	0.0494294	-0.0795166	0.16593	0.126592	0.251916	0.353799	0.196635	0.557503	0	0.549913	-0.0600366	-0.0806365	0.19975	8.67921	8.86475	7.74448	8.82456	7.95272	9.14133	8.47226	7.62351
ARSD	-0.262012	-0.160349	-0.413254	0.291256	-0.178019	-0.24909	-0.291126	-0.348303	-0.320316	-0.562645	-0.502407	-0.0310896	-0.0974772	-0.508274	-0.435251	-0.565526	-0.406486	-0.405987	0.0516785	-0.621885	-0.486573	0.00164984	-0.215774	-0.349931	-0.31057	-0.411605	-0.00955107	-0.271251	-0.269078	0.0624209	-0.499957	-0.144383	0.122034	0.493959	-0.799996	-0.363661	-0.620514	-0.632967	-0.571881	-0.349215	-0.631476	4.98504	6.71784	6.25113	5.45282	6.56234	6.60245	5.91853	5.85465
ARSE	0	0	0	0	0	0	-0.91135	-1.06053	0	-0.821766	-1.33587	-1.18739	-0.282554	-0.43051	-1.24513	-1.10988	-1.35696	-0.985775	-0.583135	-1.1217	-1.39696	-1.4017	-1.32927	-0.0593878	-0.847395	-0.592548	-1.62558	-1.45725	-0.106183	-1.31187	-0.747211	-0.657147	-1.03264	-0.870056	-1.06797	-1.05155	0	0.0637939	-1.30961	-0.838443	-0.610989	2.68207	5.28353	5.33247	3.67585	5.36342	4.93371	4.71948	6.05662
ARSJ	0.370081	0.897683	0.725831	0.634583	0.697962	0	0.512766	1.36384	-0.966802	0.753855	0.491893	-0.112397	0.0879418	0.974777	2.2206	0.304498	0.253857	0.25295	3.10803	0.370664	1.4671	-0.540212	-0.337501	0.614048	1.4346	0.900552	0.36475	1.14294	1.04504	0.968736	0.563068	0.305853	0	-0.292767	2.19223	2.31719	-0.0203715	0.383809	1.31353	0.836658	0.0666285	5.9157	6.16184	6.80351	5.81772	6.30765	6.51803	5.89916	6.85416
ART3	-0.522845	-0.586058	-0.269217	-0.182431	-0.0290626	-0.0745622	-0.277879	-0.329498	-0.21189	-2.11e-05	2.31747	-0.0761153	-0.119434	-0.153157	0.298011	-0.344214	-0.589917	-0.109827	0.224505	-0.259378	-0.30051	-0.475396	0.0666836	-0.0269665	-0.39586	0.0908111	0.0719566	-0.533842	-0.0164618	0.204281	-0.112521	-0.136371	-0.144205	0.656647	-0.401374	-0.617738	0.139236	0.103055	-0.383298	-0.150548	-0.0499772	5.29449	5.2159	5.11857	6.75444	5.20027	5.80081	6.45763	5.2652
ASB3	0.126019	0.525121	0.363402	1.2262	0.677334	-1.21762	0.318394	0.661853	0.485111	0.16098	1.08063	1.73604	1.13708	0.590764	0.172867	0.673431	0.786426	1.14763	0.739274	0.738075	0.616273	1.304	1.37328	0.241445	0.756046	0.223092	1.54757	1.1882	1.04314	0.84878	0.394365	0.869965	0.741803	0.37721	0.214675	0.362483	0.398325	0.661847	0.498283	0.651761	-0.163583	10.2131	10.9791	11.4395	10.0825	11.3847	10.212	10.3468	11.0399
ASCC1	-0.366345	-0.467741	-0.396097	-0.451241	-0.280108	0	-0.363428	0.289868	-0.575205	0.200823	-0.615918	-0.890301	0.0408348	-0.0886487	-0.214789	-0.496759	0.25659	-0.571521	-0.0160717	-0.428194	0.212468	-0.677959	-1.48928	-0.314025	-0.145256	0.332134	-1.07175	-0.738719	0.194911	-0.390649	-0.240143	0.14128	0.276261	0.265892	-0.0762728	0.0744905	0.0252307	0.251235	-0.220565	-0.252198	-0.19175	2.5137	3.6962	4.05917	3.67585	4.94459	3.3587	3.71452	5.4083
ASGR2	0	0	0	0	0	0	-2.29824	-2.79255	-3.11168	-1.8232	-3.15523	-3.28774	-1.79666	-1.85581	-2.89613	-3.28231	-2.92107	-2.22445	-2.16447	-2.71811	-3.09565	-2.58048	-2.43937	-2.17791	-3.17334	-2.13522	-3.04326	-3.28635	-2.43864	-0.401933	-2.09294	-3.04389	-3.34073	-2.93918	-2.59661	-2.53059	-2.11013	-1.30868	-2.96033	-2.31754	-2.5466	6.37446	6.5536	6.71531	5.09099	6.03575	5.91321	5.22052	6.20819
ASH1L	-0.363129	-0.12154	-0.481334	-0.161222	-0.290203	-0.124088	-0.73758	-0.492529	-0.776022	-0.663132	-0.306561	0.361462	-0.187766	-0.657389	0.0106255	-0.555864	-0.555597	0.0654477	0.145319	-0.436488	-0.347118	0.00509469	0.460196	-0.372188	0.500769	-0.212656	0.252673	0.426256	-0.637928	-0.327014	-0.148382	-0.280876	-0.0228351	-0.201303	-0.106967	-0.428671	0.340882	-0.642349	-0.178102	-0.151521	-0.583813	4.61646	4.51542	4.24641	4.25632	5.14332	4.32326	4.37142	2.951
ASH2L	-0.206345	-0.235014	-0.356624	-0.779247	-0.15104	-0.198995	-0.672838	-0.634785	-0.950356	-0.430825	-1.05222	-1.03148	-0.232268	0.712346	-0.551303	-0.0594255	0.362377	-0.281874	-0.534379	-0.362979	-0.723823	-0.30486	1.35149	-0.434287	-0.181807	-0.464751	-0.434989	-1.17443	0.391281	-0.828438	0.00362984	0.328937	0.0220657	-0.57434	-0.999239	0.105961	0.684096	-0.283446	-0.329226	0.543343	-0.188246	8.16982	8.7157	9.02961	8.27018	8.67861	8.47457	8.59959	8.46716
ASNA1	0.885542	0	0.852801	0.421872	0.615591	0.853706	0.469426	0.97008	0.280639	0.160736	-0.0679869	-0.416451	0.176009	0.128828	0.214369	-0.119555	-0.514795	0.204141	-0.809702	0.209542	-0.376576	1.03602	-1.15509	0.447436	-0.468274	0.069228	-1.59238	-0.631579	-0.553628	-0.721637	0.110095	-0.067612	0.320188	-0.0884257	-0.532223	-0.0258233	-0.576601	-0.0347985	0.0946663	0.640719	-0.0823369	3.69518	5.85094	5.79685	6.08925	6.49243	6.79544	5.98026	5.86789
ASNS	-2.70448	-2.58824	-2.48738	-2.35068	-2.67451	-2.50325	-0.65163	0.110986	-0.914197	-1.01698	-0.779899	-0.998393	-0.826275	-1.83724	-1.61084	0.16112	-0.0977533	-1.30448	-1.02444	-0.653717	-0.636011	-0.985129	-1.55736	-2.22543	-0.921342	-1.48886	-0.516741	-0.998505	0.0455473	-2.80311	-0.451859	-0.337815	1.08019	0.419095	-1.14317	-0.762454	0.156044	-1.39998	-1.4891	-2.246	0.0317644	11.0774	11.7516	11.7597	12.1479	11.9179	11.3771	11.6273	11.8577
ASPM	-2.57138	-2.7478	-2.57531	-2.38143	-1.78947	-1.41508	-0.689413	-0.552798	-2.0387	-0.933283	-0.89196	-0.140904	-1.74819	-2.81298	-1.10642	-1.04647	-0.676648	-1.21184	-0.995273	-0.925709	-0.73634	-1.22277	-0.251583	-2.72494	-1.07069	-1.06302	-0.440456	-0.414598	-0.974423	-1.01507	-1.04453	-0.90045	-1.15659	-0.0459791	0.31415	-1.34406	-0.38174	-1.92077	-1.47614	-1.01274	0.151384	5.73991	6.93094	8.38508	6.70368	5.65701	7.60599	5.87894	7.69201
ASPN	1.80486	1.00807	1.05903	2.73275	0.252677	2.31855	4.45071	3.67599	2.57888	2.98774	1.69318	2.65986	2.20968	2.57197	3.13712	2.19583	3.08048	2.03239	1.34918	3.92875	1.57647	3.39691	3.37921	4.33962	3.3057	0.25581	3.12642	4.5036	1.79302	2.01942	3.93739	2.394	3.16932	4.80032	2.06875	2.27181	0.0377684	0.739156	2.5203	4.25967	4.36548	7.90021	9.32556	9.51437	7.46451	10.5256	8.55699	8.63526	11.0406
ASRGL1	0	0	0	0	-0.0290766	0	0.448195	0.378793	0	0.370111	0.470552	0.524531	0.32023	0.460852	0.187054	0.422667	0.383643	0.303314	0.41719	0.392609	0.318522	0.336668	0.434301	0.335438	0.363793	0.289145	0.349588	0.337216	0.410509	0.361985	0.385772	0	0	0	0.311919	0	0.285105	0.402266	0.273209	0.45325	0.270092	9.92767	9.83193	8.46982	7.72608	9.84059	9.5183	8.92742	9.61094
ASTE1	0.240075	0.279703	0.207456	0.768999	0.187431	-0.96632	0.653026	0.583536	0.397159	0.308199	0.830822	1.50851	1.42836	0.4924	0.274159	0.53294	0.768395	0.719975	1.01515	0.543209	0.559035	0.804249	0.880216	0.077981	0.713448	0.268401	1.0009	0.769507	1.35545	0.750942	0.503245	0.983402	0.663406	1.43838	0.362203	0.183358	0.524778	0.473243	0.268893	0.487504	0.10985	6.75627	6.17672	6.28252	3.86842	6.99591	6.94549	5.71028	6.64459
ASTN1	0.164698	0.195783	0.158065	0.223724	0.0908818	0.170644	0.0487957	0.839326	0.0810221	-0.0595446	0.125641	0.246391	0.62627	0.174028	0.136884	-0.186259	-0.101219	-0.0590099	0.221594	0.344272	0.105707	0.310522	0.312745	-0.0661601	-0.291746	0.0636404	-0.0120289	-0.0509614	0.352489	0.21553	0.249441	0.32669	0.312929	0.72246	0.099271	0.157149	-0.000260653	0.11488	0.116227	0.207671	-0.201456	8.98304	7.23286	6.61191	5.74113	6.69099	6.10654	6.02643	6.64459
ASTN2	-0.627189	-0.549513	-0.348269	-0.689615	-0.461422	-0.435707	-0.771138	1.30686	-0.883814	-0.321565	-0.877948	-0.991529	0.857158	-0.568043	-0.226607	-0.288547	-1.07886	-0.452258	-0.469002	-0.508341	-1.22114	-0.488491	0.602617	-0.516888	-0.663239	-0.341625	-0.0300255	-0.0115034	0.283756	-0.952665	1.25105	-0.477138	-0.748222	-1.31349	1.11121	-0.968695	0.629348	-0.0387012	-0.641431	-0.602389	-0.78096	3.76339	4.80725	4.31111	4.45593	4.71702	5.43805	5.25478	5.78573
ASXL1	-0.791458	-0.206724	-0.109835	-0.825396	-0.132806	0.0577951	-0.66628	-0.807296	-1.08016	-0.639789	-0.643383	-0.872164	-0.546237	-0.732261	-0.36006	-0.892789	-0.766736	-0.0545311	0.203333	-0.741459	-0.883552	-0.358778	0.62978	-0.627127	-0.278237	0.208431	1.02764	-0.158732	-0.417277	-0.0177846	-0.324293	-0.393634	-0.723014	-0.338298	-0.730286	-1.00947	0.264966	-0.223067	-0.57584	-0.366734	-0.437292	13.2209	13.0671	12.6217	12.6589	13.0432	12.4289	13.5132	13.2253
ATAD3B	-0.828143	-0.606743	-0.178522	-0.255287	-0.680326	-0.645027	-0.0375265	0.294368	0	-0.0481521	0.473321	0.736441	0.356235	-0.0701753	0.0986297	0.16501	0.230706	0.302693	0.435261	0.287226	-0.149603	0.554996	0.406353	-0.221456	-0.164291	-0.000771942	1.07114	0.57855	0.378758	0.329257	-0.045437	0.445685	0.396756	-0.248973	-0.238532	-0.0100035	0.429969	0.404893	-0.00241037	0.0905963	-0.0854849	2.83826	4.29716	4.6519	4.61545	4.49138	5.21908	5.18192	4.00109
ATF2	-0.608697	-0.591341	-0.62492	-1.08823	-0.714926	-0.626553	-0.440935	-0.163141	-0.183962	-1.0421	-0.00880175	-0.241877	-0.375332	-0.636765	-0.707478	-0.257588	0.0363264	-0.514128	-0.660404	-0.267795	0.138787	-0.596712	-0.217885	-0.694072	-0.436997	-0.118037	0.191522	-0.0151296	-0.123745	-0.763403	-0.278869	-0.294796	-0.559656	-1.04445	0.0572518	-0.803294	-0.572213	-0.929464	-0.649283	-0.7944	-0.225407	5.47208	5.43211	5.64449	5.28688	5.21754	4.93371	5.32189	5.54165
ATF3	1.8637	1.33543	1.95622	1.44111	2.06193	1.83441	0.847467	0.562061	0.440724	0.85119	0.954427	0.527572	0.310553	1.12048	0.328658	1.24026	0.878362	0.940157	-0.511911	0.852233	0.624307	1.08887	0.255525	2.0441	-0.0334254	-0.0261595	-0.363584	1.52992	0.122412	-0.0659053	0.672622	0.383416	1.10171	1.08311	0.393839	0.935624	0.670478	0.892863	1.21215	1.19123	0.976577	11.6719	11.399	11.4312	13.9559	14.2283	11.63	11.9091	13.4788
ATF4	0.667817	0.398078	0.484172	0.214389	0.253985	0.300016	-0.346704	0.232078	0.118378	-0.168646	-0.0343365	-0.147258	0.346858	0.254442	-0.230994	0.319617	0.478177	0.543255	0.0892407	0.412044	0.431124	-0.0765927	-0.127769	0.529779	0.043079	-0.548027	0.241436	0.831472	0.204423	-0.551783	0.514599	-0.74455	0.370049	0.73475	0.135001	0.166166	-0.0545549	-0.157202	0.424562	-0.47839	0.0641748	6.63145	6.32163	6.83932	6.24165	5.6698	6.05582	5.80378	5.24806
ATF5	0.159747	0.424314	0.444013	0.592037	0.0704786	0.219979	0.973612	1.56475	0.391686	1.06398	0.370112	0.769232	1.08494	0.808803	0.714459	0.185154	0.827526	2.01138	0.638361	1.10266	0.613858	0.511522	0.813682	1.00766	-0.305284	1.12692	0.508248	0.0923556	2.08547	-0.208899	0.498724	-0.0196374	0.43452	0.102799	1.00221	0.77403	0.638693	0.418195	0.923254	0.558026	0.728228	4.32824	4.44105	4.37488	4.61545	5.45123	5.71572	5.80378	5.24806
ATF6	0.165191	-0.0926132	0.258268	0.268415	0.0844058	0.152756	0.747429	0.467294	0.208207	0.197988	0.198839	-0.147896	0.426263	0.246885	-0.24502	0.512516	-0.155504	-0.433722	-1.12423	0.156996	-0.363679	-0.367573	-1.38859	0.0968145	-0.791606	0.121366	-1.63818	-0.472031	-0.390707	-0.803262	0.116937	0.432575	2.71634	0.609872	0.144943	0.214566	0	-0.0950177	0.0602738	0.17183	0.622066	7.01645	7.32853	7.26947	7.50143	6.66389	6.43668	6.96431	7.18608
ATF7	0.324532	0.550492	0.496678	0.969979	0.627284	0.511296	0.608948	0.379046	0.144492	0.332897	0.833813	0.755003	0.462348	0.41821	0.500122	0.57429	0.179499	0.48233	0.441291	0.674783	0.413609	1.0333	1.01055	0.481584	0.944926	0.298662	1.04055	0.492329	0.774873	0.526627	0.18511	1.35603	0.671304	1.35465	0.730088	0.851089	0.303474	0.222819	0.519487	0.553962	0.352254	6.00873	6.65338	6.82971	5.81772	6.96213	6.75643	6.93959	7.15553
ATF7IP2	-1.33441	-0.839467	-0.293897	-0.403584	-0.628749	-0.397319	-1.20785	-0.720569	0.0256453	-0.551837	-1.9776	-1.1789	-1.41396	-0.925182	0	-2.11639	-1.30973	-1.13833	-0.86081	-0.859231	-1.33306	-1.50255	-0.838877	-1.10346	-1.07451	0.820591	-1.58061	-1.04263	-0.677284	-1.36055	-1.40322	0.283147	0.0187575	0.27899	-2.11335	-1.43056	-0.320674	-0.295244	-0.692719	0.253787	-1.0854	1.76206	3.16831	2.5476	2.81302	2.25364	3.56627	2.18224	2.951
ATG10	-0.194468	-0.0271564	-0.180124	-0.109719	-0.177043	-0.00210241	0.170052	-0.095293	-0.219815	-0.163135	-0.553757	-0.478582	-0.270371	-0.369795	0.166012	-0.493343	-0.154255	-0.351474	0.00166301	-0.383369	0.0412516	-0.0833216	-0.448834	-0.340158	-0.195049	-0.222226	-0.219245	0.166843	-0.129477	0.0326334	-0.272223	0.732481	-0.0103545	0.218181	-0.148608	0.0286676	0.388694	-0.0623861	-0.342997	-0.262782	-0.227523	2.83826	0.356627	0.266483	0.31961	0.153074	0.181882	0.38282	0.129109
ATG16L2	0.127173	0.00584187	0	0.0890471	0.101719	0	-0.0780777	-0.00489579	-0.127725	0.110477	-0.0935363	0.153551	-0.0230744	0.0473222	-0.0838011	0.0357791	0.142845	0.193756	0.19024	0.0656705	-0.153885	0.0579584	0.00754808	0.13406	-0.0328613	-0.239014	-0.0130915	0.208347	-0.0466559	-0.162833	-0.135042	-0.0902429	-0.0871084	-0.177139	-0.114349	-0.0352056	0.354494	0.0131675	0.159141	0.0511214	0.0104635	9.88313	10.3044	9.23875	8.55504	9.72133	10.1236	9.98695	9.92974
ATG4B	0.224191	0.214659	0.144077	-0.183699	-0.0602531	0.121262	-0.815829	-0.609926	0.461227	-0.552044	-0.605966	-0.965537	-0.295864	-0.115136	-0.260298	-0.692489	-0.0609495	-0.230983	-0.317269	-0.488547	-0.30101	-0.765969	-0.0264496	-0.080981	-1.13019	-0.31634	-1.11268	-0.0313023	-0.368226	-0.652252	-0.236425	-1.15557	-0.613434	-0.879217	-0.470293	-0.484873	-0.563362	-0.386046	-0.416315	-0.894827	-0.769281	7.39941	7.93678	7.8968	7.92688	8.48938	8.84995	7.73426	7.68862
ATG5	-0.254464	-0.266152	-0.138312	0.0823142	-0.147161	0.024131	1.75618	0.227771	0.610455	0.632197	-0.0161865	-0.534067	-0.00547355	-0.0291302	1.15216	0.541013	0.531674	-0.103704	-0.595951	0.593562	1.42239	1.06867	0.197878	-0.0343133	1.04915	0.48185	-1.22067	0.25369	0.752568	0.34859	0.376126	0.546332	1.22328	1.42464	2.4293	0.413296	1.21553	0.503114	0.535457	0.505654	1.5741	6.7302	6.28453	6.90177	5.02919	6.83873	7.26558	6.61096	7.39566
ATG7	0.159238	0.197796	0.252675	0.587072	0.240348	0.166123	0.0994997	0.0653671	-0.140323	0.537702	-0.0153987	-0.238902	0.187259	0.349177	-0.0656338	-0.17168	-0.0502414	0.260214	0.0568944	0.228472	-0.172442	-0.16714	-0.26345	0.260661	-0.318447	-0.0296418	-0.302947	-0.222789	-0.0128129	-0.0121572	0.0673225	-0.0888084	0.220753	-0.153417	-0.00186752	0.31678	-0.0590343	0.281415	0.218627	0.0942918	0.0707999	10.73	10.6589	10.5111	9.3253	10.0705	11.2828	10.7286	10.4578
ATG9A	1.56187	1.37783	1.19606	0.672902	0.977157	1.05671	0.237831	0.820963	0.603871	0.596867	0.907531	0.800982	0.477278	1.03411	0.736534	0.351422	0.23334	1.17324	0.223935	0.708173	0.550346	0.598671	0.659629	1.18197	1.52502	0.929662	0.875616	1.40504	1.78663	0.16644	0.58837	-0.718988	-0.495075	-0.123245	1.47446	0.14905	-0.166659	0.0552651	0.673824	0.780018	1.30273	13.8455	13.5438	13.053	12.2921	13.0454	13.4769	12.8179	12.9423
ATG9B	1.28041	1.26534	1.03881	0.863386	1.07992	1.2205	0.875	0.944217	0.569203	0.740307	0.659153	0.373791	0.504763	0.851179	0.563281	0.438911	0.929254	1.06209	0.173826	1.13602	0.702099	0.662244	0.708631	0.934487	0.409908	0.33665	0.197503	0.537102	0.259345	0.261697	0.618769	0.412289	0.463162	0.792579	0.685503	0.905428	0.370381	0.778067	0.787754	0.678748	0.648061	5.40238	5.51948	5.8514	6.53296	6.66537	5.32461	6.4942	4.37631
ATM	0.131695	0.0583882	0.164923	0.378358	0.244128	0.184361	-0.0391152	-0.148042	0.140874	0.0918504	-0.650421	-0.371053	-0.638004	0.126306	0.0206224	-0.431797	0.0169238	0.252489	-0.381607	-0.0300953	-0.0825407	-0.0517216	0.19733	-0.127623	-0.0761066	-0.576159	-0.221612	-0.576267	-0.405473	-0.568749	-0.148438	-0.727516	-0.668527	-0.324877	0.0146231	-0.122068	-0.320515	-0.0854306	-0.00494814	-0.261267	-0.0685027	8.44446	9.17202	7.71679	7.11124	8.81971	7.93656	7.43394	9.20572
ATP10A	1.61352	2.15771	1.29408	0	1.48734	1.35509	0.565439	0.691521	0.0672264	0.736072	0.122705	0.0974205	0.456943	0.776595	0.91698	0.0943119	0.43886	1.05417	0.707868	0.838333	0.532751	0.42579	1.25692	0.934132	0.569171	0.336905	0.792711	0.699896	0.420297	0.261209	0.777155	0	0.419504	0	0.175738	0	0.568731	0.775419	0.9253	0.59305	0.633424	7.38203	7.88273	7.77081	6.98934	7.82049	7.69943	7.4905	7.9241
ATP11A	1.86779	1.76892	1.25517	0.509021	1.49991	0	-0.634645	-0.493012	0.479842	-0.246018	0.256864	-0.49574	2.80132	0.198029	-0.79169	0.281482	-0.329259	0.421835	-0.874934	-0.20735	-0.566399	-0.659095	0.354659	1.2026	-0.809406	-0.870301	-0.293833	-0.151932	-0.522393	-0.859092	0.57858	-0.507066	-0.589485	-0.302859	-0.480625	-0.305926	-0.408894	-0.236186	-0.00136017	-0.444969	-1.05388	3.33522	4.80807	4.19844	4.57692	3.35288	3.60225	4.20958	3.93862
ATP11B	0.272824	-0.145496	0.136711	-0.23646	0.0157183	0.155371	0.474879	-0.0634375	0.148275	-0.0496318	0.74153	1.47041	0.833651	0.36465	0.0197565	1.58015	0.484542	0.728408	0.200926	0.809723	1.80321	0.558137	0.468999	0.265719	1.46422	0.0162055	0.802532	0.937292	0.678074	1.30849	0.725902	0.776567	0.58434	0.33004	1.07502	-0.179636	0.388278	0.229085	0.870138	0.78932	0.802221	5.76883	7.77846	8.24526	7.86997	7.64673	6.77826	7.03973	7.33191
ATP13A2	0.115269	0.202962	-0.080353	-0.523819	0.151602	0.00509045	-0.435431	-0.0541012	0.513283	-0.460211	0.855432	-0.810831	0.558416	0.236734	-0.709342	-0.221066	0.150499	0.45899	0.299149	0.362603	0.256161	-0.749551	-0.78631	-0.105305	-0.954796	0.551542	-0.08394	0.422349	0.51141	-0.41654	0.00563688	-1.03224	-0.651783	-1.30974	0.0913923	0.372673	-0.631492	0.0700384	0.122331	-0.640723	-0.199557	4.16069	6.61581	6.25113	6.08925	5.09743	6.49291	6.1308	6.07749
ATP1A2	0.791828	0.30445	0	0.224051	0.602194	0	-0.612073	-0.471557	-0.27822	-0.484054	-1.00072	-0.464848	-0.292932	-0.274377	-0.0978658	-0.902514	-0.820853	-0.102572	-0.025326	-0.605833	-0.496467	-0.255552	-0.589979	0.400584	0.00226949	-0.257139	-0.448346	-0.496302	-0.533174	-0.463064	-0.261278	-0.492759	-0.356449	-0.306744	-0.716082	0.0542735	0.210673	0.398505	-0.722067	-0.434495	-0.222902	10.5364	9.02723	8.8517	7.54392	9.69425	8.03832	8.70853	9.97424
ATP1B1	1.30656	1.15947	0.953927	1.0028	1.02877	0	0.474078	0.489469	-0.852466	-0.133682	0.821425	1.57273	1.10732	0	0.474332	0.946977	1.6089	0.9196	1.18548	0	1.31044	1.48546	-0.853241	0.84454	1.32998	1.00052	0.353892	0.672039	1.89131	0.304065	1.91558	-0.648297	1.82676	0.637226	1.57984	2.25414	1.17767	1.12932	1.43991	1.15694	1.21272	12.2527	12.9886	12.7329	11.8352	12.9817	12.8783	12.562	12.664
ATP1B2	3.39036	3.39522	1.74758	3.96593	3.31002	3.17171	2.43913	1.61147	1.19904	2.51092	1.53065	1.18818	1.18813	1.60566	0.768224	-0.396069	2.31359	3.16468	0.345165	1.98107	1.03	2.28415	1.2802	3.2569	1.95559	0.0174327	0.405711	0.956899	-0.06226	1.4441	1.70705	0.00296547	0.555742	1.25363	2.12345	1.83634	0.570031	1.48893	2.64304	1.91852	2.47836	7.56538	7.11918	7.30637	7.79223	7.40469	6.59822	7.21915	6.7556
ATP1B3	-0.0624246	-0.261038	0.165108	-0.0540005	-0.0483049	-0.103328	0.498641	1.11014	0.714944	-0.146278	0.176278	1.2543	0.457354	0.327589	0.368579	2.17657	1.82523	1.41874	0.705571	1.22792	1.47625	0.580485	-0.369902	0.535022	1.79076	0.456954	1.22086	1.09652	0.727203	1.11172	0.879456	-0.0343035	0.687208	-0.589488	1.14461	-0.0930537	0.847689	2.23942	0.990224	0.515716	0.06025	11.1783	10.7194	12.1706	11.6535	12.5212	11.5587	12.7106	13.7123
ATP2A2	-0.420194	-0.59439	-1.04001	-1.09918	-0.779982	-1.00296	-1.43172	-0.0852056	-0.636953	-1.20323	-0.615812	-0.917544	0.0839067	-0.164262	-0.793114	0.830461	0.0837195	0.0067182	0.790085	0.331423	0.146762	-0.355325	0.858344	0.0266915	-0.0951137	0.353833	1.16783	0.193003	-0.3762	-0.0191571	0.378275	-1.26671	-0.927872	-1.8093	0.447608	0.18391	-0.759657	-0.416221	-0.146487	-1.01585	-0.0470686	5.50832	5.45817	6.14778	5.02919	6.17201	6.12162	6.93959	7.04315
ATP2A3	0.373221	-0.114382	0.183626	-0.44441	-0.0521566	0.289052	-0.46631	-0.228584	-0.285441	-0.333907	0.74305	-0.765379	-0.484722	1.0026	-0.604323	-0.745185	-0.325253	0.388588	-0.723196	0.019549	-0.906211	-0.681499	-0.0773769	-0.163467	-0.764839	-0.738291	-0.965194	-0.883619	-0.300533	-0.654041	-0.22755	-0.995347	-0.786243	-0.713041	-0.66852	-0.445671	0.102393	-0.141489	-0.174784	-0.618428	-0.078314	13.7851	12.8048	12.9036	13.9976	12.2057	13.348	12.607	11.8683
ATP2B1	-0.190584	-0.238034	-0.194744	0.458852	-0.207455	-0.263162	0.405406	-0.613246	-0.792773	-0.145254	-0.687666	0.0606081	0.135128	-0.105004	-0.367711	1.53177	0.364989	0.744096	-0.396083	0.137341	1.45658	0.234923	-0.659953	0.325696	1.80797	0.0585818	0.894271	-0.184303	-0.110379	-0.159849	0.916248	-0.726844	0.572547	-0.662164	0.697735	-1.03036	-0.0902841	-0.343667	0.115271	-0.548398	0.150882	5.09754	6.23035	5.85398	5.64513	5.82183	5.09595	5.73991	6.2548
ATP2B3	0.0665775	0.0318147	0	0.0573979	0.151992	0	0.317813	0.256766	0.445313	0.55523	0.387891	0.196694	0.392913	0.650498	0.286431	0.359834	0.254357	0.617452	0.461509	0.50342	0.50335	0.142752	0.451218	0.500884	0.325685	0.385263	0.547111	0.268707	0.462911	0.413585	0.37558	1.96352	0.303853	0.102731	0.343774	0.158859	0.298878	0.461039	0.438387	0.38785	0.50245	3.56005	5.26098	4.54641	5.45282	4.35714	4.19537	5.06741	4.12316
ATP2B4	0.583738	0.413111	0.49443	-0.496712	0.137207	0	-1.3192	-0.1095	-0.848824	-1.31609	0.0500451	0.189761	-0.858892	-0.334777	-1.10339	-0.261572	0.0946959	-0.355259	-0.612813	-0.00284219	0.339766	-1.17555	-1.6182	0.0259219	-0.0468715	-0.757527	-0.538819	-0.355011	-1.03842	-0.622231	1.25898	-1.60242	-1.19178	-2.01012	-0.0435327	-0.415471	-0.720024	0.391153	-0.0390919	-1.1469	0.232008	11.8961	12.7306	12.6648	11.9795	12.7981	11.7817	12.1911	12.7953
ATP2C1	0.677966	0.530267	0.113236	-0.235935	0.635372	0.435096	0.790955	-0.073012	1.53179	0.504916	1.16096	0.39739	0.113811	-0.267	0.411112	1.01336	0.730171	0.449114	0.657545	0.592664	0.80648	0.584122	0.0593215	0.189286	0.9994	1.19493	-0.0296817	0.620403	0.915862	1.49812	0.521401	-0.0756337	-0.0991209	1.50857	1.35134	0.26941	1.96392	0.817866	0.453274	0.697484	0.779592	7.4817	8.32271	8.782	7.10087	8.53201	9.15195	8.25644	9.03599
ATP5C1	-0.53191	-0.474662	-0.254336	0.313861	-0.276472	-0.310723	0.567868	0.667229	-0.0462991	0.473588	0.621381	0.333674	-0.553741	-0.623245	-0.142517	-0.316938	0.303858	-0.377128	-0.421466	-0.315643	-0.541587	0.163665	0.419886	-0.502275	0.300766	-0.27808	-0.294159	-0.661072	0.103388	-0.11572	-0.583304	0.509673	0.102182	0.863418	0.291149	0.307457	-0.208542	-0.11199	0.280018	0.477643	0.320617	14.4532	14.975	15.3468	14.2492	15.0693	14.7225	14.4704	15.115
ATP5F1	-1.12062	-0.927035	-0.855837	-0.12508	-0.798889	-0.402246	0.376691	0.30346	0.849429	0.305318	-0.779907	0.200883	-1.0576	-0.255824	-0.326151	-0.948709	-0.623934	-0.584338	-1.47881	-0.910001	-0.222906	-0.111262	-0.908428	-0.375472	-0.241107	-0.308476	-1.52316	-0.4543	-0.778618	-0.67963	-1.02712	0.904455	0.744692	0.181316	-0.22584	-0.226797	0.137416	-0.66643	-0.558934	-0.447051	-0.122107	13.4168	14.0294	14.732	13.7559	14.1532	14.2915	13.9584	14.5615
ATP5G2	-0.0820013	-0.0839813	0.0582294	-0.227181	-0.0950118	-0.0647034	-0.503234	0.378405	-0.0467482	-0.384128	0.97368	0.195502	0.0629642	-0.179516	-0.245805	0.0601213	-0.270373	-0.115768	-0.248059	-0.0994798	0.0261722	-0.142631	0.0445939	-0.0804533	0.389785	-0.17635	-0.372049	-0.719164	-0.296138	-0.693145	-0.265204	0.0972537	0.232684	-0.0802058	-0.0474183	-0.0424066	0.29695	-0.280261	0.197796	-0.575481	0.00163761	4.67384	4.14301	4.54641	4.99484	4.94459	7.52733	5.22052	4.52642
ATP5G3	-0.225791	-0.0905941	-0.254943	0.396881	-0.0412811	0.0157512	0.342366	0.350367	0.0933625	-0.173247	0.271415	0.731944	0.0142375	-0.606119	0.046951	-0.403444	0.5193	-0.418701	-0.572838	-0.321992	0.111632	0.267107	0.0196773	-0.131557	-0.065613	-0.364959	-0.555444	0.362095	0.251924	-0.113318	-0.265345	0.478627	0.253541	0.770211	0.314182	-0.251374	1.07242	-0.467468	-0.167283	0.303072	0.987052	9.08109	9.51146	11.2999	11.2727	10.3001	11.1286	10.5915	10.2108
ATP5J	-0.192774	0	-0.0697463	0	-0.184395	0	0	-0.297517	-0.448294	-0.262621	-0.310459	-0.200894	0.146702	-0.268292	-0.388227	-0.0395046	-0.26575	-0.333015	-0.173635	-0.171324	-0.106164	-0.323957	-0.414778	-0.277923	0.15747	-0.0578937	-0.338375	-0.47377	-0.0409039	0.0249281	-0.406342	-0.13255	-0.254867	-0.00328691	-0.172295	-0.264803	-0.0201614	-0.266641	-0.263798	0	0.0482872	3.07258	5.05302	5.39875	4.99484	3.72787	5.51075	2.38879	4.80391
ATP5J2	0	0	0	0	0	0	0.888071	0.583151	-0.21103	0.125503	0.240732	0.661359	-0.471739	-0.394605	0.318886	0.00889428	-0.292278	-0.33647	0.316449	-0.0143816	-0.516821	0.252944	0.324324	-0.571488	-0.184316	0.238351	0.308905	0.187	0.210323	-0.216214	-0.819999	-0.0269041	0.251059	0.834373	0.4921	-0.0421295	0.0534675	0.0557937	-0.228844	-0.0390131	0.376762	11.7252	12.0269	11.4481	10.9748	11.7208	11.8703	11.9913	12.1696
ATP6AP1	-0.315766	-0.562786	-0.598026	-0.952524	-0.293707	-0.332517	-0.768749	-0.4229	-0.326652	-0.760691	-0.527806	-0.547417	-0.554873	-0.804757	-0.482499	0.217122	-0.164292	-0.991172	-1.37478	-0.192528	-0.22428	-0.714544	-0.589354	-0.503836	-1.08409	-0.749429	-2.21776	-0.566531	-0.777076	-1.004	-0.86034	-0.433797	-0.0843861	-0.961492	-0.242881	-0.837939	-0.634306	-0.407658	-0.316598	-0.970368	-0.922486	14.1314	14.6756	14.5104	13.3301	14.4752	14.8093	15.0048	15.0382
ATP6AP2	0.313749	0.100374	0.325723	0.849421	0.361802	0.467637	-0.119657	0.265536	1.67834	0.349838	0.294518	-0.603487	-0.107661	0.603074	0.206938	-0.453041	0.120341	0.197198	-0.76493	0.197929	-0.105057	0.01837	-2.03918	0.664722	-0.0573972	0.280536	-1.10457	-0.735797	0.530609	-0.910949	0.443356	-0.509178	-0.702943	-0.188501	-0.151329	-0.404593	-0.349176	0.19413	0.351906	0.0496709	0.108024	8.5283	9.10253	10.3964	8.68919	9.49912	9.08766	8.78617	9.58761
ATP6V0A1	0.757882	0.876189	0.488689	0.322953	0.583066	0.373686	-1.12005	0.144422	-0.379673	-0.866283	-0.511313	-0.330437	0.220449	-0.109541	-1.15953	0.1084	-0.241115	0.537843	0.173828	-0.0982736	-0.580538	-0.598229	-0.303907	0.499125	-0.922638	0.0167892	-0.255702	-0.176716	-0.0737861	-0.523316	0.0983897	-0.812681	-0.445486	-3.25278	-0.473871	-1.38123	-0.182158	0.180288	-0.152708	-0.850489	-0.452855	9.34983	9.37319	8.34027	7.80678	8.85634	9.31053	9.02471	8.84264
ATP6V0B	0.793424	0.800689	0.713408	1.19705	1.10147	0.962633	0.726839	0.647501	0.554626	1.06585	0.503578	1.03758	0.0444247	0.697546	0.405782	-0.206395	-0.236049	0.704126	0.281335	0.461849	0.128291	0.166342	-0.210345	1.01321	-0.0796088	0.00796818	-0.724884	0.506138	0.46267	-0.175539	0.133862	1.40785	0.643835	0.676879	0.467776	1.12324	0.51632	0.531893	0.726756	0.862305	0.673129	11.7472	11.7632	11.8489	10.5831	11.5673	12.6802	12.2436	11.6885
ATP6V1A	0.105854	0.272355	0.211219	0.604946	0.386188	0.167556	0.153767	0.82284	0.120413	-0.00176394	0.435033	0.416531	0.0234023	0.197038	-0.0896409	0.494163	0.182281	0.588964	-0.0935436	0.348972	0.074693	0.471444	0.146399	0.623802	0.56801	0.159558	-0.130134	0.564772	-0.0996642	0.942926	0.0619521	-0.685952	-0.306964	-0.25542	0.0939677	0.140374	-0.349849	-0.223182	0.37483	0.579601	-0.0558504	11.3634	11.9408	13.146	11.9515	12.6229	12.3111	12.0742	12.5772
ATP6V1B1	0	0	0	0	0	0	-0.156373	-0.209111	0	-0.0940093	-0.134726	-0.0984657	-0.0198268	-0.0595394	0	-0.156048	-0.0719502	-0.148893	0.0330046	-0.149729	-0.160775	-0.131134	-0.0207679	-0.115527	-0.188017	0.0376111	-0.0482349	0.0129633	-0.00405086	-0.0648474	-0.144138	-0.00818988	0	0	-0.129151	0.0215875	-0.215418	-0.136669	-0.170831	-0.00576265	-0.101985	9.50158	8.04933	7.43942	9.9252	9.38837	8.954	8.68143	8.36622
ATP6V1B2	1.16184	0.840646	1.05922	1.90431	1.14192	0.919592	0.579615	0.623394	-0.050817	1.37324	-0.079995	0.302054	-0.0962512	0.237801	1.23113	-0.895834	0.503003	1.31499	-0.126718	0.429924	-0.230369	0.381803	1.44292	1.00845	1.16032	-0.349722	-0.0695169	-0.0901534	-0.158647	-0.09863	0.415691	-0.140619	-0.632158	-0.262707	0.226701	0.743347	0.399947	0.946603	1.19602	0.755325	0.877503	9.70516	9.91451	11.2558	9.58119	10.0232	11.0502	10.9391	10.9082
ATP6V1C1	-0.0688225	-0.407502	-0.18228	0.620406	-0.173756	0.0309634	0.888075	1.28802	0.842788	1.05963	-0.0075815	-0.0969206	0.149153	0.0569826	-0.131486	0.446657	0.0911149	-0.318431	-0.763518	0.0348269	0.540202	0.0950971	-0.641284	0.225744	0.153526	-0.135704	-0.99906	0.186525	0.0812347	-0.106047	-0.0363348	1.46246	0.415854	0.565881	0.931953	0.608858	-0.0338494	0.413583	0.225389	0.449715	0.954742	8.9918	9.41551	10.9976	9.5982	10.3187	10.3468	10.1599	10.6915
ATP6V1G1	-0.138534	-0.00930067	-0.0564518	0.28965	-0.0591968	0.054858	0.0860976	-0.00906235	-0.683002	0.00397903	-0.149589	0.0592114	-0.650741	-0.155203	0.473052	0.319507	-0.580644	-0.0118684	0.047077	-0.409319	-0.208962	0.351256	0.289505	-0.164452	0.829917	-0.314131	0.303855	-0.07674	-0.282263	-0.199006	-0.275998	0.029399	-0.371352	0.137576	-0.321687	0.532604	0.141822	0.390871	0.0903462	0.622347	0.241829	11.2178	11.0406	12.3049	12.4304	12.834	12.0885	11.6692	12.648
ATP7A	0.150517	0.162068	0.270299	0.387712	0.292067	0.326286	0.289035	0.229178	0.543059	0.533758	0.705992	0.549696	0.0767626	0.508343	0.26404	0.406032	0.45475	0.354868	0.226693	0.368271	0.256811	0.480184	0.686986	0.54725	0.561122	0.335628	0.865324	0.213047	0.298881	0.263665	0.239944	0.0953666	0.304041	-0.11475	0.584949	0.0634028	0.426738	0.451789	0.518094	0.487922	0.44573	2.76647	3.07744	3.75447	2.95802	0.153074	3.74282	3.21213	4.06292
ATP7B	-0.209718	-0.224493	-0.258838	-0.576986	0.276796	-0.159938	-0.579143	-0.601262	0.107053	-0.322454	-0.456151	-0.463012	-0.186041	-0.452794	-0.258717	-0.272239	-1.01116	-0.438797	-0.0493326	-0.508724	-0.605177	-1.1033	-0.252897	-0.158363	-0.450106	-0.0666334	0.147213	-0.733488	-0.178149	-0.22044	-0.401317	-0.734699	-0.437393	-1.72279	-0.627862	-0.0637415	0.00634932	-0.249014	-0.486482	-0.481543	-0.0114862	3.42091	5.44187	5.92428	4.84517	4.30658	4.19537	4.65578	4.48282
ATP8A1	0.505944	0.53675	0.55765	0.77215	0.613627	0.430783	0.55809	0.286068	0.199872	0.318351	0.481443	0.747104	0.552134	0.340366	0.208742	0.291155	0.427914	0.56173	0.109379	0.424428	0.377184	0.756235	0.644673	0.459418	0.638392	0.1503	0.572725	0.454959	0.325971	0.211856	0.253772	0.423451	0.31475	0.129739	0.083469	0.109351	0.156922	0.210276	0.276888	0.355759	0.139862	3.28242	5.12688	5.2019	4.25632	5.76044	5.12864	3.59467	5.75654
ATP9A	-0.397651	-0.214089	-0.36023	-1.44758	-0.505865	-0.297308	-1.53564	-0.45552	-1.48329	-1.27465	0.555085	-1.02697	-0.378022	-0.484058	-0.404053	-0.743791	-1.05099	-1.51862	-1.02711	-1.08704	-1.00234	-1.21879	-1.42301	-1.01645	-0.4525	-0.324152	-0.835853	-0.294848	-0.197073	-0.8456	-1.3556	-1.52024	-1.84903	-1.36702	-0.896997	-0.510175	-0.5352	-0.12808	-1.45371	-1.42004	-0.771355	13.6181	13.6197	12.6064	13.0729	13.3952	13.0636	13.069	13.3442
ATP9B	0.83813	0.672127	0.419672	0.651852	0.392853	0.342411	0.141836	0.39401	1.01306	0.315566	0.43935	0.199485	0.259305	0.588677	-0.12222	0.598606	0.253564	0.243431	-0.106946	0.307011	0.0894426	-0.244387	-0.358062	0.480435	-0.0627232	0.477431	-0.464602	0.44287	0.0531673	0.0748547	0.322921	-0.0216516	-0.0884095	-0.0180865	0.406652	0.434058	0.0642879	0.130376	0.343491	-0.074093	0.230211	2.10144	3.60072	3.67059	2.66369	3.07443	2.57382	3.59467	3.18215
ATPIF1	0.155381	-0.0741148	0.102444	0.78038	0.273106	0.373942	0.683682	-0.0923181	0.200651	0.796957	-0.235071	0.319622	0.000118535	-0.0117709	0.23616	0.416526	-0.214498	-0.0297776	-0.174176	0.0355149	-0.10337	0.711386	-0.264501	0.224236	0.558949	-0.159957	0.162496	0.0811628	0.489166	0.757984	-0.118817	0.516485	1.01883	1.27843	-0.358681	0.671164	0.479361	0.323761	0.231253	0.639858	0.527728	11.225	11.6144	11.9774	11.1857	11.671	12.4375	11.3226	11.3737
ATR	-1.42971	-1.51041	-1.03843	-1.40851	-1.17827	-1.26254	-0.224925	-0.827432	-0.473119	-0.617371	0.233767	-0.0154846	-0.597938	-0.720593	-0.272624	-0.130699	-0.351464	-0.879607	-0.73647	-0.518515	-0.310062	-0.596901	-0.653399	-0.916006	0.219085	-0.354072	-0.958808	-0.518927	-0.475049	-0.41101	-0.600202	-1.13496	-0.709109	-0.487186	-0.0866613	-0.660651	0.0163983	-0.381909	-0.601639	-0.537732	-0.833131	8.10468	8.27716	9.84957	8.38027	9.06904	9.16807	8.41041	9.03285
ATRNL1	0	0	0	0	0.032609	0	0.113511	0.0875131	0.107334	0.147643	0.0745698	0.27044	0.388091	0.067122	0	0.0203771	0.138174	0.185376	0.225369	0.191214	0.302399	0.760333	0.107424	0.134084	0.431536	0.331895	0.181221	0.0998896	0.359673	0.0628064	0.179934	0	0.381091	0	0.0030716	0	0.329568	0.430018	0.185564	0.235584	0.0939446	5.16748	4.05678	3.98526	4.25632	4.1918	3.00914	3.21213	5.28346
ATRX	0	0	0	0	0	0	-0.436316	-0.450427	0	-0.300763	-0.379843	-0.492545	-0.198498	-0.255211	0	-0.428732	-0.522245	-0.423268	-0.290393	-0.40996	-0.498158	-0.306636	-0.499075	-0.295183	-0.412795	-0.323834	-0.215703	-0.456989	-0.384551	0.143389	-0.355747	-0.221618	-0.309794	0.134427	-0.39109	-0.0877749	-0.451244	-0.386742	-0.35979	-0.258401	-0.204366	5.40174	5.45817	6.30405	4.51251	6.80398	6.95428	5.513	6.43677
ATXN10	-0.228782	-0.172254	-0.166616	-0.31772	-0.212533	-0.273296	0.269299	0.577234	0.458648	-0.166498	0.443137	-0.273838	0.413758	0.0494652	-0.308672	0.652699	0.40139	0.0871916	0.310479	0.12899	1.30788	0.403582	-0.113284	-0.151822	-0.250517	0.199509	-0.118569	0.0963455	0.0908924	-0.0610052	0.218292	0.168393	0.479689	-0.0967298	0.622905	0.0364886	0.156087	-0.352065	0.237923	0.0821903	-0.113017	7.77743	8.49652	8.21348	7.33125	9.14324	8.89644	8.03283	8.37086
ATXN2	-0.419519	-0.517637	-0.437948	-0.793671	-0.638214	-0.559558	0.160313	-0.104242	-0.0362251	-0.433628	-0.309631	-0.387631	-0.0661833	-0.356492	-0.217648	0.293158	-0.768212	-0.415889	-1.09943	-0.290951	0.220522	-0.662259	0.00589566	-0.411012	-0.197793	-0.205208	-0.569399	0.14444	-0.121538	0.522192	-1.3379	-0.250744	-0.524339	-0.189422	-0.222311	-0.400826	0.0570596	-0.454825	-0.630661	-0.676952	-0.0719918	12.1043	12.0819	11.0577	10.7657	12.0776	11.0648	11.6474	11.1162
ATXN3	0.833425	0.758301	0.330311	0.240171	0	0	0.234703	-0.00877263	-0.269427	0.127461	0.255528	0.193948	-0.561556	-0.154723	0.00980442	0.252382	-0.125372	0.040096	-0.251588	-0.20814	-0.0876578	-0.0672734	0.291629	0.179117	0.838862	-0.0792175	0.208099	1.04442	-0.771388	1.02041	-0.0388862	-0.496707	-0.613376	0.549838	0.00745747	-0.235081	0.234778	0.0559179	0.06677	0.166022	0.286938	9.5556	8.99494	8.96739	7.9051	9.17352	9.6279	8.98588	9.34774
ATXN7L1	0.219505	0.342505	0.0755545	0.269492	0.385588	0.153594	-0.127572	0.143464	0.282618	0.22414	0.726289	0.302676	0.200714	0.341048	0.484443	0.138925	0.136125	0.80363	0.5108	-0.0413987	0.168964	0.213384	1.3217	0.339083	0.39869	0.335563	0.754571	0.677744	0.41931	0.300241	0.355181	0.156375	0.268409	-0.0927967	-0.109766	0.445759	0.417201	0.519511	0.546343	0.103773	0.272499	10.0731	8.21913	8.39952	6.99337	8.51014	8.04367	8.33275	8.32051
AUH	-1.0782	-0.953847	-1.09817	-0.947249	-0.819373	-0.835563	0.0539622	0.140412	-0.822682	-0.452109	0.157653	0.546053	-0.427054	-0.586358	0.534198	0.500865	-0.105306	-0.899656	-0.478324	-0.418858	-0.499451	0.274862	0.00890741	-0.822168	1.12475	-0.568738	-0.900047	-0.631723	0.128258	-0.861207	0.556483	0.668444	0.47465	1.07798	-0.38763	-0.379965	0.335924	-0.682359	-0.391074	-0.44797	-0.0116075	7.48021	7.53951	8.28262	8.12992	8.30134	7.52733	7.25692	7.3659
AURKA	-2.86243	-3.02028	-2.57049	-3.11418	-2.70952	-2.51501	-1.21621	-0.528562	-1.03809	-1.14932	-1.2563	-1.40337	-1.57038	-2.44228	-1.45411	-1.07045	-0.977409	-2.08763	-1.68647	-1.77558	-0.826666	-2.13189	-1.2966	-2.796	-1.76888	-1.10037	-0.936859	-1.47226	-1.69737	-1.8984	-1.85819	-0.669339	-1.22488	-0.94827	-1.35728	-1.09766	-0.77335	-1.176	-1.55843	-1.99867	-0.929741	5.88907	7.74675	7.83089	8.23207	7.14704	7.67853	7.88086	8.0497
AURKAIP1	-0.21121	-0.135934	-0.24162	-0.240308	-0.234633	-0.141145	0.173318	-0.0858849	-0.375981	-0.223165	-0.352109	-0.0946841	-0.350784	-0.339965	-0.017073	0.0367275	-0.325789	-0.389801	-0.368188	-0.107337	0.0484277	0.0544927	-0.165277	-0.501489	-0.094157	-0.272306	-0.363205	-0.0472919	-0.0343287	-0.249647	-0.31966	0.172903	0.199315	0.375288	-0.160785	-0.34228	-0.121487	-0.306372	-0.197776	-0.0807547	0.157918	8.67253	7.36131	7.10132	7.11975	8.13321	7.6288	7.38356	8.08804
AURKB	-2.84385	-2.87212	-0.952825	-2.58574	-2.11268	-2.66903	-1.61963	-0.508593	-2.04363	-0.54421	-1.13037	-2.36228	-1.24984	-2.56225	-2.07121	-0.661475	-0.667314	-1.59537	-1.19864	-1.19957	-1.67458	-2.21708	-0.515222	-2.70777	-1.97654	-0.809586	-0.587804	-0.807446	-0.475572	-1.04165	-1.56531	-1.2731	-1.63238	-2.10301	-1.33473	-1.90486	-1.3651	-1.20627	-1.68835	-2.0927	-1.19478	5.17292	4.78892	4.49012	4.94522	3.80407	5.07992	4.73858	5.25671
AURKC	-0.579631	0	-0.0624252	-0.15114	-0.179785	0.0479035	-0.469208	-0.442326	-0.334464	-0.0216113	-0.487823	-0.333715	-0.275956	-0.491384	-0.196163	-0.566103	-0.275825	-0.155166	0.0311324	-0.458511	-0.495747	-0.422364	-0.415425	-0.220818	-0.490297	-0.254293	-0.556595	-0.505746	-0.203127	-0.137251	-0.0844981	-0.299351	-0.265987	-0.102241	-0.396631	-0.265103	-0.327007	-0.149484	-0.183095	-0.293411	-0.415223	8.22012	5.87584	4.43168	6.78602	2.25364	1.74324	6.52094	3.86308
AUTS2	0.10307	0.0773376	-0.0403424	-0.0830942	-0.0397697	0.0525807	-0.447817	0.0426459	0.200065	-0.52655	0.0741273	0.153918	0.0917721	-0.0657293	0.161124	0.164014	0.0284098	0.280429	0.553028	-0.0129109	0.0253806	-0.223087	0.601502	0.140025	0.322039	0.390072	0.631107	0.403211	0.333503	0.214616	-0.0173006	-0.308282	-0.315027	-0.0122256	0.434946	0.157612	0.309924	-0.150056	0.063918	-0.354837	-0.480065	10.7444	11.7761	11.8646	11.4367	11.7948	10.4877	11.1422	11.6544
AVEN	0.175669	0.0636082	0.381731	-0.0428457	0.527319	0.106054	-0.212784	-0.115123	-0.032126	-0.0819263	-0.253374	0.0310786	-0.10144	-0.0770128	-0.0597427	0.127331	-0.0208457	-0.118862	0.345635	0.0468002	-0.182269	-0.157709	-0.135348	-0.0599036	-0.128748	0.164262	-0.111638	-0.00986307	-0.16549	0.0592001	-0.164234	-0.148838	-0.051514	0	-0.041011	0	-0.0297732	0.323205	-0.0945811	0.23737	-0.0770756	9.08109	8.30716	9.0275	7.04314	8.38053	9.05664	7.9602	8.99254
AVIL	-0.341041	-0.164371	-0.133086	-0.229311	-0.179449	-0.243195	0.355318	0.392015	0.202611	0.411396	0.030847	0.244312	-0.332578	0.13653	0.549324	0.226654	-0.00451804	0.340187	-0.114538	0.206338	0.192924	0.469399	0.715872	0.135836	0.199465	-0.123541	0.189258	-0.273386	0.425023	0.916997	0.363158	0.614888	0.454367	1.01644	0.0799323	0.238876	0.0126136	0.00466269	0.364617	0.177342	0.666713	6.69225	7.4377	7.21222	6.43035	7.14153	6.82706	6.23458	8.37086
AVP	0	0	0	0	0	0	0.123432	0.0467722	0	0.0840677	0.301018	0.0995412	0.101787	0.146191	0	0.0865228	0.055446	0.261712	0.191591	-0.0120294	0.148321	0.039757	0.226404	0.174289	0.139281	0.0955908	0.237927	0.156435	0.102749	0.0670703	0.0269067	0.0293325	0	0	0.0919181	0	0.108446	0.39905	-0.0427827	0.158932	0.172227	5.08005	3.8886	5.01544	2.66369	4.40226	3.74282	1.65706	4.34175
AXIN2	2.0096	2.23679	2.14968	1.54945	1.82019	1.17107	0.195844	1.40157	0.166566	0.0866807	0.322356	0.0484164	0.0276452	0.389466	-0.0841891	0.276161	0.0886653	0.103802	-0.258936	0.184968	0.54108	-0.115753	0.222884	0.132971	-0.0638249	-0.138774	-0.138342	-0.0571808	-0.275423	-0.233173	0.0450251	-0.0142641	0.0014215	0.0212132	0.0859973	0.0908113	-0.0122208	0.206027	0.0610679	0.106608	-0.0415947	4.16069	5.34939	4.82762	5.91477	5.76044	5.53611	6.02643	5.30456
AXL	0.553283	0.954467	0.661861	0.421871	0.665148	0.939541	-0.431133	0.165583	-0.42148	0.320182	-0.731011	-0.844624	-0.206533	0.247727	-0.416319	-0.939647	-0.815408	-0.224566	-0.0685432	-0.386047	-0.128528	-1.00297	-1.07552	0.0606113	-0.72299	-0.108916	-1.09779	-0.193718	-0.375638	-0.240241	0.0253167	-1.40504	-0.879682	-0.764955	-0.25803	-0.0387195	-0.114354	0.139879	-0.29894	-0.265661	0.0958842	12.5845	11.6841	11.7453	11.3684	11.9499	12.2946	13.3071	12.4239
AZI2	0	0	0	0	0	0	0.153372	-0.0904834	0	0.773633	0.34648	-0.798754	-0.476738	-0.188072	0.593655	-0.568497	-0.300944	-0.500248	-0.880606	-0.217719	-0.133538	0.196578	-0.825187	-0.0419837	-0.847483	0.672123	-1.26493	-0.48059	-0.0365516	-0.406712	0.302408	0.247208	0.90517	0.189127	-0.0504201	0.104708	-0.150552	0	0.112551	0.116655	-0.00419275	10.493	10.2312	9.91781	12.9467	9.31034	9.07623	11.2745	8.94579
AZIN1	0.681865	0.619458	0.748459	0.997358	0.970012	0.963334	0.285802	0.636526	1.49986	0.684668	0.264205	0.0358091	0.100509	0.830834	0.216431	0.0853401	0.35993	0.182152	-1.0322	0.643383	0.291419	0.441924	-0.285921	0.302031	0.217601	-0.0696843	-0.984504	0.0504436	0.237738	0.461093	0.30584	0.317107	-0.103543	0.751689	0.54868	0.42871	-0.0226364	0.0370324	0.458471	0.164608	0.532884	7.79716	8.13865	9.74142	8.27018	9.17965	9.31327	8.27187	8.8394
B2M	-0.273372	-0.110326	-0.174051	-0.0277711	-0.201993	0.00636357	0.300558	0.301887	0.730414	-0.133062	0.127942	0.305402	-0.100903	-0.052831	0.047241	0.237817	0.0982004	0.0837864	0.376871	0.100503	0.208921	0.287545	-0.125324	-0.229697	-0.0894725	0.0166385	0.387138	0.297803	-0.0839746	-0.13143	-0.148728	0.409861	0.252493	0.520757	0.181973	0.255374	0.412713	-0.00263329	-0.00110781	0.0249308	0.291292	11.9852	13.1051	13.5458	13.495	13.1745	13.506	12.715	13.2759
B3GALNT2	-0.792811	-0.651058	-0.795084	-0.494015	-0.66772	-0.344645	-0.0405174	0.158624	0.34063	-0.558372	0.0906711	0.484794	-0.288134	-0.273623	0.188857	0.450746	-0.127859	-0.399266	0.676701	0.247501	0.196388	-0.0993116	0.434719	-0.564079	0.153448	0.01806	0.355204	0.537451	0.330175	-0.0816858	-0.127169	-0.477404	-0.286579	0.0548339	0.47134	-0.17222	0.273675	-0.533808	-0.064593	-0.475729	0.335832	2.68207	4.49979	3.08119	3.35201	4.96668	5.35914	4.45191	5.24806
B3GAT3	0	0	0	0	0	0	-0.32588	0.756606	-0.433233	-0.506847	0.252386	-0.629042	-0.21175	0.284075	-0.0489371	-0.293901	0.00935574	-0.451922	-0.324573	-0.0544219	-0.643812	-0.177866	-1.02029	-0.365745	-0.294859	0.632956	-0.640435	-0.0166557	-0.479912	-0.369981	-0.0372502	-0.0974738	0.107386	-0.260564	-0.45291	-0.646772	-1.02888	0.235316	-0.393633	-0.215934	-0.779542	9.36381	9.31097	8.83121	7.64468	8.70607	9.08225	8.74869	8.62887
B3GNT3	-0.393996	-0.28527	0.100342	-0.582975	0.0561127	0.0526458	-0.0505437	-0.285146	1.93835	0.772658	1.08339	0.0450754	0.0409444	0.707362	0.659313	0.584893	0.757	-0.0283023	0.573927	-0.0859351	0.00821499	-0.538591	0.862502	0.301333	0.447594	0.701416	0.728462	0.210427	0.193737	0.650763	0.335782	0.828363	0.499758	-0.712773	-0.25871	3.72417	0.316036	0.263679	-0.0812411	-0.195567	0.215675	4.03192	4.58891	5.39875	5.49093	6.43888	5.18957	5.60566	3.07334
B4GALNT1	-0.706679	-0.930134	-0.799524	-1.32647	-0.409168	-0.559984	-0.940443	0.638637	-0.871214	-0.708519	-0.529762	0.0719174	0.0655679	-0.862754	-0.996188	1.16271	0.926097	-0.510994	0.678273	0.232553	0.323589	-0.580285	-0.67531	-0.740878	0.171929	-0.610534	0.4556	-0.680561	-0.723926	-0.483995	-0.129448	-0.870695	-0.30903	-1.20119	-0.694786	-1.38059	-0.290309	-0.0543093	-0.483434	-0.691476	0.242464	4.73044	4.37839	4.6519	3.47121	4.44758	4.38211	4.82526	4.52642
BAALC	1.30651	0	1.64113	0.0697075	0	0	-0.483279	-0.660756	-1.16333	-0.877032	-1.76757	-1.38364	0.269647	0.0340513	1.16638	2.4179	1.21286	-0.72236	-1.03016	-0.389579	-1.11736	-0.516303	-1.6733	-0.0520543	0.326458	0.774254	-0.0392856	-0.852379	0.488142	1.19084	0.954862	-0.605289	-1.10535	-1.0332	-0.190109	1.53283	0	-0.0537884	-0.153745	-0.295862	0.364464	5.60309	6.15516	6.11118	5.04707	5.76623	6.03711	5.66715	6.36927
BAAT	-0.23687	-0.269539	-0.135102	-0.0719281	-0.0179415	0	-0.341268	-0.485013	-0.677031	-0.277542	-0.464326	-0.795471	-0.526451	-0.519989	-0.173836	-0.633367	-0.750913	-0.646711	-0.695121	-0.489913	-0.410564	-0.463127	-0.440182	-0.0564743	-0.568843	-0.481319	-0.760168	-0.730178	-0.542444	-0.739846	-0.329892	-0.19284	-0.191236	-0.147868	-0.35748	-0.196899	0	-0.225522	-0.363477	-0.481662	-0.428635	3.49361	3.56514	3.83519	2.30531	3.07443	2.72067	3.71452	4.23691
BACE2	0.438035	0.576136	0.448866	-0.087	0.404576	0.0775404	-0.201002	-0.140135	0.0719815	0.449871	0.601008	-0.24517	0.0809711	0.86785	0.419804	-0.725487	0.161366	0.44929	0.319731	0.352715	-0.144449	-0.299333	0.0191498	0.612762	-0.309035	-0.171384	-0.422185	-0.11653	-0.206719	0.418283	0.401656	-0.380637	-0.588736	-0.315226	0.322786	0.579654	-0.109809	0.573066	0.360434	0.051066	0.182532	11.7377	11.6656	12.3709	11.0178	12.1378	11.123	11.642	11.9019
BACH1	0.274	0.0575276	0.651799	0.841571	0.374503	0	1.09936	-0.340859	0.298366	0.438249	-0.258629	0.606746	-0.107226	0.0999092	0.196925	1.2748	0.902885	0.198424	-0.0625364	0.356654	0.176919	1.15239	-0.110768	0.682037	1.6669	-0.310756	-0.794152	0.494933	-0.0275663	1.38851	0.0471501	0.144663	-0.807589	1.12864	-0.216237	0.483296	0.698075	0.833482	0.474533	1.25268	0.752884	5.73991	6.14341	7.23604	7.23335	7.11635	7.44949	7.38362	7.91734
BACH2	0.532319	0.713629	1.13234	0	1.0218	0	0.295476	0.457549	0.276953	0.12144	0.965505	1.44053	0.90002	0.399779	0.0453434	0.700154	0.55279	0.800179	0.60537	0.555235	0.619278	0.905782	1.01026	0.125611	0.693614	0.069626	1.14597	0.846741	0.886242	0.783708	0.363264	0.872122	0.618258	0	0.277287	0	0.40635	0.686641	0.302771	0.418942	0.0571178	3.35446	6.16704	6.58973	3.86842	6.9749	4.064	4.82526	7.39853
BAD	1.10862	1.25333	1.01295	1.28254	0.976523	1.1688	0.988085	0.987334	1.44227	1.16714	0.563427	1.25324	0.961339	0.958174	1.68023	0.892008	0.854931	0.744591	0.630526	0.846762	0.826868	1.56251	0.400442	0.87864	0.791388	0.85411	0.268572	1.15494	0.464076	0.779572	0.444126	2.05209	1.87199	1.89359	0.346635	1.65473	0.253292	0.977082	0.475538	1.13439	0.94009	12.5746	12.7566	12.2066	12.2398	12.7224	12.9631	12.2005	12.2477
BAG1	0.279043	0.822023	0.573007	0.599755	0.725646	0	0.308238	-0.358047	1.87953	0.37697	0.970857	0	0.0101118	-0.128054	0.0901114	0	-0.46922	0.0343678	-0.690449	0.771672	-0.617274	-0.109748	0.503221	0.156153	0.6444	-0.364485	-0.225689	0.374052	-0.00908175	0.147378	0.211495	0.818982	0.340717	1.15891	0	0.953655	-0.458426	-0.252183	-0.0486562	0.00584866	1.95348	8.41949	9.36533	9.87995	8.72861	8.54121	9.25576	8.7784	8.41679
BAG3	0.129602	0.143692	1.17632	-0.173425	-0.0141714	0.280705	-1.23343	-0.0561542	0.362575	-0.910458	-0.270442	-0.175008	0.452798	0.417634	-0.369405	0.885574	0.963702	0.775847	0.383615	0.472257	0.342976	-0.0112261	-0.66892	1.07536	0.597416	1.18268	0.723883	0.478886	0.0611318	0.217148	0.730579	-0.469361	-0.313804	-0.455144	0.875255	0.810866	-0.5205	1.18062	0.428094	0.807853	-0.794129	13.607	11.0301	12.2946	12.1516	13.8315	11.5308	11.7749	13.4769
BAG4	0.399709	0.456187	0.281856	0.400837	0.506844	0.549938	0.390704	-0.0946006	-0.0514458	0.315939	-0.24986	0.0890101	-0.00671555	0.763503	0.0472672	0.248856	0.321828	0.543713	0.141016	0.326087	0.160774	0.140554	0.543013	0.258764	0.101027	-0.0609739	1.38666	-0.142524	0.536004	-0.0737001	0.160234	0.751478	0.550733	0.266978	0.302382	0.210353	0.0753102	0.0827943	0.302732	0.555765	0.110684	7.56947	5.8896	5.93904	5.37278	6.77846	7.21195	6.84334	6.52045
BAG5	0.559634	0.790572	0.921985	0.307577	0.281837	0.647069	0.201286	0.347178	1.0397	1.05433	0.375498	0.503224	-0.0395716	-0.00580164	-0.220811	0.354522	-0.319831	0.644484	-0.239026	0.135786	0.451702	-0.298531	0.0330324	0.445175	-0.028967	0.364984	0.544855	0.960069	0.990503	0.533139	0.326005	0.578203	0.0591356	0.248132	0.242739	0.488986	0.0116119	-0.0674357	0.0973437	-0.412449	0.889276	11.9221	12.3189	12.4611	11.5128	12.568	12.0784	12.4091	12.9824
BAHD1	0.424387	0.584649	0.500022	-0.220307	0.20615	0.159621	-0.599408	-0.0245809	0.192315	-0.610282	-0.181797	-0.281792	-0.178739	-0.0406724	-0.329081	0.0634498	0.0219975	0.262828	0.398777	-0.191443	-0.368972	-0.569383	0.733194	0.156535	0.65268	0.566774	0.511826	-0.508079	0.437254	-0.80056	0.0859425	-0.975742	-0.657218	-0.731727	0.338087	0.000185121	-0.284495	0.0998911	-0.328842	-0.659155	-0.571925	10.0323	10.2905	10.8115	10.1539	10.6657	10.9237	10.5178	10.7489
BAIAP2	0.860738	1.2039	0.317181	0.276992	0.640026	0.705814	-0.103787	0.511302	0.181526	0.0709918	0.016954	0.0464945	-0.0207396	0.0492898	-0.0878603	0.00707133	0.111645	0.167889	0.418157	0.0618059	0.266546	-0.0797123	0.291685	0.501478	-0.0618776	-0.0434413	0.161142	0.377958	-0.194788	-0.161497	0.0813704	0.0295362	0.202654	0.0501799	0.066475	0.155684	-0.132834	-0.176983	0.111181	-0.0338434	-0.0579996	3.76339	3.73414	7.08735	0.31961	3.29423	4.13183	3.06996	4.18059
BAIAP2L1	0.156183	-0.154209	-0.313962	-0.853993	-0.286763	-0.285867	-0.0234606	0.48119	0.0060979	-0.63643	-0.0411261	-0.170092	-0.175209	-0.411223	-0.233822	-0.129454	-0.0507179	-0.656368	-0.132941	-0.381498	-0.241277	-0.242827	-0.0661937	-0.53298	-0.302331	-0.0575646	-0.364616	0.351016	-0.380931	-0.26404	-0.119208	0.0570756	0.263366	-0.211027	0.35549	0.38713	-0.420274	-0.576779	-0.589118	-0.576796	-0.800486	8.40663	9.25358	8.54618	8.25374	9.27394	9.04368	8.99573	9.21422
BAIAP3	0.766805	0.685764	0.667672	0	0.484982	0	0.539395	0.254963	0.969536	0.387903	0.5404	0.779365	0.807267	0.446657	0.419448	-0.242235	0.434933	0.593298	0.584031	0	0.440218	0	0.39197	0.249808	-0.380903	0.742736	0.242042	0	0.862635	0.179129	0.407871	0.571516	0.676074	0.662624	0	0.305846	0.13585	0.81352	0.222237	0.35679	0.720152	6.34506	7.32322	5.84061	7.5613	7.23884	7.14141	7.73426	6.40951
BANF1	-0.175741	-0.0652525	-0.15639	-0.763757	-0.349357	-0.365267	-0.239769	-0.0449155	-0.715765	-0.156621	0.302403	0.224816	-0.233619	-0.239132	0.229429	0.560079	0.0730078	-0.647731	0.0020629	-0.461334	-0.270458	-0.379726	0.0218406	-0.615841	-0.483663	-0.257039	-0.379804	-0.0389792	-0.446342	-0.202125	-0.373372	-0.873342	-0.913754	-0.0994408	-0.400467	-0.0614993	-0.269729	0.139415	0.159244	-0.0231005	-0.256118	8.56044	9.67922	8.63572	8.188	9.53093	9.15725	9.36973	9.50168
BAP1	0.473636	0.521473	0.376973	-0.124954	0.103175	0.451937	0.56024	-0.224982	0.319031	-0.0507693	-0.0254463	-0.329647	-0.241967	-0.0139905	-0.294791	-0.10797	-0.243521	-0.0453723	-0.111196	0.142388	-0.236121	-0.232597	-1.00444	-0.300928	-0.311701	-0.0275749	-0.241544	0.127353	-0.155048	-0.695465	-0.0842149	-0.269737	-0.638462	-0.236068	0.286046	0.153201	-0.0112183	-0.200649	-0.314467	-0.439088	0.755844	9.51015	9.94719	9.79563	9.67362	10.0409	10.4944	10.0848	9.59335
BARD1	-1.21523	-0.989218	-0.490791	-0.827244	-0.519615	-0.636699	-0.734487	-0.628572	-0.121454	-0.745024	0.00103904	-0.326	-0.65411	-1.12478	0.0444496	-1.32024	-0.999077	-0.569616	-0.331099	-0.76345	0.0817328	-0.524233	0.15093	-1.34673	-0.702286	-0.078405	-0.704727	-1.08395	-0.206202	-0.203962	-0.855656	0.112801	-0.232868	0.155918	0.341564	0.022934	0.215945	-0.314414	-0.821975	0.437484	-0.311758	6.6176	6.65863	7.32624	6.72816	7.51592	6.25363	6.89791	6.7185
BARX2	-0.224312	-0.19391	-0.309126	-0.173678	-0.240913	0	0.0906228	-0.30494	1.96441	-0.0916752	-0.244415	0.749885	0.260052	0.0417378	2.50827	-0.104347	1.93321	-0.064829	1.57232	1.17304	-0.350458	0.0651551	3.92802	-0.153148	0.326983	0.150408	-0.225919	-0.0447171	0.113341	1.81099	0.124975	2.04128	0.554752	0.928136	-0.34255	2.35021	-0.0422885	0.696103	0.781695	0.178545	-0.0987479	6.40562	6.90452	7.51128	7.63302	5.89106	6.3633	6.41101	6.27428
BASP1	-1.248	-0.849458	-0.703293	-0.406097	-1.00651	-1.70654	-1.64712	-1.41482	-1.94425	-0.326142	1.5333	-0.771961	-0.600604	0.0172092	-0.0958618	-2.94557	-1.19184	-0.130331	-0.533876	-1.1059	-2.21229	-1.25248	-1.31881	-0.102441	-0.0625345	0.560388	-1.83811	-0.945943	-1.5898	-0.659485	-1.3723	-1.29758	-2.16626	0.990671	-1.8676	-0.537664	-1.10247	-0.133015	-0.366871	-0.155722	-0.198956	5.81842	5.71355	6.53075	5.45282	6.2038	6.18393	5.89916	6.79067
BAX	0.0688486	0.394155	0.46751	0.523425	0.580909	-0.50042	0.496921	0.348359	0.46408	0.547487	0.610015	0.457458	0.412869	0.869537	0.274637	0.187864	0.935315	1.21557	0.324634	0.930633	0.405688	0.573861	0.231084	0.73167	-0.123511	0.22769	0.134472	0.348643	0.385102	0.380392	0.447115	-0.000197456	0.222429	-0.0263042	0.401454	0.574044	0.11519	0.734171	0.634743	0.503002	0.0765526	10.2572	10.6542	9.6262	8.46256	10.1855	10.6691	10.8688	10.204
BAZ2A	-0.0726864	0.299845	0.0541081	-0.648234	-0.102824	-0.260961	-0.822539	-0.100994	0.283767	-0.751853	0.200416	0.118605	0.585041	0.257246	-0.132194	0.470844	-0.0726267	0.309197	0.760808	0.424833	0.533192	-0.413895	0.749299	-0.192489	-0.155762	-0.0960789	0.687164	-0.209599	0.0629973	0.0638885	0.00840892	-0.336072	-0.329474	-1.0805	0.0835858	-0.0160955	-0.151406	0.0326316	-0.0499824	-0.811965	-0.395958	9.67619	10.1117	9.58625	12.8249	8.94692	9.27156	11.0572	9.1305
BAZ2B	-0.0313146	0.0651212	-0.142902	0.076414	-0.0488272	-0.101735	0.364835	0.505944	-0.126625	0.0245935	0.433526	0.311803	0.167063	-0.13839	-0.0183459	0.751058	0.172929	-0.192578	-0.186838	0.34468	0.375078	0.119035	0.00785304	-0.212145	0.159158	0.160012	0.258751	0.0905883	0.41596	0.136325	-0.0780693	0.266062	0.161086	0.216051	0.620207	-0.109215	-0.0512224	0.162166	-0.0764652	-0.1739	0.493722	8.97968	9.80755	9.59977	9.16472	10.2729	9.60355	9.21787	9.84519
BBC3	0.139629	0.251076	-0.344461	-0.0091217	0.389182	-0.152201	0.144292	0.301642	0.299678	-0.16705	0.267016	-0.319573	0.0679378	0.232897	0.00308791	-0.122583	0.304451	0.216105	-0.288866	0.193177	0.414288	-0.184685	0.326257	0.0419215	0.0785603	-0.0428577	0.15545	-0.410357	-0.358266	0.293802	0.0793266	-0.695373	0.0446709	1.50127	-0.130747	-0.160912	-0.450964	0.192836	0.151051	-0.19065	-0.213254	6.46174	7.41518	6.93462	5.26123	7.30183	8.09213	6.27428	7.06233
BBX	0.0556256	0	0.0652254	0	0.0708118	0	0.0544537	0.0809317	0.226891	0.297746	0.0861179	0.0418615	0.347618	1.15535	0.120243	0.059259	0.112812	0.562034	0.0889809	0.445542	0.167757	0.0852883	0.291413	0.345803	0.182126	0.174398	0.18202	0.00863721	0.223338	-0.0651876	0.406147	0	0.121259	0	0.151575	0	0.165435	0.0496979	0.0211887	0.0802988	0.0987609	8.96946	8.23184	7.77452	6.79762	9.42444	9.60758	8.86153	8.77622
BCAR1	0.575544	0.547571	0.0197568	-0.513098	0.192427	0.18228	-1.14735	0.153781	0.403373	-0.0974408	-0.166258	-0.52873	0.156389	0.498773	-0.327186	0.748785	-0.0167056	-0.311307	0.507957	0.0235852	-0.083686	-0.483733	0.122163	0.427387	-0.530174	0.956736	-0.264065	-0.132521	0.0509245	-0.751695	-0.204552	-0.288028	-0.971903	-0.586223	-0.396555	1.47975	-0.572037	0.0777952	-0.651223	-0.141491	-0.508125	11.4361	11.7553	10.9679	11.416	11.5716	11.5421	11.3624	11.926
BCAR3	0.0773936	-0.2583	-0.479299	-1.14375	-0.185713	-0.222417	-1.03814	-0.00200427	-1.2626	0.415754	-0.34531	-1.07994	-1.19098	0.104728	-0.950247	-0.735506	-0.830115	-0.904706	-0.472411	-0.562492	-1.71	-1.76598	-2.09492	-0.677028	-1.33782	-0.201641	-2.11897	-0.676703	-1.44392	-0.75866	-1.23735	-0.522088	-0.950949	-0.797886	-1.17988	0.623713	-0.970485	-0.0431634	-0.578725	-1.06919	-1.10829	5.98631	7.81895	8.021	7.30346	7.96674	7.75609	6.98616	7.60468
BCAS1	-0.340207	-0.287722	-0.428921	-0.592137	-0.468623	-0.386715	-0.51302	-0.526896	0.22419	-0.47497	-0.80631	-0.221636	-0.513361	-0.480704	-0.329137	-0.525325	-0.737601	-0.569567	-0.0327191	-0.492354	-0.772199	-0.405435	-0.0795956	-0.526012	-0.0896737	-0.229105	-0.126471	-0.396366	-0.36643	-0.500697	-0.430435	-0.493114	-0.453869	-0.524814	-0.453484	0.889814	-0.303461	0.0115268	-0.719516	-0.375318	-0.345463	2.62796	3.35587	2.5476	3.85102	3.24059	4.64581	3.824	3.77269
BCAS2	-0.571769	0	-0.209358	-0.0483863	-0.50892	-0.190847	0.520785	-0.307589	0.0823278	0.178054	-0.488982	-0.154355	-1.04855	-0.780163	-0.172421	-0.946664	-0.683408	-0.564804	-1.88287	-1.05945	0.292134	-0.278967	-1.17307	-0.547081	-0.2771	-0.206383	-1.43801	-0.154482	-0.345102	-0.835101	-0.719505	-0.0615813	0.334496	0.10482	-0.453769	-0.384808	0.599965	-0.80098	-0.671413	-0.221109	0.0390595	6.82237	5.82142	7.70407	6.88162	7.44707	7.19956	7.11773	7.50466
BCAT1	-1.13504	-1.24436	-1.99497	-0.874731	-1.00526	-2.02137	-1.7306	-2.3574	-2.64885	-1.30369	-2.3665	-1.15548	-1.90357	-2.18211	-2.35638	-2.74972	-2.61392	-2.30982	-2.63628	-2.04925	-2.58541	-2.78449	-2.12032	-1.13619	-2.83755	-0.983215	-2.45606	-2.92237	-1.54139	-2.88758	-1.90421	-2.5117	-3.64248	-0.0567837	-1.73261	-0.913489	-1.74769	-1.68332	-1.70315	-0.960701	-2.04504	0.522969	4.857	6.12043	3.22764	4.9178	6.50613	5.48617	5.94071
BCAT2	0.431097	0.336904	-0.065388	-0.540941	-0.194992	0.398834	0.257057	-0.116907	0.519288	0.37427	-0.386628	-0.351771	-0.0491601	-0.0302768	-0.593505	-0.268883	0.042952	-0.034833	0.118969	0.0236324	0.699693	-0.595568	-0.526963	0	-0.170593	0.319951	-0.187147	-0.596369	0.470276	0.138102	0.326183	0.218882	0.454776	0.126996	0.278737	0.342284	-0.123586	0.0185396	-0.14053	0.0225821	0.180563	10.9489	10.676	10.9216	12.1995	10.6691	10.6541	11.3026	10.447
BCCIP	-0.824635	-0.681867	-0.290609	-0.00686345	-0.575924	-0.297807	-0.174123	0.333164	-0.241224	-0.0243632	-0.716893	-0.733432	-0.413984	-0.652706	-0.195706	0.176229	0.0249608	-0.666248	-1.43305	-0.360316	-0.462662	-0.427291	-1.30226	-0.460685	0.291796	-0.0150688	-1.24585	-0.73774	-0.144127	-0.788882	-0.194784	1.79203	0.805497	0.638232	-0.0136345	-0.0237112	-0.384595	-0.106121	-0.134046	-0.125645	0.103944	6.28579	6.34765	7.27766	7.37027	7.2504	6.67625	6.76446	6.63076
BCHE	-0.411119	-0.722351	0	-0.974946	-0.688682	-0.0494373	-0.867355	-0.974177	-0.772204	-1.21981	-0.989761	-0.0981634	0.561426	-0.969948	0.0717526	-1.16229	-0.113045	-0.741887	0.21615	-0.547404	-0.565453	-1.07856	-1.07367	-0.700054	-0.289825	-0.520559	-0.403808	-1.22471	-0.12082	-0.144444	-0.187157	-0.991059	2.05299	-1.89312	-1.70697	-1.72836	0.293638	0.520548	-0.492543	-0.180582	-0.0289931	5.03311	3.63441	4.31111	5.90053	5.38151	4.49265	4.71948	5.95289
BCKDHB	0	0	0	-0.0940732	0.101673	0	0.239404	0.448277	0.397709	0.229131	0.591253	-0.0468657	-0.0895406	0.0359475	0	0.241118	0.374743	-0.00700159	-0.138439	0.0684363	0.0714011	0.0552901	0.146455	0.00739256	0.249116	0.268234	-0.0688907	0.268566	0.304706	-0.0371826	0.198435	0	0	0	-0.084882	0	0.376673	0.288124	0.153656	-0.0614385	0.0670138	11.8729	8.87591	7.16849	10.8063	7.38225	5.91321	10.0789	6.57198
BCL10	0.0544276	-0.0338757	0.952939	0.0952373	0.176045	0.268515	0.686938	0.150889	0.575419	0.427546	0.259189	0.112681	-0.6589	0.203005	-0.0164991	0.41091	-0.00360677	-0.273442	-0.079189	0.0861319	0.798911	-0.207531	-1.0976	0.138074	-0.3503	0.2468	-1.19871	-0.0866895	-0.0470756	-0.205864	-0.1674	0.567512	0.69863	0.0705289	0.0137985	0.747086	0.0142024	0.638013	0.42659	0.190317	-0.23534	8.46212	7.36738	8.90298	6.70368	8.13396	8.2648	7.95012	8.66054
BCL11A	-0.127878	-0.145595	-0.0883882	-0.0564952	0.0086844	-0.0632695	0.875603	0.613894	1.05066	0.18554	1.19337	0.506621	0.641716	0.819123	1.00588	0.701907	0.823477	0.774912	0.46005	0.519718	1.30147	0.848706	0.721992	0.141152	0.68363	0.866003	1.24743	0.788751	0.29313	1.21098	0.986731	0.884291	0.741202	0.222101	0.3965	0.393158	0.286665	0.193469	0.858837	0.0774242	0.190412	6.48818	6.77477	8.1321	6.5941	6.79528	6.33748	6.45763	7.27682
BCL11B	0	0	0	0	0	0	0.110719	0.181284	0	0.270897	0.113511	0.167586	-0.270795	0.169589	0	0.134155	0.124747	0.291936	-0.332841	0.0623618	-0.131909	0.133922	0.464565	0.125874	0.0932662	-0.336101	0.458352	0	-0.368522	-0.194969	0.0922744	0	0	0	-0.0361639	0	-0.0790853	-0.0254226	0.294451	0	-0.205679	3.76339	5.66883	5.79685	4.04593	5.76044	4.902	4.77319	5.78573
BCL2	0.00584499	0.0154733	-0.0103311	0.386446	0.136057	0.0784189	0.0296409	-0.418398	0.898689	0.168026	0.875226	-0.205001	-0.24859	0.965509	0.425869	1.20714	0.11047	0.591943	-0.553322	-0.0721647	0.41732	-0.188554	1.87384	-0.0172083	-0.123565	-0.0800126	-0.0437402	-0.709117	-0.239704	-0.702581	0.700781	-0.791861	-0.506197	0.393175	0.31579	-0.263954	0.508081	0.197107	0.528558	-0.191201	0.446744	5.58275	6.13221	7.94823	5.94562	6.98616	5.00333	5.74658	7.27682
BCL2A1	1.74941	1.297	2.00026	3.53424	2.2085	1.23315	2.4099	0.476854	0.966343	2.92537	1.16531	1.36682	0.846063	0.891435	1.22425	0.219181	1.46013	2.14907	0.711055	1.33997	0.629614	2.58714	1.05574	2.49934	0.575842	0.0338883	0.582766	0.842159	1.34017	0.414164	0.627719	2.31277	0.886663	1.61108	1.62054	2.25327	0.494932	0.773931	2.84159	3.10406	0.616996	9.33669	9.63866	11.3103	10.5645	10.5518	11.6488	11.5944	11.6701
BCL2L1	0.866705	1.07013	0.774623	0.887885	0.679673	0.426627	-0.0346845	-0.0750066	1.29738	0.878128	0.0339823	-0.135253	-0.205674	0.449945	0.273445	-0.277851	-0.397136	2.34486	0.209086	0.0570642	-0.315271	-0.0455159	0.306781	0.685564	0.0877794	0.390063	0.47636	-0.193673	-0.0228051	-0.540085	0.64677	1.23386	-0.0359192	2.91429	-0.301777	0.724769	-0.330936	1.50288	0.042867	-0.409504	0.00867987	8.34412	7.86487	8.08996	10.8005	7.13672	7.78436	9.45668	7.8088
BCL2L10	-0.362287	-0.00528107	-0.280297	-0.285468	-0.254913	0.0871232	0.0538227	-0.108968	1.1676	0.193642	0.396569	0.550638	-0.349048	-0.414094	0.203412	0.513082	0.140993	-0.000466732	0.67725	-0.278234	-0.0391957	0.411108	0.987254	-0.177474	1.45595	0.384954	0.589846	0.9447	0.510467	0.312846	-0.150388	2.74303	-0.068067	2.44577	0.0399829	2.9651	0.155319	-0.274456	0.413987	0.134203	0.0212252	2.76647	2.6446	3.08119	2.30531	2.70484	3.3587	4.12123	3.78869
BCL2L11	-0.520003	-0.519906	-0.301725	-0.119725	-0.401039	-0.216732	0.0510797	-0.26447	-0.582864	0.306843	-0.282546	0.240887	-0.451847	-0.327041	-0.0805677	-0.0853449	-0.388756	-0.31917	-0.139154	-0.205364	-0.55232	0.0797128	0.0491903	-0.173934	0.117213	-0.705864	-0.116561	-0.573576	-0.250234	0.0789217	-0.0529185	-0.226295	-0.118296	0.585249	-0.296241	0.45189	-0.30176	-0.209494	-0.292317	0.00602976	-0.557577	4.98504	8.25476	8.6127	11.6454	6.98081	6.67625	9.0517	7.18608
BCL2L2	1.10175	0.92087	0.869753	-0.246745	0.471933	0.716826	0.169387	0.158659	-0.498143	-0.441522	-0.835279	0.506311	0.426542	-0.118187	-0.299321	0.466254	-0.278866	-0.12547	-0.218316	-0.14111	1.00127	0.0817381	-1.33948	0.0677562	-0.0642139	-0.705085	-0.648359	0.0629253	-0.0427234	-0.388447	0.509899	-0.857201	-0.31096	-0.177957	-0.0763134	0.44179	-0.643103	0.0540721	-0.0614561	-0.516185	0.881681	11.0018	10.7464	10.0882	12.9753	9.37657	9.15725	10.4973	8.2215
BCL3	0.870702	0.711557	0.970884	0.499518	0.771956	0.895403	-0.128601	0.0730266	0.322878	0.18384	0.263204	-0.0333319	0.136622	0.521584	0.2354	0.322409	0.476623	0.724757	0.0288257	0.477274	0.601111	0.227653	-0.181653	0.857194	0.61465	0.0625487	-0.172114	0.483705	-0.0699309	0.225726	0.591549	-0.440122	0.287134	0.464507	0.584533	0.245134	0.301014	0.0892697	0.56102	0.304931	-0.101143	13.195	12.2255	12.961	14.26	13.0512	12.4409	13.4112	13.9536
BCL6	1.56244	1.11191	1.4263	1.05309	1.10371	1.27917	1.21697	1.64072	2.23823	0.427717	1.33993	1.24504	1.07353	1.35842	0.776077	2.28326	2.43618	1.90317	1.15807	1.38344	2.33521	1.95003	0.978306	2.21361	1.52007	1.49881	2.19476	2.06055	1.39098	1.44116	2.30924	0.52257	1.32522	0.667582	1.80108	1.65339	1.10034	1.0473	1.96143	1.21653	0.837272	11.5786	11.1772	12.0492	12.3092	12.704	10.7468	11.9299	12.6849
BCL6B	1.59183	1.61959	1.28452	1.24011	1.26579	0	1.14275	0.810227	0.539565	1.28078	0.201768	0.273976	0.835536	1.06005	0.533799	0.0345029	0.865083	1.12917	0.454816	1.06267	0.960018	0.791371	0.867405	1.21243	0.743329	0.747389	0.637268	0.801879	0.594195	0.47336	1.13585	0.270495	0.171557	0.403171	0.921769	0.700646	0.171769	0.709342	0.878798	1.08844	0.577886	7.54763	8.14607	7.03373	7.98276	6.86359	6.44818	7.22084	7.43785
BCL7A	-0.798942	-0.625768	-0.683726	-1.34971	-0.779925	-0.746104	-0.772084	-0.207045	-0.482357	-0.822396	-0.282435	-0.314497	-0.100116	-0.383141	-0.309948	0.406339	-0.69756	-0.748737	-0.326624	-0.0525001	0.208385	-0.581031	0.0749649	-0.68908	-0.569788	0.108803	0.22117	-0.256013	0.0227497	0.04167	-0.182452	-0.0265957	-0.49235	-0.515582	0.37799	-0.163945	0.0443223	-0.47278	-0.838171	-1.06477	0.0549188	4.83536	4.03208	4.48738	4.71668	2.95368	3.65742	3.92667	2.951
BCL7B	0.595396	0.602724	0.535405	0.561634	0.38585	0.425361	0.317434	0.0517488	0.178622	0.135276	-0.310723	-0.257043	-0.306599	-0.0130117	-0.0148288	-0.403786	0.108942	0.316515	0.0694808	0.0657426	-0.0764114	-0.314074	-0.0337918	0.190489	-0.359937	-0.0152357	0.189023	0.201542	0.242672	-0.0550445	-0.126128	0.340224	-0.0385551	-0.654621	0.432952	0.119382	-0.223801	0.137483	0.0481171	-0.236096	0.227961	7.81224	8.62293	7.96016	7.86319	8.68543	8.64393	8.92281	8.98956
BCL9	-0.796565	-0.859211	-0.35451	-2.04381	-1.06882	-0.820994	-2.34339	-0.822479	-0.757021	-2.17284	-0.355893	-1.60004	-0.992968	-0.998873	-0.543716	-1.19853	-0.710148	-1.23566	-0.970703	-1.72021	-1.39639	-1.41748	-0.0143569	-1.25565	-0.817917	0.381645	-0.787121	-0.782009	-1.38108	-1.43804	-0.427106	-1.89183	-1.54536	-1.23956	-0.583624	-0.707738	-0.738754	-0.761297	-1.1999	-1.73636	-1.95661	2.83826	4.10081	3.29482	5.56311	4.61052	4.13183	4.92655	4.7427
BCR	0.508375	0.468035	0.441369	0.190228	0.29564	-0.117513	-0.000927484	0.174045	2.20418	-0.0492474	0.904929	0.69091	1.10281	0.714191	0.222036	0.809321	0.729845	0.698767	1.44629	0.804645	0.763135	0.640095	0.954834	0.200056	0.66041	0.415003	0.829942	0.691595	1.49721	0.533566	0.499039	0.152579	0.261186	0.461724	0.374647	1.12401	0.411247	0.46718	0.439744	0.528741	0.571694	7.53002	6.09702	5.73318	5.23505	7.11635	5.69517	5.38535	5.75654
BDKRB2	-0.21933	-0.359	-0.0372266	0.196991	-0.331275	-0.230922	0.0393537	0.425561	0.833784	0.289883	0.0125915	0.247277	0.117979	0.475614	0.641554	0.37125	0.108262	0.371929	0.537403	0.973157	0.0921391	-0.344331	-0.0391025	0.691797	-0.161145	0.135827	-0.00668927	0.180226	0.214574	0.332437	0.182694	0.097178	0.31312	0.293229	0.0151434	0.50205	0.0958342	0.917048	0.157659	0.521664	0.553571	8.16222	8.56262	8.85613	8.52305	10.376	7.22286	8.85595	10.9447
BEST1	0	0	0	0	0	0	0.0141474	-0.0589868	0	0.152622	0.078117	0.241284	-0.00713424	0.11511	0	0.104663	0.0181958	0.0116452	0.117802	-0.0355586	0.0967851	0.0339903	0.0988218	0.138463	0.0340307	0.0998049	0.0738684	0.0282765	0.0730913	0.0418228	-0.133562	0.0339788	0	0	-0.0435277	0	-0.0214294	0.198468	0.0129574	0.147048	0.01268	7.80377	8.25047	7.36644	7.08854	7.60414	8.47124	8.77124	7.7487
BFAR	-0.025986	-0.357969	-0.48651	-0.45703	-0.460253	-0.231467	-0.178579	-1.00798	-0.605605	-0.274816	-1.21719	-0.599623	-0.688665	-0.552334	0.103748	-0.0981629	0.148845	-0.84802	-0.555197	-0.58863	-0.00907174	-0.242627	-1.24959	-0.462664	-0.697151	-0.403894	-1.00977	-0.978897	-0.430011	-0.406291	-0.0623023	-0.727739	0.0129671	0.285119	-0.223216	-0.588143	-0.0801963	-0.120622	-0.735222	-0.290646	-0.191725	7.89179	8.20074	7.31243	6.08925	8.21348	8.2515	7.21176	8.01366
BGN	1.3296	1.18012	0.926475	0.0431664	0.604801	0.507189	-0.135807	0.918826	0.383755	-0.309785	-0.0956721	0.134235	0.992227	1.69895	0.382582	0.297952	1.02848	1.0553	0.289219	1.12375	0.743222	0.546881	0.30136	1.39093	0.224598	-0.0143913	1.0417	1.14565	0.0835728	0.149178	1.16764	-0.624157	-0.625719	-0.540663	0.177777	0.902085	-0.734884	0.853931	0.867936	1.0534	-0.360829	12.5635	12.754	12.4121	11.6277	12.8816	11.6183	13.1904	13.2599
BHMT	-0.36423	-0.364191	-0.142486	0.520067	-0.0095158	-0.332507	-0.20167	-0.154487	-0.106431	-0.443577	-0.207106	-0.0937383	0.29485	-0.471684	0.0117857	-0.129297	0.1349	-0.151209	0.361635	-0.348819	-0.0754323	0.214861	0.166633	-0.280341	0.0955647	-0.18324	0.336573	-0.0611717	0.0106994	0.638319	0.103236	0.134285	0.477617	0.31272	1.03693	-0.000557307	-0.194911	-0.267099	-0.266809	-0.112987	-0.353668	6.34506	4.53088	5.55489	5.23505	5.23397	5.53611	4.82526	5.66985
BICD2	0.822095	0.667164	0.39821	-0.0570043	0.375019	0.392863	0.604609	0.501654	1.34805	-0.412822	-0.00814902	1.459	0.967361	0.352411	0.816514	2.30798	1.08726	0.784257	1.35974	1.13451	2.26676	1.76827	0.376324	0.379882	3.08375	0.502897	2.03585	2.29702	1.25679	1.04372	1.05483	0.22656	0.664238	-0.423801	1.51798	0.95323	0.919696	1.60878	1.79449	1.53902	1.43963	2.5137	3.53481	3.18991	2.49827	4.57043	5.6706	4.92655	4.56877
BID	-0.315123	-0.00151286	0.128454	0.510598	0.0852292	-0.497227	0.160864	-0.000562866	-0.0358773	0.419002	-0.092244	0.360935	0.327814	0.0976725	0.0911539	-0.103046	0.0763007	0.503807	0.496401	0.0759089	-0.0625933	0.495443	0.222293	0.19095	0.00705559	-0.00995987	0.422613	0.277002	0.489012	0.182564	0.119911	0.314067	-0.0248066	0.293052	0.0132541	0.514807	0.224427	0.178238	0.322531	0.293142	-0.0444043	5.58275	6.78551	7.56336	6.49338	7.2675	8.22191	7.77894	7.92818
BIK	0	0	0	0	0	0	-0.327794	-0.310857	0	-0.0383769	-0.108636	-0.279357	0.292323	-0.0208064	-0.313506	0	-0.381917	-0.22568	0.304984	-0.367411	-0.168602	-0.273931	-0.227175	0	-0.147677	0.074525	-0.0951327	-0.253109	0.0738682	-0.0852589	0.0956857	0	-0.216609	0	-0.174563	0	0.11129	0.229721	-0.338966	-0.0792906	0.0653124	9.80564	9.57095	9.28259	8.51298	8.74687	8.80577	9.8251	8.91049
BIN1	0.734079	1.09277	0.847026	0.535451	0.882895	0.731353	0.132486	1.18003	-1.46763	1.25654	0.770524	-0.426175	-0.0251877	1.1015	0.002097	-0.818128	0.308855	0.471625	0.124038	0.571802	0.253266	-0.356572	-1.23583	0.546908	-0.9956	-1.00889	-1.00535	-0.0146115	-1.04423	-1.0359	-0.190777	-1.26463	-0.00732672	0.710175	-1.06307	0.347669	-0.828739	0.335811	-0.186373	0.218079	0.564782	6.35294	7.10644	6.05423	7.128	7.02559	5.94902	8.58911	7.88214
BIN3	-0.297805	-0.366986	-0.0264445	-0.770479	-0.456331	-0.248319	-0.988761	-1.05462	-0.671376	-0.691972	-1.63534	-1.58518	-0.948432	-0.288268	-0.278753	-0.806917	-0.163983	-0.361706	-1.02234	-0.598269	-0.854205	-1.19647	-0.0610166	-0.0428205	-0.773905	-0.901932	-1.26989	-1.23209	-1.03391	-1.3413	-0.231479	-0.712698	-1.06571	-0.932769	-0.341747	0.471979	-0.987835	-0.0164169	-0.614655	-1.06481	-1.20767	9.08615	7.14256	6.53075	5.28688	8.85068	7.52179	7.70241	9.00498
BIRC2	0.0516336	-0.0804942	0.204556	0.334479	-0.0380839	0.125757	0.145049	-0.498529	0.0273174	0.707895	-0.0185576	-0.106136	-1.51555	-0.187691	0.0485766	-0.363078	-0.384701	-0.428873	-1.26867	-0.139497	-0.143144	-0.103972	-1.46542	-0.0475592	-0.493327	0.276818	-2.27217	-0.950051	-0.62813	-1.29531	0.0255928	-0.658296	-0.486506	-0.0832622	-0.640581	-0.257496	-0.0573942	0.119817	-0.0965897	0.00477785	-0.208822	11.1973	11.994	12.2327	11.9996	12.5109	12.5568	11.9978	12.9116
BIRC3	0.247375	-0.016028	1.06325	1.7329	0.264126	0.233792	1.12267	-0.174135	-0.453219	3.4257	-0.692123	-0.902392	-0.726282	1.38311	0.494273	-1.28379	0.43609	1.06617	-0.929601	0.572183	-0.352618	0.943152	-1.11245	1.35618	-0.705646	-0.416705	-1.85589	-0.703269	-0.528335	-0.57094	0.913585	-0.709888	0.00171463	0.573861	-0.308037	1.25035	1.2407	0.993626	1.07608	1.28896	0.0805877	11.7999	11.86	12.9492	12.1112	12.8586	12.1887	11.8819	13.2578
BIRC5	-1.74278	-1.54579	-1.5808	-0.923827	-1.22606	-1.74427	-0.762935	-0.145152	-1.20527	-0.914878	-0.87085	-0.533174	-0.730054	-1.7963	-0.208576	-0.454386	-0.15947	-0.86278	-0.608864	-0.769931	-0.5385	-0.885057	-0.885607	-1.64911	-1.52357	-1.21683	-1.1394	-0.771339	-0.693022	-1.15412	-0.562958	-0.191785	0.178189	-0.370601	-0.364409	-1.36641	-0.390632	-0.616086	-0.550232	-1.07949	-0.386657	4.38482	5.46711	5.99335	5.16117	4.06277	5.04015	3.84174	5.42413
BIRC6	-0.673908	-0.621312	-0.71604	-0.998347	-0.694716	-0.670687	-0.92528	-0.831999	-0.982275	-1.20182	-0.356528	-0.0718346	-0.619976	-0.329289	-0.28245	-0.290394	-0.20137	-0.358096	-0.889583	-0.630514	-0.587551	-0.97685	-1.11401	-0.701821	-0.487679	-0.0862665	-1.42596	-0.713588	-1.05703	-0.618709	-0.68715	-0.93005	-1.16836	-0.996071	-0.563259	-0.751822	-0.614905	-0.585824	-0.519024	-1.15118	-1.18413	7.97214	8.07062	8.50147	6.92692	8.85634	7.06507	8.00992	8.82811
BIRC7	-0.382257	-0.516669	0.102133	3.11044	-0.030817	-0.376052	0.17746	0.619097	-0.562277	-0.350888	-0.550723	-1.05904	0.216223	-0.162521	-0.715146	-0.699924	-0.239288	-0.311659	-0.0843936	-0.765351	-0.442084	-0.567915	0.173488	0.85618	-0.933248	0.357696	-1.03995	-0.408506	0.188332	-0.0968403	0.261454	-0.536005	-0.23808	-0.555047	-0.545007	-0.498277	-0.144383	0.0497578	0.521027	0.312677	-0.00330439	0.522969	0.356627	0.266483	2.49827	0.153074	0.181882	0.38282	0.129109
BLCAP	0.165866	0.224765	0.116498	-0.25523	-0.045683	0.0342754	0.274862	0.235656	1.49261	0.118707	0.511019	0.398012	0.0826382	0.797365	1.00184	0.924572	0.415668	-0.241159	0.0992754	0.253912	0.511048	-0.179362	-1.70869	-0.231648	-0.396915	1.29153	-0.761149	0.516326	1.02129	-0.143016	0.410532	0.30754	0.814501	0.302441	0.691631	1.69494	-0.456276	0.688081	0.481754	-0.813354	1.1175	14.3119	14.4267	14.5773	13.4268	14.3251	14.289	13.9068	13.9808
BLM	-1.33511	-1.30947	-1.22495	-0.813336	-0.997907	-0.895856	-0.0134813	-0.616424	-0.800842	-0.633845	-0.60411	-0.475689	-0.67793	-1.27511	-0.94715	-0.152793	-0.559873	-0.922929	-0.950105	-0.736415	-0.929514	-1.13248	-0.715328	-1.40904	-0.605963	-0.77092	-0.62632	-1.29851	-0.607343	-1.14423	-0.243916	-0.15347	-0.618564	0.322043	0.00698757	-0.454714	0.110712	-0.570761	-0.935819	-1.02917	-0.626607	5.21235	6.44291	6.92659	5.74113	6.37576	7.15069	6.975	7.14556
BLMH	-0.896293	-1.05976	-0.69546	-0.986376	-0.801026	-0.573682	-0.251098	-0.396933	0.529376	-1.23633	-0.938141	-0.77754	-0.811407	-0.899586	-1.13693	0.580052	0.511153	-0.716309	-1.28122	-0.153102	0.0893519	-0.330265	-1.48642	-0.723925	-0.520166	-0.291607	-1.29102	-0.978388	0.187638	-0.91565	-0.324349	-0.847054	-0.0144856	-1.27752	0.705084	-1.02487	-0.102396	-0.809728	-0.51003	-1.06463	-0.155284	5.08005	6.3944	6.85759	5.45282	6.69099	5.87806	6.06104	6.55609
BLNK	0.113016	0.0985834	-0.0528778	0.00541948	0.223109	0.0658284	-0.114982	0.379982	0	0.244994	-0.0919372	-0.377577	0.112559	0.0704975	0	0.279081	-0.10789	0.09476	-0.570909	0.110934	-0.0990122	-0.0783233	0.61647	0.097718	-0.212974	0.161707	-0.260513	-0.22308	-0.250774	0.159135	-0.076814	0.339013	0.132079	-0.102015	0.211655	0.481253	0.0160308	0.0988674	0.0713508	-0.39718	0.0041523	7.86334	8.27217	10.4435	8.96365	8.78621	8.87743	8.63526	8.75339
BLVRA	0.158131	0.21237	0.156164	0.737996	0.491761	0.247663	0.536447	0.707665	-0.559047	0.5653	-0.0500745	0.396147	0.390354	-0.00693852	0.314242	0.246571	0.579341	0.218533	-0.195499	0.162856	0.10163	0.815596	-0.142545	0.336132	0.365114	-0.108951	0.367145	0.500466	0.247387	0.192106	-0.101363	1.04178	0.794183	0.0444352	0.213864	0.378058	0.233585	0.259632	0.229277	0.425529	0.468786	10.7975	11.2277	12.4678	11.835	11.7931	12.2897	12.0541	11.7097
BLVRB	-0.224033	-0.0107385	-0.319789	0.325471	-0.231299	-0.0268375	-0.108813	-0.157667	-1.0081	0.197711	-0.401225	0.142994	-0.371604	-0.641945	0.0461923	-0.724561	0.0363882	-0.0433017	0.411265	-0.368646	-0.131332	0.300924	-0.412475	-0.0718377	-0.268654	-0.472883	0.385649	0.33632	-0.460489	-0.2501	-0.374808	-0.40694	0.193526	0.205052	-0.313447	-0.0315479	0.077054	-0.257488	-0.0935173	0.102726	0.0397331	14.0193	14.0881	14.7563	14.2569	13.8141	14.6673	13.6699	13.3171
BLZF1	-0.0536631	-0.059053	0.122359	0.430079	0.0511358	0.150271	1.08619	-0.0278582	-0.140612	0.470444	0.12565	0.50049	-0.28876	-0.147239	0.418458	0.188068	0.307143	-0.143234	0.127677	-0.0425025	-0.0482183	0.580094	-0.0500579	-0.0237363	0.594823	0.13351	-0.475584	0.253449	0.263053	0.159884	0.109221	0.493454	1.23675	1.15887	0.561187	0.621066	0.780544	0.167666	0.329879	1.34841	1.00136	3.89368	5.82433	6.21071	6.21148	6.57425	6.3067	6.37618	6.63333
BMI1	0.170544	0.0709635	0.122148	0.11559	-0.0482234	0.233424	0.653885	0.620929	0.220421	0.378326	0.167654	-0.630252	-0.359212	0.277185	-0.169312	0.0166531	-0.407761	-0.253884	-0.999107	0.0815265	-0.420945	0.0264563	-0.935196	-0.0299024	-0.0945279	0.229114	-1.41515	-0.309453	-0.209543	-0.475172	-0.0180851	0.209238	-0.0486359	0.764459	0.494441	0.144088	-0.134138	0.0189095	0.149808	-0.0956784	0.345226	5.65001	8.03384	8.59455	8.83426	8.67458	7.25889	7.81393	8.03125
BMP1	-0.185987	0.26632	-0.31099	-0.571129	-0.239423	-0.1456	-0.552057	-0.211078	0.105975	-0.206114	-1.30515	-0.487292	-0.0687124	0.856264	-0.293002	-0.608855	0.190486	0.0363793	0.0577678	0.382422	-0.604739	-0.835967	-0.995151	0.349973	-0.0918511	-0.440877	-0.54453	-0.252923	-0.52929	-0.630125	-0.0985164	-1.16551	-1.29218	-1.0276	0.189913	0.54396	-0.591837	0.308368	-0.288605	-0.083693	-0.0492601	12.1949	10.9268	11.6902	13.2415	11.9587	10.6379	11.7525	11.3553
BMP2	2.36088	1.87663	2.27738	2.02063	2.25184	2.66874	-0.477435	-0.0884757	-0.809742	-0.786357	-1.50303	0.657874	-0.305943	0.255341	0.160559	-0.415526	-0.370958	0.956747	-0.0790364	-0.547029	0.159535	0.326827	0.134084	1.52476	-0.0524854	-0.427025	0.0411428	0.382409	-0.538486	0.890969	1.44992	-0.546966	-1.17835	-1.33725	-1.19301	0.338759	-0.324457	1.02303	1.42616	0.821163	-1.48463	7.95788	8.28611	7.23604	7.42334	9.89375	7.8135	7.6316	8.73166
BMP2K	-0.106771	0.20788	0.0759304	-0.173701	-0.240719	0.227438	-0.118861	-0.111202	-0.201185	0.00731271	0.0509924	0.33802	-0.378922	-0.235369	0.16854	-0.173397	-0.00928638	0.0958874	0.353841	-0.137557	-0.181857	0.185486	0.255924	-0.0261341	0.108399	-0.175838	0.392554	0.257272	-0.0605923	0.117496	-0.178595	0.16292	0.099106	0	-0.205805	0	0.257182	-0.142187	0.030138	0.0638495	-0.0644137	11.6731	11.6434	11.772	11.9547	11.8767	11.3312	11.5724	12.7026
BMP4	0.473602	0.00228906	-0.422097	-0.980004	0.439262	0.300072	-1.15292	0.723296	-1.46063	-1.48026	-0.653376	-1.12299	-0.779056	-0.890155	-0.454688	-0.825184	-1.67648	-1.17643	-1.27431	-1.23719	-0.718887	-1.545	-2.16893	-0.754646	-1.23619	0.0991831	-1.82263	-0.527217	-1.17143	-1.70587	-0.9697	-2.05138	-2.0099	-0.882396	-1.67904	-1.08707	-1.09181	-0.672297	-1.24643	-1.29244	-0.736461	7.78818	8.91249	9.05966	8.17317	10.066	8.52497	7.53567	8.52784
BMP5	0.529874	0	0.540234	0.456413	0.266141	0	0.112954	0.132918	-0.167946	0.262873	-0.0957543	-0.286953	0.0488728	0.296605	0	-0.165435	-0.155724	-0.0408533	-0.0350409	0.0507176	0.0969623	-0.298765	0.00790083	0.45822	0.0112495	0.0795267	-0.185894	-0.273692	-0.129866	-0.130408	0.0716626	0	0.246377	1.15193	-0.0762906	0	0.067511	0.0192464	0.00165979	0.352247	0.242602	7.96487	6.83169	6.64378	7.99018	6.54097	6.64487	6.38087	6.50723
BMP6	0.272395	-0.329739	0.0407075	0.0459491	-0.366652	0.571308	-1.11586	0.731489	-1.4334	-0.704769	-1.99616	-1.06231	-0.588438	0.0985907	-1.30131	1.35946	-0.875186	0.0704977	-1.09241	0.407144	-1.07285	-1.60111	-1.51801	-0.374269	-0.875453	-0.6847	0.113908	-0.666572	-1.08212	-1.39401	-0.367008	-1.23515	-0.690347	-1.21919	-1.71438	-1.15039	-0.26657	-0.143444	-0.187391	-0.621171	-0.820485	1.99411	2.84973	3.39522	2.95802	1.86188	3.46471	2.75365	2.951
BMP7	-0.764632	-1.00842	-0.931362	-1.50037	-0.461542	-0.56502	0.880583	2.18196	3.77741	-1.41626	-2.20798	0.603715	0.927981	-0.136437	0.224595	2.21965	1.78749	0.003246	1.72634	1.44828	2.39215	1.27816	0.671534	-1.76443	0.347289	-1.54971	2.85856	0.812545	1.41995	-0.099678	-0.37139	0.756857	-0.49372	-0.309399	2.13167	1.14757	1.07168	0.360993	-0.435197	-0.516021	1.82616	9.33885	8.78178	9.69964	7.99747	8.79861	9.26592	8.00992	9.42191
BMPR1A	-0.0421305	-0.124955	0.00298919	-0.459789	-0.145471	-0.00233423	-0.366059	-0.0229075	0.129983	-0.400783	-0.388643	-0.388487	-0.240077	-0.337821	0.17069	-0.248662	-0.204412	-0.870412	-1.37895	-0.401754	-0.284129	-0.587024	-0.375358	-0.483534	-0.226569	-0.0363561	-0.966019	-0.915758	-0.398835	-0.353911	-0.406507	-0.0454328	-0.057914	0.0878314	0.172899	-0.0468859	-0.483667	-0.364163	-0.333597	-0.473082	-0.273615	7.32952	7.07246	7.95897	7.016	8.85085	6.80287	7.04113	7.44089
BMPR1B	0.03648	0.0106857	0.120898	0.0273768	0.0277569	0.0643562	0.398965	0.269929	0.17528	0.487915	0.610083	0.626142	-0.10137	0.23386	0.722326	0.389968	0.367555	0.390821	0.157316	0.240378	0.340196	0.490066	0.44283	0.532268	0.403771	-0.0485548	0.488478	0.656017	-0.130358	-0.103936	0.359322	0	0	0	0.224607	0	0.13485	0.180336	0.395161	0.812447	0.136313	8.93307	7.84422	7.99218	9.13072	6.40879	7.56751	8.11448	6.74879
BMPR2	0.656937	0.352185	0.620529	0.274004	0.410917	0.482025	-0.210019	0.193946	0.0232587	-0.0729092	0.709979	-0.111256	0.143339	0.115923	0.091209	-0.101741	0.0208272	0.0330784	0.18115	0.128656	0.0895128	-0.067555	0.175706	0.138326	0.0596832	0.135317	0.111141	0.438903	0.209784	0.170134	0.0287155	0.241694	-0.108307	-0.148823	0.0954635	0.15108	0.134381	0.122047	-0.0714804	0.0595698	-0.119072	5.36782	6.34765	5.22865	4.84517	7.163	6.45869	5.38535	7.04901
BMX	0.750415	0.139263	0.590687	0.158532	0.206298	0	-0.0209026	-0.579078	0.922791	-0.549223	-0.885673	-0.698531	-0.173908	-0.294347	1.56153	1.5116	-0.32586	-0.027919	-0.3263	0.67532	-0.39206	1.23651	3.13459	0.354491	-0.590214	-0.366178	-0.908086	-0.605117	-0.28832	-0.368695	-0.0426381	-0.177978	-0.198236	4.77444	-0.306599	0.0546492	-0.294504	-0.0990891	-0.460952	-0.433017	0.835178	7.8556	5.98428	6.58973	6.08925	7.43486	5.95025	5.80378	6.87485
BNC2	-0.539414	-0.340821	-0.532394	-0.666427	-0.473091	-0.201019	-0.77933	-0.8593	-0.563903	-0.705487	-1.40647	-0.854197	-0.306079	0.0570162	0.13338	-1.31924	-0.678797	-0.193269	-0.723587	-0.126815	-1.02672	-1.07964	-0.575543	-0.108097	-0.668504	-0.773987	-0.778866	-0.701458	-0.946997	-0.802713	-0.358426	-0.616728	-0.98324	-0.806597	-1.06055	-0.432514	-0.108651	-0.181695	-0.513484	0.167905	-0.745366	2.68207	2.6446	3.5842	4.12393	2.42366	1.74324	3.47331	2.26384
BNIP1	-0.202264	-0.268109	0.161985	0.170584	-0.165224	0.0847004	0.663566	0.0512297	-0.465938	0.227501	-0.721223	0.164462	-0.0520049	-0.0793896	0.593818	-0.60169	0.223478	-0.402459	-0.344878	-0.185998	0.206565	0.457035	-0.969901	-0.210296	-0.06727	-0.425032	-1.03985	-0.0777966	0.102644	0.0388467	-0.178714	0.591093	1.6051	0.983554	0.0209661	-0.140722	0.161224	-0.13627	0.0497909	0.713778	0.0341737	3.56005	4.42508	4.59947	3.57812	5.0295	4.93371	4.37142	5.16507
BNIP2	0.365119	0.355016	0.51479	0.750591	0.365104	0.446565	0.680025	-0.355777	0	0.683193	0.348911	0.654556	-0.349906	0.10198	0.514877	0.360542	0.295682	0.46	0.0394351	0.244981	0.0238886	1.04596	1.25248	0.575104	1.52818	-0.259878	0.428734	0.0280236	0.205166	-0.277504	0.181243	-0.0747234	0.274985	1.28591	0.177852	0.753372	0.701552	0.631835	0.481954	0.59834	0.211043	7.72266	8.85147	9.2903	8.71045	9.5546	9.5551	9.20152	9.68082
BPGM	0.378891	0.483998	0.5881	1.49309	0.71309	0.174253	1.35086	0.624706	0.330672	0.282592	0.735939	1.09047	0.476918	0.846727	0.880559	0.251707	0.445259	0.612251	0.5852	0.531308	0.330799	1.32955	0.723917	0.164532	1.46846	0.234087	0.533988	1.24987	0.681205	0.631827	0.485991	1.16272	1.16898	0.796035	0.53174	0.871151	0.253428	1.43218	0.306217	1.36757	0.168611	6.91634	7.53113	8.64047	8.60424	8.5207	8.43345	8.15524	8.57612
BPHL	-0.470201	-0.315905	-0.581449	-0.440234	-0.491881	-0.643736	-0.146622	-0.151168	-0.331039	0.449072	-0.720715	-0.222602	-0.356742	-0.370156	0.285447	0.0528382	-0.934959	-0.679329	0.0169469	-0.31419	0.597666	-0.667072	-0.328354	-0.664985	-0.281218	0.578308	-0.74446	0.303489	0.230816	-0.376248	0.09354	0.61421	-0.107036	0.182471	-0.694764	0.411439	0.10235	-0.463581	-0.474905	-0.0602282	-0.0473908	8.83093	9.35836	8.914	9.68026	9.21152	9.03603	9.53943	8.92147
BPI	-0.396592	-0.179274	-0.209588	0.467252	0.04794	-0.152921	-0.00362015	0.107799	0.158705	-0.22647	0.447888	0.325545	0.414148	-0.402093	-0.0289247	-0.369878	0.100455	0.0927218	0.442682	-0.0622191	0.0379645	0.535551	0.381077	-0.125815	0.034621	-0.197013	0.567574	0.167591	0.110775	0.491916	-0.202228	0.245281	0.582419	0.481692	-0.460805	0.022555	-0.0854573	-0.149808	-0.214418	0.0497689	-0.299623	6.60418	6.17278	7.86999	7.04314	6.07491	6.58324	6.61096	5.89894
BPNT1	-0.230881	0.0622542	-0.275841	0.0439645	-0.273021	0.079623	0.168403	0.0252481	-0.195283	0.338771	0.301555	0.648605	-0.44081	-0.416174	0.432552	-0.459503	0.267688	-0.0874413	0.19032	-0.230511	-0.428711	0.667522	0.47224	-0.0340598	0.334173	-0.131659	0.298564	0.651248	-0.0847013	-0.134652	-0.452847	0.188792	0.269948	1.65582	-0.69298	0.578732	0.460372	-0.530005	0.14054	0.284097	0.0667627	5.21235	6.15581	5.85478	5.67316	6.72362	5.93228	5.18192	6.11792
BPTF	0.337949	0.407485	0.164396	0.483243	0.261963	0.149234	-0.219193	-0.163892	0.0707018	-0.369829	0.587672	-0.059896	0.240938	0.225426	0.0189836	-0.176421	-0.08542	0.229728	0.677888	0.0979552	0.130015	0.490889	0.278115	0.0966668	0.206539	-0.139932	0.672515	0.8153	-0.175439	1.23535	-0.00744339	0.405533	0.012714	0.415058	-0.483668	0.625362	-0.291007	0.202383	0.0210248	0.213475	-0.4271	6.99388	5.56183	4.94303	6.85574	5.76044	6.15041	6.45763	5.96556
BRAF	-0.379483	-0.385251	-0.347761	-0.314932	-0.361054	-0.365579	0.345484	0.0895256	0.306802	0.269289	0.281699	0.214379	0.250391	0.0303069	-0.110673	0.201192	0.0761395	-0.000262575	0.0733686	0.111178	0.268952	-0.00786449	-0.0694011	-0.105553	0.0176743	0.123197	-0.0394024	-0.0982081	0.320228	0.176016	0.160621	0.217992	0.347621	0.154622	0.395437	-0.147958	0.00818541	0.0722729	0.161313	-0.0168826	0.17551	6.74247	5.97795	6.01405	8.28131	6.08861	6.00122	6.16002	5.56054
BRCA1	-1.26514	-1.16584	-1.54149	0	-0.924457	-0.829501	-0.817261	-0.712177	-0.390837	-1.29909	-0.597372	-0.639257	-0.813477	-1.55464	-0.913969	-0.303455	0.180104	-0.901667	-0.108311	-0.689055	-0.46783	-0.607142	-0.0181219	-1.53994	-0.975885	-0.695231	0.131728	-0.483321	-0.6413	-0.699315	-0.620054	-0.683943	-0.431683	-0.429219	0.298103	-0.868952	0.51557	-0.63744	-0.951621	-0.670976	-0.40932	9.84703	9.68634	9.61923	8.75865	9.61497	9.5403	9.55679	9.5779
BRCA2	-0.981926	-0.997067	-0.90969	-0.870806	-0.692058	-0.690091	-0.576484	-0.619874	-0.556761	-0.703447	-0.811697	-0.726115	-0.945409	-1.18622	-0.839797	-0.291064	0.0311035	-0.793547	-0.50204	-0.709755	-0.770957	-0.980593	-0.64104	-1.26779	-0.904464	-0.817808	-0.424321	-0.633707	-0.797024	-0.805663	-0.918557	-0.335929	-0.548102	-0.683504	-0.377241	-0.738007	-0.00457916	-0.486757	-0.874423	-0.927376	-0.260954	2.8681	2.6446	2.75394	3.90639	3.47845	3.92568	3.97615	3.58765
BRD3	0.448311	0.398113	-0.353562	-1.20222	-0.0516145	-0.153178	-1.28118	0.00767939	-0.631201	-0.385432	0.303648	-0.718248	-0.0435542	-0.573973	-0.0411482	0.731048	-0.151973	-0.0601747	-0.3401	-0.588744	-0.232311	-0.721337	1.00226	-0.386954	-0.365026	-0.423136	1.74193	0.521574	-0.397595	-0.603703	0.128774	-0.774676	-1.13421	-0.582147	0.17723	-0.099765	-0.399067	-0.642343	-0.564105	-0.818614	-0.393395	9.63777	10.4343	9.20594	8.15657	10.4016	9.56783	9.56998	9.43354
BRD8	-0.331132	-0.147635	-0.404539	-0.322451	-0.312387	-0.107903	-0.343019	-0.441751	-0.452867	-0.265988	-0.372676	-0.0865572	-0.512433	-0.466457	-0.0525865	-0.376378	-0.238718	-0.117511	0.107118	-0.31299	-0.252118	-0.0176492	0.108244	-0.304879	-0.129938	-0.331583	0.129457	0.13435	-0.528352	-0.234078	-0.341531	-0.253555	-0.202705	-0.0936828	-0.378411	-0.230219	0.060628	-0.29876	-0.198594	-0.156405	-0.365798	4.50399	3.56514	3.83519	3.09611	5.70563	2.86871	4.82526	3.54429
BRF1	0.186204	0	0	0.306948	0	0	0.391557	0.411483	0.459652	0.52794	0.376397	0.487622	0.738495	0.339947	0	0.650075	0.405484	0.586338	0.372111	0.711011	0.802428	0.303033	0.27108	0.363572	0.51844	0.480358	0.728518	0.376288	1.15208	0.741443	0.447775	0.614694	0.508054	0	0.431199	0	0.385421	0.383215	0.672081	0.446756	0.494074	8.39325	7.28945	7.72836	9.83318	6.64069	7.21709	7.90717	6.2945
BRF2	0.211155	0	0.172223	-0.163135	-0.0435796	0.276761	0.0526538	-0.0423104	-0.00159838	0.0271434	0.740419	-0.406204	0.15399	0.615166	-0.195409	0.0957165	-0.0925768	-0.125986	-0.332949	0.286949	-0.0276305	-0.304954	-0.362208	-0.291101	-0.337893	-0.155571	-0.702558	-0.487933	-0.10885	-0.390641	0.159654	0.228216	0.433327	0.226497	0.178184	0.281857	-0.200174	-0.223086	-0.117337	-0.186021	0.375964	9.9466	10.1302	9.75365	8.9278	9.90152	10.812	9.56998	9.42573
BRMS1L	0.00457022	-0.125272	0	0.236451	-0.0963114	0	0.21581	0.704635	0.252895	0.233679	-0.205487	0.220175	0.218067	0.0353174	0.28617	0.149388	0.305227	0.181436	-0.150347	0.243207	0.294008	-0.261236	-0.603567	0.0629734	-0.0182499	0.360653	-0.261289	-0.353932	0.414833	0.408307	0.185705	0.119672	-0.15869	1.06305	0.339724	0.352382	0.046864	0.381551	0.184365	0.125218	1.34302	3.49361	3.26213	5.51827	3.95883	6.12668	4.86399	4.87666	6.10506
BRPF1	0.409848	0	0	0.200359	0.259209	0	-0.0149315	0.335747	0.377563	0.0395933	0.100219	-0.168966	0.0527595	0.278997	-0.103923	0.0058954	-0.040005	0.124435	0.0196471	0.211226	-0.212745	-0.134674	-0.216593	0.275062	-0.345279	-0.0642258	-0.481902	-0.107787	-0.0176785	0.1199	0.135916	-0.0205133	0.0834969	-0.353528	-0.0348883	0.225178	0	0.329298	-0.0175881	-0.0613009	0.159164	0.522969	0.356627	0.266483	0.31961	0.153074	0.181882	2.18224	0.639492
BSCL2	-0.13905	-0.0806251	-0.255105	-0.316718	-0.178044	-0.0367663	-0.32636	0.08078	0.392912	-0.210161	2.56318	-0.466047	0.0426502	0.218417	-0.161715	0.0143526	-0.0328302	0.0122183	0.0911197	0.0169698	0.258829	-0.380148	0.230747	-0.0459861	-0.226023	1.20795	-0.527018	-0.0260515	-0.561322	-0.00396492	-0.176116	0.192067	0.0197771	0.814354	-0.169005	0.516084	0.25475	-0.0685157	0.215819	-0.397386	-0.118327	10.0639	10.3704	10.0918	8.9528	10.2918	9.12013	10.1017	9.84681
BSDC1	0.147904	0.184239	0.266803	-0.0773496	0.0010202	0.274254	0.268137	-0.127627	0.110586	-0.158972	0.0892571	0.112823	0.149782	0.204455	0.194239	-0.00210717	-0.00117053	-0.128448	0.140646	0.0702791	0.325283	0.174912	-0.182766	-0.0343877	-0.284611	-0.0933252	-0.223905	0.197109	-0.281943	0.0477213	0.197736	0.842294	0.395485	0.290077	-0.0388366	-0.0190672	0.434349	0.227887	0.333507	0.317448	0.0448019	5.03311	6.5086	6.12043	5.18293	7.10517	7.54523	6.69578	7.19556
BSPRY	0.680799	0.792302	0.45644	0.613325	0.56555	0.626472	0.510075	-0.432723	0.625406	0.894827	2.69639	0.20016	0.218808	0.0350192	0.578236	0.321353	-0.0315875	0.240324	0.28309	0.193234	1.16769	0.574251	0.876882	0.515943	1.02188	0.467161	0.878291	1.11267	0.0591506	0.352422	0.456491	0.676238	0.948906	2.14811	0.789608	1.78415	0.980831	0.856803	0.20312	0.247743	0.298566	10.9984	11.4772	10.1878	8.82456	9.35395	11.538	10.0017	8.90297
BST1	1.31831	1.08207	0	1.6896	1.08692	0	0.897674	1.29231	0.69151	1.51279	-0.045975	0.421053	0.24878	0.531425	0.418157	-0.212587	3.21063	0.648178	0.466707	0.687822	0.262356	1.31175	0.126451	1.21939	-0.091317	0.0189125	-0.087977	-0.0449194	1.28495	0.0230856	0.374383	2.22797	0.0211243	0.995592	0.259202	1.60632	0.620486	0.00764149	1.15199	0.939369	1.65501	6.46174	7.60815	8.64324	7.45592	7.0812	7.69056	7.4905	7.26579
BST2	0.790069	0.853412	0.634369	0.76962	0.929541	0.737614	-0.63515	-0.06068	-0.19474	0.559386	1.22762	-1.03638	-1.35407	0.0136421	0.402339	-2.71712	1.3891	0.922332	1.28864	1.0063	-1.87347	-0.698368	-0.263809	0.274778	-1.85145	-0.324985	-1.64229	0.175197	-1.86358	0.428463	-0.393856	0.23216	-1.84123	-0.937048	-1.29768	1.02237	-1.03198	-0.0317867	0.662729	0.705758	1.28134	7.54763	9.74355	8.02418	7.15136	9.3298	9.35899	8.59548	8.35276
BTAF1	-0.744479	-0.821539	-0.0376394	-0.68322	-0.72428	-0.562468	-0.964563	-0.968976	-0.835491	-0.843123	-1.30053	-0.666937	-0.819062	-0.832112	-1.06212	-0.8514	-1.10629	-1.1836	-0.919288	-0.845199	-0.984277	-1.2971	-1.43455	-1.11291	-0.714644	-0.656524	-1.02159	-1.07221	-0.831208	-0.762406	-0.941446	-1.04846	-0.562342	-1.0808	-0.712097	-0.843246	-0.584656	-0.465648	-0.956222	-0.822721	-0.804522	10.3008	9.93926	10.5016	9.66501	10.6802	10.5592	10.1264	11.3241
BTBD1	-0.0321176	0.227202	0.0396674	0	0.0531662	0.0934939	0.141233	-0.104657	3.3686	-0.0311961	0.0609226	-0.177434	0.371467	0.894244	1.44921	0.430129	0.817516	0.318693	0.271396	0.289405	0.0605004	0.378087	1.8758	-0.0229772	0.351634	0.197179	2.31247	-0.304799	2.29037	-0.0347192	0.559771	0.307601	0.68591	-0.0542809	0.347952	0.290185	1.25406	0.167212	0.193624	1.00501	-0.0333259	8.90012	9.06675	9.43487	8.37418	9.23492	8.73531	9.21191	9.1919
BTBD10	0.0408206	-0.0625466	0.235956	0.505278	0.025239	0.272492	0.679664	0.429133	0.644188	0.441305	0.628056	1.20647	0.147737	0.443674	0.550164	0.676099	0.616066	-0.0271121	0.0383016	0.375678	0.988458	0.663534	0.169469	0.0514708	1.42852	1.40791	0.565395	0.70194	1.0341	0.6706	0.478495	2.61905	1.08953	0.458125	0.66074	1.7502	0.845197	0.489262	0.487998	0.908448	0.508583	7.86334	7.47977	8.0414	8.10429	8.35986	8.1623	7.89356	8.20214
BTBD7	0.767978	0.690096	-0.045865	0	0.0925294	0	-0.155643	0.036574	0.783344	-0.156708	0.12282	0.402229	0.204227	0.28638	0.0248756	0.430382	0.255482	0.747285	1.42184	-0.255978	0.563771	-0.154661	0.372892	0.0980671	1.0604	1.0556	1.14716	1.15511	1.57447	1.10171	0.268126	-0.141881	-0.548356	-0.506179	0.453556	-0.446821	0.209377	0.313645	-0.125831	-0.0752943	0.478767	4.6424	4.29454	5.1107	4.82446	4.78928	3.77898	3.95996	4.64667
BTG1	1.40585	1.5119	1.31262	0.632494	1.31203	0.984064	0.037005	-0.500626	0.413484	0.993928	1.40429	-0.583818	0.806224	2.13279	1.26262	1.49661	0.726234	1.9758	0.133021	0.806256	1.13038	0.994225	1.38154	2.07408	1.72145	0.683242	0.376028	0.57971	0.580027	2.43257	1.8368	-0.332394	0.209704	0.276185	0.570983	0.431	1.70625	0.243573	1.47795	0.364199	0.583247	11.076	11.6869	12.5916	11.9413	13.1141	10.9315	11.225	12.6307
BTG2	2.27772	1.02079	1.40575	0.389811	1.41401	1.52123	1.08151	1.01453	0.601683	0.653966	0.352385	0.465943	0.158227	1.41841	0.882601	0.552579	0.880958	1.1831	0.0217042	1.71165	0.543702	0.634386	0.561349	1.00521	0.203385	0.712572	0.439824	0.701786	0.370764	-0.0848232	0.836552	0.450719	0.772192	0.973369	0.88843	0.207218	1.13486	0.298515	1.07471	0.32972	0.977043	9.90708	11.0949	11.8239	12.2716	13.4355	10.3501	11.3721	12.0935
BTG3	0.742369	0.915291	1.06249	1.25321	0.843028	0.718257	1.19417	0.240538	-0.277118	0.362607	0.41843	1.2051	0.109295	0.218546	0.388573	0.844669	0.993697	0.111625	0.40049	0.0268001	0.731494	0.370818	0.673298	0.991692	0.379827	-0.0300617	-0.442791	0.17346	0.441795	0.376823	0.067935	0.407398	-0.316917	0.660254	0.610181	-0.144045	1.43694	0.528091	0.347216	0.930022	0.127133	12.5758	13.7791	14.0003	13.053	13.6738	13.3989	13.0076	13.7052
BTK	1.26845	1.37	1.59681	1.97519	0.95847	1.11216	1.07012	0.3462	-0.0356912	1.48109	0.000787808	-0.0540394	0.248878	1.83118	0.159787	-0.747026	0.75977	1.77147	-0.162657	1.12887	0.00484878	0.740093	1.07508	1.54433	-0.0405213	-0.131302	-0.63675	-0.141926	-0.108814	-0.245435	0.60413	-0.554797	-0.414267	0.53145	0.0693739	0.341547	0.354084	1.11264	1.55696	0.716304	0.530082	12.0502	11.0689	12.2445	11.2431	10.6245	12.7827	12.2858	11.8029
BTN1A1	0.118157	0	0.0832104	0.219488	-0.00416346	0	0.032983	-0.00243953	-0.0125107	0.272854	-0.0141293	-0.00454589	0.218111	0.299103	0.0601802	-0.124298	-0.0241965	0.31793	0.192246	0.115561	0.0473123	-0.0603967	0.0932128	0.132801	0.284842	0.246589	0.261989	0.138905	0.250625	0.270142	0.156348	0.081084	0.0798895	-0.031949	0.00962015	0.141095	0	0.171128	0.269039	0.088683	0.140333	3.28242	3.66789	4.18515	4.45593	1.35762	3.82721	3.59467	3.86308
BTN2A2	-0.391913	-0.282765	-0.293559	0.0837996	-0.228176	0	-0.422913	-0.949411	-1.06165	0.118596	-0.818521	-0.158922	-0.589947	-0.892341	0.0142443	-0.760957	-0.846379	-0.138285	0.375641	-0.771842	-0.924631	-0.266356	-0.375219	-0.338914	-0.215534	-0.441676	0.386072	0.0647198	-0.472355	-0.237926	-0.37719	-0.384023	-0.380347	-0.262594	-1.1616	-0.526182	0.540541	-0.391196	-0.0201572	-0.140004	-0.307152	6.42032	7.42817	6.99372	5.75488	6.79528	7.63506	6.69578	6.91218
BTN3A2	1.31784	1.32399	1.1615	0.76914	0.854806	1.13566	0.105405	-0.670486	0.425681	0.96527	-0.366705	0.0740426	0.133118	0.667306	0.280114	-0.603693	0.189659	0.668179	-0.0387846	0.676999	-0.241811	-0.0202	-0.170224	0.733844	-0.16154	-0.156329	-0.72423	0.0318483	-0.187358	-0.0791115	-0.0819996	-0.658015	-0.543692	-0.285099	-0.442683	0.478473	0.25017	0.285616	0.660509	0.28994	-0.0499303	8.85556	10.18	10.0829	8.27414	9.85327	9.97162	9.114	9.98993
BTRC	0.0535276	0.0138329	0.0568014	-0.491735	-0.13741	-0.0983975	-0.321064	0.125586	0.434236	-0.231012	-0.352077	-0.500671	0.607084	0.140872	0.0339313	0.71299	0.30606	-0.239171	0.485216	0.0912088	0.0619837	-0.0656336	-0.401864	-0.157385	-0.173442	0.529236	0.0758503	-0.380132	0.414285	0.231028	0.109185	0.434791	0.729732	-0.557192	0.60896	0.476339	0.239856	0.357543	-0.0830471	-0.331627	0.0647323	6.00873	5.37058	5.9647	5.45282	6.17201	5.46213	5.726	6.01957
BUB1	-1.99707	-2.7093	-2.57218	-2.75395	-2.19865	-2.10265	-0.839773	-0.460997	0	-1.25365	-1.35522	-1.38864	-1.25102	-2.65866	-1.78517	-1.37979	-1.19921	-2.12515	-1.78901	-1.31541	-1.23292	-2.16786	-0.612897	-3.02713	-1.91172	-1.43065	-0.747049	-1.54825	-1.27596	-1.47619	-1.6066	-0.864949	-1.47167	-1.35089	-0.387362	-1.86596	-0.508695	-0.445271	-2.2659	-1.73457	-0.201919	0.522969	2.79333	2.5476	2.81302	0.153074	3.46471	3.59467	3.2884
BUB1B	-2.46273	-2.06939	-2.15861	-1.36639	-1.01529	-1.6039	-1.12034	-1.00662	-0.949148	-1.24184	-1.13427	-0.486067	-1.32583	-2.56401	-1.4815	-0.841977	-1.33272	-1.70227	-1.1854	-1.42895	-1.36204	-1.54231	-0.341288	-2.53336	-1.15	-1.6358	-0.905099	-1.84602	-1.12212	-1.52978	-1.52658	-1.13638	-0.88443	0.104358	-0.761224	-1.53225	-0.612608	-1.16331	-1.40573	-1.22506	-0.991943	0.522969	3.56514	4.86489	3.47121	3.56554	3.74282	0.38282	4.39007
BYSL	-1.093	-0.999368	-0.741069	-1.16846	-1.213	-0.916412	-0.384427	-0.246276	-0.10524	-0.277475	-0.466866	-0.530841	-0.671672	-0.833825	-0.502656	0.196363	0.0409882	-1.0027	-0.395506	0.426807	-0.410305	-0.850327	-0.926201	-0.852408	-0.745412	-0.55661	-1.01751	-0.202199	-0.704128	-0.918891	-0.637481	-0.174152	0.845018	0.404422	-0.243468	-0.697237	-0.752552	-0.725461	-0.755134	-0.71368	-0.0556467	9.93927	9.29876	9.5807	9.45403	9.40337	9.32087	10.2314	10.417
BZW1	-0.527643	-0.656712	-0.330898	-0.373273	-0.775037	-0.660087	-0.131539	-0.465632	-0.04444	0.0433986	0.0508018	0.0264479	-0.401144	-0.0517602	0.44241	-1.13638	-0.351128	-0.609604	-0.402997	-0.48815	-0.399434	-0.327991	-0.177445	0.122661	0.252426	-0.0838728	0.125181	0.401776	-0.221029	0.161548	-0.297565	-0.138396	-0.692154	0.0608777	-0.387308	0.310257	0.0456083	-0.568747	-0.517997	0.461786	-0.657428	6.52049	7.58758	8.76228	7.7653	8.87877	7.79401	7.73876	8.85977
C10orf11	0.507969	0.511123	0.636225	0.783746	0.736869	0.44428	0.452842	0.443408	0.0206197	0.640131	0.517353	0.263575	0.0166176	0.491356	0.297998	-0.133642	0.256293	0.425882	0.195324	0.426566	0.052395	0.520388	0.564579	0.627146	0.486757	0.195452	0.16445	0.153073	0.403198	0.25164	0.206388	0.362099	0.249254	0.592757	0.451304	0.334224	0.109997	0.423996	0.308492	0.522082	0.195222	8.62683	9.28169	9.91613	8.8788	9.40637	10.2797	9.70951	9.02022
C11orf58	0	0	0	0	0.0443478	0	0.326918	0.219762	0.296693	0.44641	0.309195	0	0.554599	0.531118	0	0.769319	0.261418	0.311214	0.466861	0.386574	0.642914	0.306378	0.464136	0.479128	0.307862	0.483405	0.327753	0.352784	0.571867	0.245872	0.59105	0	0	0	1.22368	0	0.887067	0.55147	0.244034	0.420132	0.409943	7.24882	7.92122	8.47754	7.57208	8.68484	8.77334	8.11742	9.12101
C11orf68	-0.588371	-0.564528	-0.615826	-1.30751	-0.507072	-0.203036	-1.49107	-1.07372	-0.657605	-0.832476	-0.394409	-1.38223	-0.677672	-0.653802	-0.638756	-0.631132	-1.12889	-0.848677	-0.191856	-1.00366	-1.26951	-0.863463	-1.34013	-0.83325	-1.00644	0.21832	-1.71386	-0.247195	-0.755007	-1.20677	-0.89345	-0.928213	-0.855989	-0.724583	-1.70984	-0.712818	-1.72597	-0.546535	-0.745563	-1.03007	-0.913258	6.63145	7.57116	6.81224	5.30838	7.21565	7.49845	6.45763	7.3098
C14orf142	0.34334	0.0447149	0.190879	0.8243	0.363094	0.478269	0.895248	-0.036078	0.576405	0.973366	-0.162305	0.246834	-0.0117922	-0.036188	0.442725	-0.721594	0.196427	0.321438	0.00198928	0.0945983	0.171	-1.24131	-0.138204	0.289175	0.398014	-0.0402735	-0.421738	0.715356	1.1194	0.135257	0.206078	0.465164	0.323126	1.12715	0.39403	-0.342809	0.232375	0.30821	0.200343	1.01654	1.07851	6.26979	6.27818	7.17542	7.23335	7.3544	7.81896	6.62869	6.68436
C14orf166	-0.921029	-0.789814	-0.501916	-0.0297758	-0.479677	-0.351273	0.481168	-0.278815	-0.0169893	0.234589	-0.805187	0.304461	0.00296629	-0.702044	-0.0288253	-0.465642	-0.56292	-0.224411	-0.774997	-0.546242	-0.0803702	0.193237	-0.38208	-0.33703	-0.334656	-0.397668	-0.132605	0.179775	-0.143895	0.159961	-0.821496	-0.0640328	-0.201362	0.465206	-0.727896	0.0863188	-0.256076	-0.0564739	-0.427931	0.340632	0.311645	11.407	12.1847	12.6348	11.9227	12.4263	12.1786	12.2038	12.8756
C14orf2	-0.662772	-0.415217	0.0479369	0.567591	-0.00746413	-0.273907	0.449393	0.351507	0.461689	0.49969	-0.45953	1.1734	0.27559	-0.203584	0.060448	0.0096923	-0.174626	0.216126	0.544028	-0.153998	0.36593	0.536547	0.369401	-0.0401847	0.99417	-0.335258	1.3849	0.632936	1.64813	0.713421	-0.0115784	1.37766	0.167844	1.16513	-0.286972	0.925605	-0.00366585	0.551679	0.223225	0.359383	0.317688	13.8811	13.4439	13.8785	13.5307	13.7018	13.9187	13.488	13.6821
C15orf39	0.275989	0.0220308	0.364162	-0.817967	0.191177	-0.0703081	-0.694371	-0.0301651	-0.301032	-0.803439	0.380065	0.247384	0.0767477	-0.108707	-0.878719	0.0284604	-0.049535	0.342214	0.264097	0.103427	-0.429427	-0.553662	0.0774385	-0.317121	-0.536973	-0.249033	0.389796	-0.337427	0.450934	-0.230688	0.0390771	-0.204139	-0.603778	-1.42751	-0.471946	-0.169986	-0.287579	0.0183792	-0.243373	-0.641498	-0.410111	11.1241	11.4924	10.2594	9.6709	11.0892	11.2212	10.7745	11.259
C15orf41	-0.513947	-0.356389	-0.100436	-1.00311	-0.230136	0.107645	-0.585686	-0.30448	0.308689	-0.680924	-0.397607	-0.0326887	-0.329848	-0.662164	1.44302	0.454175	-0.234519	-0.51065	-0.408977	-0.622784	-0.0452536	-0.101471	0.440628	-0.755223	0.487084	0.0306344	0.355502	-0.53772	0.250827	-0.612997	-0.6103	0.449523	-0.119082	-0.0652611	-0.551399	-0.154407	0	0.208949	-0.167161	-0.547183	-0.886435	6.16452	5.57564	6.23983	7.51065	5.18013	5.37246	6.46713	5.15648
C16orf58	0	0	0	0	0.0249438	0	0	0.177311	0.242819	0.511268	0.389822	0.228924	0.493248	1.26699	0.299023	0.305659	-0.0162608	0.167848	0.557921	0.145439	0.193988	0.260556	0	0.488223	0.119716	0.476745	0.352005	0.145487	0.476615	0.465799	0.257507	0	0	0	0.320211	0	0.170198	1.21178	0.234845	0.124879	0.160304	3.56005	5.85094	4.59947	3.77328	4.1918	5.64588	3.06996	4.06292
C18orf8	0.877986	0.648966	0.775101	0.517765	0.613972	0.637186	0.0563484	0.753116	0.452999	0.137816	-0.324942	0.158315	0.329247	0.278953	0.407749	0.981802	0.287953	0.439299	0.227886	0.613921	0.445665	0.488969	0.444486	0.693029	0.399811	0.246582	0.16033	0.0762743	0.184519	1.09066	0.318826	-0.201078	-0.0184644	-0.249546	0.834664	0.284773	0.15121	0.565655	0.52769	0.056404	0.0294312	9.05077	9.71829	9.35753	8.35332	9.69313	9.5396	9.5071	10.1464
C19orf12	0.105447	0.10215	0.121108	0.317557	0.16322	0	0.554208	0.201629	0.305299	0.310885	0.122578	0.125106	0.234569	0.374196	0.0971252	-0.110002	0.200075	0.155828	0.181958	0.280454	0.258605	0.147181	0.00492854	0.234729	0.000122908	0.128768	-0.0657855	0.0446677	0.161715	0.277223	0.190884	0.455531	0.317402	0.454942	0.264633	-0.130817	0.0750703	0.12841	0.212388	0.253632	0.354324	8.66172	9.44397	9.69313	9.24606	9.77429	9.35399	9.39663	9.5206
C19orf44	-1.72747	-1.47966	-1.3793	-2.19227	-1.51442	-1.57291	-1.95825	-2.19242	-1.62624	-1.07918	-1.01142	-2.12511	-1.00358	-1.34388	-1.44278	-2.13564	-2.11319	-1.74489	-1.85472	-1.89332	-1.30805	-2.46138	-1.63719	-1.37379	-2.0537	-0.986088	-2.12473	-2.05924	-1.13563	-1.48311	-1.18723	-1.85941	-2.15438	-1.02858	-1.29602	-1.69951	-1.31745	-0.837123	-1.77761	-1.26756	-2.25855	3.83351	6.47958	5.17364	5.06086	6.2038	6.43668	6.24925	5.94071
C1GALT1	-1.05911	-0.856463	-0.723478	-0.33905	-0.568694	-0.777611	0.571597	0.0217977	-0.0327437	0.966544	0.332586	-0.122528	-0.146311	0.17864	0.724932	0.00102575	-0.169728	-0.0750444	-0.459682	0.0469022	0.285633	0.314258	0.97016	0.144915	0.754446	0.092208	0.528436	0.0111591	0.356259	0.967558	-0.281969	1.0777	0.829958	0.617542	-0.522182	0.338266	0.825926	-0.0700352	0.0972592	0.56926	0.419266	3.28242	3.49731	4.70098	2.09749	3.48141	4.19537	3.21213	2.70655
C1QA	1.56319	2.11809	1.63437	2.57425	1.47247	0.823381	1.94624	1.18292	1.03891	2.05163	1.76493	1.6737	1.10414	1.58936	1.60629	0.895961	2.24993	2.53918	0.405725	1.72139	1.37058	2.16846	2.117	2.10496	1.77977	0.644756	1.38573	1.71642	1.07791	1.65408	1.36148	1.36455	1.27296	1.30967	2.65137	1.19516	0.769085	1.13721	1.58771	2.16644	1.1053	11.2462	10.9518	11.4449	9.38325	9.6075	12.2057	11.8971	10.626
C1QB	2.41018	1.11213	2.15382	2.78357	0.803773	1.639	2.29233	2.10377	1.65325	2.38194	2.62384	1.86325	1.76406	1.88176	1.95406	0.915815	2.47866	2.85676	1.04596	2.27816	1.34204	1.98448	1.93827	2.09292	1.2465	0.847258	1.00891	1.68031	0.894538	1.70867	1.58881	1.04502	1.23626	1.39931	2.36208	2.08978	0.623012	2.03083	2.00383	2.3457	1.72908	10.9124	10.4559	10.9869	9.53891	9.40586	12.6105	11.2507	9.95073
C1S	2.95197	2.03154	1.59427	2.83689	1.72099	1.75257	3.11885	3.94631	2.3072	4.30924	2.3621	2.68039	2.15841	4.43121	3.92632	2.30213	4.77455	3.95401	1.20312	4.30378	2.52606	3.4076	2.14962	4.13855	2.59426	0.879238	1.60853	2.76069	0.965328	0.797423	3.14427	1.75722	1.23318	2.74331	2.3312	3.35047	0.695221	1.94399	4.03876	4.14999	3.32085	9.98846	10.51	11.2336	10.0355	11.1484	10.33	9.6483	11.6263
C1orf198	2.38132	3.13907	2.60242	0.769182	2.08202	2.60236	-0.303126	0.418785	-0.932095	-0.322494	1.63387	-0.2609	0.0694781	0.834172	0.129174	0.160514	-0.186121	0.474524	-0.161052	0.616223	0.0811781	0.00205417	0.832929	1.24286	-0.0896158	0.581889	0.756119	1.19172	0.213452	-0.301952	0.673932	-0.197585	-0.793774	-0.272717	0.58771	0.102963	0.0540347	-0.438666	0.371195	-0.153163	-0.21283	11.2575	12.7089	11.9304	13.1614	12.8204	12.9225	12.4909	12.8827
C1orf21	1.02999	1.16377	0.361329	0.140184	0.536639	1.13654	0.129127	-0.422882	0.129267	0.0353383	0.625199	0.365633	0.0595308	0.0951113	0.106018	-0.336192	-0.813796	-0.16108	-0.440951	-0.192674	-0.247572	-0.888776	-0.583202	0.425306	-0.0275038	0.00353168	-0.341715	-0.280822	0.129986	-0.18632	0.0324009	0.218388	-0.281772	0.111079	0.584871	-0.00428898	0.625215	0.0864562	-0.220573	-0.21616	0.155238	0.522969	3.26213	3.39522	2.95802	4.13252	3.25009	2.57463	4.52642
C1orf50	0.223411	0.228306	0.296313	0.76496	0.309917	0.397795	0.293365	0.153145	0.339738	0.453866	0.260376	0.522078	0.307677	0.255735	0.389685	0.133381	0.0549392	0.133972	0.625698	0.198344	0.473716	0.524878	0.384174	0.280432	0.0302864	0.330124	0.470005	0.715849	0.430973	0.620494	-0.0112431	1.7455	0.742759	0.887987	-0.121088	0.756614	0.395447	0.486468	0.296475	0.575961	0.279627	10.5451	10.8435	10.7072	10.2588	10.4932	11.0881	10.8924	10.6871
C1orf74	1.47449	1.88379	1.48423	1.62346	0.917545	1.5943	3.63477	0.9392	3.93146	2.14392	3.80443	5.0039	2.37948	3.34309	3.99246	4.99999	4.22904	3.58635	3.23732	4.68761	4.23745	4.28253	2.96588	1.95702	5.29801	3.31598	3.79638	4.89793	3.95267	3.81705	3.24731	4.69396	2.92387	4.83563	4.74257	4.65779	2.40486	1.8037	4.73558	2.98585	3.32225	4.44425	4.57231	5.55489	4.92747	4.89129	6.46902	4.87666	5.77135
C20orf24	1.49552	1.57582	0.492527	0.859947	0.854026	1.03501	0.89176	0.661344	0.605379	1.02316	0.640675	0.549841	0.865308	0.400405	0.746782	0.423153	0.592373	0.484522	0.521886	1.28078	0.621202	0.792952	0.513331	0.169327	0.360962	0.444568	0.982867	0.329128	0.878349	0.528666	0.569804	0.940062	1.01861	1.2709	0.974919	0.996982	0.34552	0.329974	0.344019	0.227848	1.0147	9.20172	9.50326	9.62291	9.33669	9.83438	10.2279	9.94714	9.7188
C21orf33	-1.57771	-1.34799	-1.64036	-0.384912	-0.326755	-0.95974	-0.0449845	-0.238232	-0.601193	0.0134649	-0.7229	0.202905	-0.307691	-0.273466	-0.0242785	0.468853	-0.197349	-0.260114	-0.430894	-0.0492229	-0.44672	-0.304532	-0.596903	-0.335708	-0.0700827	-1.60162	-0.521068	-1.02062	0.401174	-0.178155	-0.315226	-0.0816395	0.111347	0.504273	-0.0124137	0.602245	0.205286	-0.367315	-0.312188	-0.75196	0.562463	11.1545	11.2471	11.0895	10.0633	10.7407	11.0299	10.6759	11.0264
C3AR1	2.26712	1.77385	2.76544	4.08806	2.31038	3.00123	2.60462	1.85535	1.73366	2.71205	1.8473	0.974483	1.31362	1.3726	1.79093	0.565886	2.50552	2.30606	0.376673	2.51486	0.876988	1.69828	0.889009	2.40312	0.904286	0.459749	0.635791	0.993669	0.528822	0.248638	1.2007	1.03983	1.33954	1.58427	2.08251	2.03474	0.558552	0.89603	2.86724	1.8366	1.45644	9.83378	10.6436	11.7252	10.619	10.9248	10.8369	12.0386	11.261
C5	0.569613	0.718781	0.522357	-0.0739478	0.385619	0.255691	-0.333738	-0.21519	-0.453756	-0.0610322	0.109475	0.108686	-0.153021	0.216691	0.108494	0.0758159	-0.0571735	0.0497885	0.138735	-0.00697066	-0.368194	-0.151187	0.317145	0.361189	0.0878276	-0.0562259	0.575027	0.0170256	-0.110801	-0.108619	0.18795	-0.300359	-0.204979	-0.984362	-0.215125	0.0839806	0.177883	-0.0227166	-0.15854	-0.0429262	-0.287823	8.38834	9.21104	9.45446	8.51298	9.35229	8.93741	9.28236	10.0048
C5AR1	2.21488	1.54294	2.03494	2.00199	1.52859	0	0.866478	0	0.771403	1.11402	0.41825	0.131578	0.503298	0.116518	0	-0.0658409	0	0.350248	0.0597896	1.16357	-0.102006	0.236657	-0.129208	1.87792	-0.133993	0.197002	-0.169879	0.308208	0.384656	0.138541	0.6775	-0.0751618	0	-0.0863619	0.686786	0.145636	0	1.2522	0	0.68655	0.922827	3.76339	2.96696	5.08787	3.95883	4.77689	5.53611	5.48617	6.45387
C5orf15	-0.435547	-0.391453	-0.561168	-0.528908	-0.368012	-0.34972	-0.0563507	-0.424608	-0.905998	0.10877	-0.977176	-0.768012	-0.506243	-0.0896785	0.00480719	-1.09308	0.0952716	-0.15232	-0.829614	-0.459145	0.0662669	-0.16642	-1.28163	-0.022429	-0.795311	-0.638524	-1.14503	-0.264009	-0.790791	-0.425295	-0.296002	-0.44983	-0.496201	-0.620752	-0.164899	-0.354208	-0.541633	-0.383438	0.00549879	-0.207615	-0.830896	11.2796	11.8367	11.8107	10.5035	11.494	11.6656	11.3364	11.7394
C6orf203	0.36563	0.333301	0	0.411911	0.464486	0	1.04937	0.800156	1.42494	0.502461	0.553997	0.302026	0.071185	0.190223	0.731769	1.05741	1.0514	0.626466	0.311008	0.985257	1.04043	1.0885	1.36113	0.0745215	1.4713	0.708581	0.723513	0.886737	0.799493	0.299255	0.663348	-0.317788	0.877549	1.69818	2.32572	0.799128	1.59435	0.256844	0.771083	0.0956617	1.34543	9.03075	9.35154	9.36305	8.18403	9.61699	9.46086	8.82939	9.61942
C7	5.67958	5.00408	4.39895	4.28214	3.99351	4.93646	2.20633	0.918426	0.94497	1.63581	-0.17945	0.36762	1.78834	4.48033	3.78945	-0.312091	1.89037	4.33608	0.422285	4.10045	1.30872	2.82525	0.640464	4.69096	2.54742	0.96414	0.672021	2.39919	0.543157	0.172587	2.67858	0.128059	0.0986359	1.52855	0.827218	2.13636	0.739583	1.26781	2.32669	2.92165	0.940235	9.23335	9.64571	9.8796	10.4284	11.7789	8.40105	9.18691	10.862
C8A	-0.200584	-0.191449	-0.138737	0.101313	-0.0333984	-0.094575	0.341055	0.23071	-0.185604	0.131175	-0.181666	0.0534995	0.0099865	-0.146884	0.228684	-0.0541688	0.227738	-0.0462818	0.031768	0.0605355	0.12588	-0.0256894	0.195761	-0.0834922	-0.0997942	0.128359	0.0375248	-0.10981	0.0153878	0.0190764	-0.170142	0.13099	0.262828	0.40268	-0.116589	-0.0335669	0.159813	-0.120034	-0.0505498	-0.16778	0.149776	4.03192	3.42649	3.75447	4.76296	4.96668	5.03383	4.12123	6.04547
C8orf4	4.60382	4.1197	4.5423	4.81001	3.99913	0	3.2358	2.18667	-0.119594	4.03278	1.45928	0.419736	1.68482	4.13926	4.45226	0.329788	2.52248	2.41375	-0.425017	2.66644	1.83828	4.00509	0.648138	4.9691	2.95837	0.883188	-0.637438	2.08394	2.97216	-0.388171	3.01457	1.11948	0.360172	3.26132	0.234242	3.77962	3.53621	2.59319	3.8248	4.27972	1.54555	8.35891	9.69531	9.25921	8.48705	10.4049	8.47457	9.42545	9.98548
C9orf114	-0.684164	-0.53633	-0.39538	0.44947	-0.0581297	-0.470126	0.0992126	-0.0465491	-0.14598	-0.114162	-0.475419	0.260922	0.0219365	-0.658271	-0.360798	0.210391	-0.179736	-0.317338	0.121411	-0.400064	-0.0926657	0.131987	-0.149212	-0.580583	-0.0260921	-0.593602	0.330801	0.137059	0.0890606	-0.0762669	-0.470044	0.19166	0.362489	0.38935	-0.385789	-0.158806	-0.594916	-0.817228	-0.704829	-0.0348927	-0.10231	5.12385	4.61468	5.05248	3.95883	5.53718	5.15978	5.06741	5.24806
C9orf16	-0.569759	-0.396502	-0.701131	-0.713555	-0.505609	-0.0780954	-0.876303	-0.468167	-0.369377	-0.804814	0.100143	-0.00937024	-0.41536	-0.234187	-0.634893	-0.208135	-0.381782	-0.536301	-0.468755	-0.397926	-0.520717	-0.650922	0.10177	-0.75037	-0.626873	0.0102849	-0.695287	-0.637985	-0.50083	-0.365882	-0.470476	-0.48687	-0.732749	-0.360176	-0.159201	-0.541237	-0.558818	-0.900466	-0.704774	-0.48829	-0.275709	10.1359	10.376	9.95728	9.77605	9.83737	10.0537	10.1996	9.76401
C9orf3	0.181178	0.251622	0.243486	0.227438	0.133521	0.31024	0.340006	0.298451	0.0388667	0.0354549	-0.0623006	0.741071	-0.0318309	-0.0495306	0.678631	0.340758	0.11857	0.122864	0.242339	0.190473	-0.0814161	0.694363	0.736825	0.304178	0.78096	0.011058	0.444485	1.1507	-0.197455	0.0502263	0.116884	0.474943	0.0850365	0.174864	-0.010836	0.205628	0.212505	0.134231	0.395543	0.638442	0.359984	12.328	12.1091	12.1347	13.4197	12.7578	12.4784	12.5485	12.4932
C9orf72	0.743069	0.221958	0.380372	1.15662	0.798361	0.544085	1.76439	0.314459	-0.404724	1.27691	0.221035	0.172213	-0.226486	-0.392778	0.50695	1.72532	0.581668	0.512957	-0.272189	0.385415	1.1196	1.0208	0.540781	0.578422	1.17976	0.275818	0.521721	-0.0921097	0.696896	-0.316078	1.0479	0.717542	0.749326	1.40513	1.22855	-0.443928	0.706936	0.41495	0.985798	0.608587	-0.250954	5.43615	4.25909	4.78895	3.95883	3.87685	4.26051	2.57463	4.06292
C9orf78	-0.524178	-0.50891	-0.541288	0.0178886	-0.448598	-0.479563	-0.347119	-0.244481	-0.406851	-0.0271272	-0.448835	-0.268147	-0.292166	-0.504683	-0.189338	-0.310263	-0.489144	-0.175141	0.345815	-0.519094	-0.299261	0.0225717	0.65727	-0.863893	0.132786	-0.292798	0.323509	0.29567	-0.0707408	-0.17069	-0.107614	0.321388	0.0653336	0.563358	0.0763709	0.393986	0.272013	-0.126101	-0.361537	0.0413916	0.164356	10.4004	11.1964	11.2917	10.809	11.4819	10.9744	11.1484	11.2435
CA1	0	0	0	0	0	0	0.409542	0.360904	0.431187	0.426298	0.710846	0.630461	0.714404	0.320039	0	0.597883	0	0.496329	0.753507	0.403205	0.474681	0.213873	0.469003	0.458746	0.232595	0.541675	0.818959	0.385228	0.777493	0.945633	0.522407	0.596196	0	0	0.347671	0	0.384003	0.529912	0.459262	0.402105	0.511189	9.99084	6.64255	8.19914	8.75082	6.25402	6.09165	7.50645	6.66873
CA10	0	0	0	0	0.160115	0	0.369527	0.388465	0	-0.315354	0.321811	0.424559	0.0723058	0.366359	0	0.544145	0.427673	0.449187	-0.0556043	0.442519	0.548281	0.429012	0.445052	0.435794	0.448926	0.0436807	0.36803	0.42083	0.542139	-0.0560852	0.452013	0	0	0	0.365802	0	0.300603	0.388937	0.926527	0.434344	0.165833	4.38482	3.16831	3.5842	3.77328	2.06285	2.72067	4.20958	2.951
CA12	-0.867844	-0.95862	-0.507527	-0.204924	-0.640072	-0.701333	-0.341941	0.353793	-0.998388	0.265408	-0.705904	1.72656	-0.391402	0.379845	0.249246	-1.81416	1.19392	1.0553	2.60512	1.09112	1.61967	0.0514126	-0.285501	0.221271	2.56421	1.2599	0.678182	1.32994	-0.58713	1.42797	-0.487676	-0.0165743	-1.11217	-0.171918	-0.0649702	0.739093	-0.0824026	1.08909	1.28343	1.96286	0.38214	10.4482	12.3163	9.23515	10.1212	10.3781	10.177	10.6362	11.1405
CA2	2.04651	1.65922	1.23967	0.713246	1.20332	1.15567	0.356294	0.397773	-0.5806	-0.265754	0.167832	0.61573	0.368167	0.136939	-0.343188	0.775845	-0.239127	0.361766	0.337981	0.739742	-0.0166417	0.657872	0.041059	0.0338628	0.276141	-0.0399303	0.377652	0.811937	0.735732	2.60445	0.113746	0.274119	-0.0956317	-0.548295	-0.0383465	-0.314976	0.104291	0.375744	0.367585	1.01019	-0.133914	7.34499	8.60131	8.21723	8.70389	8.90126	9.15046	8.44467	8.74223
CA4	-0.107481	-0.32834	0.397693	-0.529462	-0.232362	0.0606215	-0.392634	-0.0915587	0.0218016	-0.359024	-0.279927	-0.863307	-0.188563	-0.160433	-0.837662	0.0628045	-0.533898	-0.789621	-0.791366	-0.00821003	-0.62319	-1.06536	-1.02105	-0.209788	-1.32729	-0.311252	-1.03172	-0.797493	-0.382465	-0.730642	-0.366465	-0.574765	-0.47617	-0.744798	-0.0566328	-0.188373	-0.568822	-0.370613	-0.58765	-0.71153	-0.129473	8.57542	9.17755	7.82178	5.78758	8.39126	9.31666	6.80634	8.0611
CA6	0.137028	0.204582	0.30375	0	0.188775	0	0.0496274	0.0989179	0.19709	0.103704	0.138408	0.0632678	0.215873	0.0336599	0.0947826	0.296233	0.0168133	0.140578	0.10213	0.0482804	0.151647	0.0359216	0.134511	0.0916996	0.261437	0.129005	0.106454	-0.00579688	0.233679	0.0886043	0.00352214	0.154596	0.138522	0.360974	0.221489	0	0	0.127044	0.190994	0.00862676	-0.00755769	5.81842	6.73015	6.74308	5.91477	6.40879	7.25889	6.47422	6.95335
CA9	-1.73965	-1.86167	-1.50819	-1.76887	-1.49961	-2.0072	-2.35098	-2.33232	-0.888434	-0.806908	2.41172	-1.34865	-0.741267	-2.17072	-1.65979	-2.45822	-2.80532	-1.99022	-0.294873	-2.49379	-1.39173	-2.59761	0.724339	-1.97534	-0.199837	-0.229366	-0.349979	0.709572	-0.740719	0.15703	-1.02486	0.210503	-2.56942	0.507507	-0.922616	-1.21616	-0.549212	-0.452801	-0.854111	-0.470879	-1.24596	3.96545	3.73414	4.48738	4.51251	5.81986	2.86871	4.58872	4.83285
CAB39L	-0.575917	-0.391162	-0.524286	-0.402613	-0.342111	-0.468356	-0.38924	-0.338529	-0.47969	-0.420886	-0.491398	-0.153941	-0.0739373	-0.397644	-0.346553	-0.696223	-0.298896	-0.349656	0.236288	-0.411511	-0.117255	-0.425207	-0.743807	-0.555454	-0.702603	-0.328843	-0.622729	-0.159453	-0.213211	-0.142351	-0.4208	0.222388	-0.270555	-0.447714	-0.510414	-0.142639	-0.213106	-0.332202	-0.312209	-0.319512	-0.498456	10.1966	8.56541	7.91014	8.23207	8.97277	9.03168	9.49608	9.41551
CACNA1C	0	0.239383	0	0	0.217988	0	0.352283	0.540667	0.128959	0.242405	0.506819	0.781835	0.227282	0.306719	0.305923	0.472036	0.499794	0.538319	0.286416	0.595764	0.42973	0.576197	0.730907	0.256705	0.397655	0.128792	0.834335	0.564563	0.322495	0.303904	0.0534306	0.747855	0.857355	0	0.290198	0	0.0993476	0.19494	0.451531	0.392639	0.282833	6.29593	5.9163	5.80227	6.15718	6.75846	6.29345	6.73801	6.84722
CACNA1D	-0.144483	0.00615763	-0.257197	-0.73708	-0.120146	0.02935	-1.10105	-1.01431	-0.688754	-0.435402	0.355946	-1.44465	-0.351083	-0.889694	-1.09281	-1.45276	-1.46826	-0.974356	-1.00785	-1.12287	-1.35105	-1.0867	0.724345	-0.750503	-0.836099	-0.468084	-1.28253	-1.24456	-0.794209	-1.28042	-0.71817	-0.516452	-1.14311	-0.435508	-1.29898	-0.649544	-0.377317	-0.435767	-0.719278	-1.09988	-1.13456	7.4551	6.38231	6.53075	7.56946	6.7447	6.88567	7.12901	6.55609
CACNA1E	0	0	0	0	0	0	0.27751	0.355746	0.100323	0.364108	0.313613	0.251537	0.438274	0	0	0.449299	0.210146	0.40422	0.523864	0.263394	0.299417	0.15103	0.558114	0.293904	0.330891	0.370924	0.317928	0.166396	0.469417	0.417704	0.531389	0	0	0	0.264758	0	0.420314	0.336792	0.316399	0.12722	0.492179	2.5137	0.356627	3.39522	1.8507	3.56554	5.12864	1.9454	1.60649
CACNA2D2	2.26542	1.85266	1.14395	1.50193	1.50896	1.63366	0.391445	0.272657	-0.201889	0.624985	-0.260987	-0.519421	0.456908	0.621321	0.0816593	-0.0453218	0.0370155	0.846918	-0.213231	0.604802	-0.221081	0.156876	-0.583921	1.80624	0.199926	0.0538154	-0.274508	0.316213	0.142384	-0.578968	0.56653	-0.284814	0.0598439	0.0213649	-0.0823279	0.562886	-0.0668034	0.135586	0.615681	0.194976	0.510388	10.0915	10.5488	9.82685	9.94925	10.4315	10.1653	9.69216	9.75876
CACNB3	0	0	0	0	0	0	-0.2618	-0.244932	0	0.00966135	-0.127583	-0.188603	-0.232628	-0.17222	0.351775	-0.176381	-0.276772	-0.191683	-0.149315	-0.249959	-0.168779	-0.164624	-0.304643	-0.180976	0.00830292	-0.221143	-0.080231	-0.238127	-0.165335	0.041319	-0.251762	1.09447	0.286383	0.0282018	-0.0927603	1.2854	-0.18996	-0.377327	-0.175189	-0.134028	-0.0869144	4.83536	3.21442	3.39522	3.35201	4.00581	3.82721	2.18224	3.18215
CAD	-2.27573	-1.87047	-2.5257	-2.56514	-1.90361	-2.5593	-2.02103	-1.1023	-1.84798	-1.26661	-0.143073	-1.33464	-0.976175	-1.15919	-1.66121	-0.581812	-0.929382	-1.01394	0.383321	-1.40164	-0.702455	-1.76246	-0.863782	-1.47528	-1.35394	-0.35306	-0.306922	-1.05539	-0.73258	-0.785268	-0.578153	-1.68776	-1.68554	-2.37693	-1.42155	-1.3726	-0.261284	-0.267936	-1.32348	-1.59706	-0.925474	9.14915	9.26943	9.27181	8.85637	9.65745	9.47307	9.34474	9.24758
CADM1	0	0	0	0	0	0	-0.284943	0.382793	0	-0.307526	-2.1775	-0.300628	-0.215726	-0.119384	0.375742	-2.64191	-0.746729	-0.195947	-0.929635	-0.867759	-1.82411	-0.830182	-0.803529	0.979204	-0.158893	1.33894	0.163771	0.124475	0.636361	-0.777101	0.542926	-2.14068	-1.25513	-0.637063	-0.559905	-1.45478	-0.762147	-0.96707	-0.297857	0.383285	-1.18122	9.44128	10.2063	10.2677	9.63539	9.84886	10.4842	10.493	10.2333
CALB2	0.904987	0.512258	0.741334	0.955069	0.476296	0	0.67337	0.503053	1.19308	1.82483	0.454521	1.26317	0.857573	1.60265	0.383176	0.519501	2.00992	0.94893	0.764407	1.51417	0.401546	0.651876	0.82794	0.608278	2.05934	0.339438	1.00499	0.808024	0.816999	0.600364	0.276329	0.889308	0.640053	2.49549	0.212338	1.13022	0.204643	0.714835	0.626093	0.914081	0.478948	8.0734	8.01449	8.41609	10.2656	8.29212	7.13122	7.61858	8.5927
CALCOCO1	-0.404526	-0.0994535	-0.0535515	0	-0.121794	0	-0.5386	-0.603517	-0.821768	-0.54225	-0.668613	-0.476278	-0.419562	-0.638879	-0.471023	-0.68006	-0.959936	-0.654448	-0.37148	-0.473155	-0.746144	-0.688077	-0.768035	-0.536576	-0.546565	-0.264111	-0.832369	-0.607927	-0.424902	-0.522448	-0.538416	-0.683582	-0.502127	-0.414474	-0.509476	-0.660617	-0.136281	-0.230537	-0.535138	-0.579966	-0.490268	8.98762	9.87643	8.81391	9.34191	9.08786	8.96674	9.0168	9.2698
CALCOCO2	0.916515	0.62472	0.810941	0.556506	0.572381	0.371997	0.233913	0.229977	-0.0214005	0.178894	0.31242	0.655309	0.471364	0.329225	0.181267	0.226648	0.590491	0.365614	0.462111	0.393266	0.277667	0.434322	0.601906	0.27936	0.477391	0.104606	0.860525	0.281285	0.38722	0.473147	0.177081	0.443923	0.829223	-0.0734788	-0.118703	0.165919	0.176795	0.292711	0.404328	0.351856	-0.0237273	11.9076	11.6614	11.5039	10.8793	11.7745	11.2178	11.2406	11.4264
CALD1	0.206435	-0.199054	0.226464	-0.335993	-0.166642	0.323244	0.188508	0.442166	-0.307367	-0.770646	0.134594	-0.454011	-0.72889	0.849594	0.0896425	-0.784151	-0.60693	-0.712339	-0.931715	0.335346	-0.797829	0.283003	-1.81905	0.262668	0.107392	-1.33207	-0.569139	-0.301608	-0.710712	0.00324291	-0.0478657	-0.324379	-0.503164	-0.16346	-0.749438	-0.151079	-0.52387	-0.0300036	0.116093	0.946133	0.392754	4.56115	5.58015	5.48008	5.21071	6.55014	4.82208	5.28641	6.53521
CALM3	0.56878	0.332034	0.448829	1.26497	0.257065	0.5225	-0.472861	-0.382826	0.533174	-0.780104	-1.01972	-1.25762	-0.389988	-0.232754	-0.500229	-1.3221	-0.479409	-0.109799	0.135832	-0.479287	0.0881532	-0.740099	-0.510028	-0.203074	-0.38396	-0.182387	-0.751122	-1.10603	-0.539626	-0.603533	-0.0743742	-1.33141	-1.30219	-1.54128	-0.0659187	-0.755034	-1.2031	-0.123218	-0.482019	-0.4523	-0.941416	12.3101	12.3625	12.5052	12.1801	12.2208	13.0033	12.6676	13.0636
CALR	-0.138477	0.0950098	-0.25357	-0.0834212	0.142534	-0.386573	-0.745116	-0.26271	0.66808	-1.15043	0.881158	-0.872051	-0.184775	0.178158	-0.450362	-0.37422	-0.237251	0.426709	-0.0756554	0.566734	-0.389793	-0.80895	1.17706	-0.302527	-0.204965	0.706014	-0.559019	-0.211436	-0.1102	-0.737277	-0.374544	-0.900401	-1.13989	-1.20639	-0.594913	-0.867728	-0.476361	-0.0744934	0.0273909	-0.624617	-1.25291	8.84833	8.60893	8.6196	7.75759	8.21551	8.47714	8.02795	8.79277
CAMK1	-0.0192152	0.0626785	0.224625	0.314706	0.0527264	0	-0.719084	-0.428714	-0.0160887	-0.264383	0.254914	-0.471396	-0.0980958	0.397423	0.373878	-0.0122555	0.461284	0.616445	0.282729	0.381348	0.514866	-0.408153	-0.225826	0.482113	-0.0836132	0.998865	-0.65796	-0.0108782	0.814548	1.09968	0.40521	-0.329884	-0.555146	0.10575	0.141775	0.460348	0.600256	0.124735	0.150788	-0.0611045	0.0857594	5.25512	5.55351	5.28339	6.92692	6.1028	6.26735	6.53554	5.34347
CAMK1D	0.145291	0.247524	0.305028	0.541149	0.188761	0	0.027962	0.059564	-0.0104407	0.00733462	0.234064	0.215327	0.0598082	0.0664714	0.133189	-0.00767146	0.0559118	0.129782	0.210778	0.0631908	-0.0410626	0.243084	0.140996	0.125533	0.213874	0.146944	0.837884	0.238608	0.202255	0.169691	0.0502846	0.0886631	-0.00855476	0	-0.0425422	0	0.510472	0.208389	0.0902201	0.224262	-0.00197901	9.43293	9.58383	9.51762	8.76575	9.19628	9.99788	10.1026	9.25079
CAMK2G	0.0871888	0.0446123	0.0863088	-0.337666	0.119195	-0.0430342	-0.853396	-0.826275	-0.805718	-0.607368	-1.09837	-1.33141	-0.128005	-0.342316	-0.218742	-0.81613	-0.613565	-0.968441	-0.648348	-0.532725	-0.86877	-0.918139	-1.30135	-0.702503	-0.631318	-0.260575	-0.770232	-0.86945	-0.347276	-0.325731	-0.780407	-0.925038	-0.553577	-0.70872	0.500007	-0.112552	-0.658723	-0.0770854	-0.588727	-1.09824	-0.473369	10.0175	10.626	10.7178	10.4868	10.5384	10.8008	9.92433	10.3376
CAMK2N1	0.257832	0.38677	0.584587	-0.532068	-0.0337841	0.671754	-1.36368	-1.18465	0	-0.495861	-0.969275	-1.64292	-0.594929	-0.574519	-1.61437	-1.67037	-1.45675	-1.26477	-0.349132	-0.987601	-1.32395	-1.39528	-1.284	-0.670701	-1.58339	-0.747766	-1.04245	-0.165687	-0.829459	-0.499102	-0.490458	-0.994281	-1.53141	-1.82285	-1.51142	0.407075	-0.392232	0.151166	-1.46333	-0.714982	-0.24573	10.933	9.0526	9.39824	11.0376	11.3164	10.9921	10.8936	11.0412
CAMK4	-0.182804	-0.200065	-0.257232	0.134182	-0.192111	-0.0356413	0.111624	-0.521119	-0.581002	-0.0366544	-0.616953	-0.665699	-0.174524	-0.0592291	0.160135	-0.686376	0.421589	-0.116714	-0.132678	-0.433678	-0.642599	-0.397058	-0.573597	-0.200398	-0.427077	-0.175917	-0.532035	-0.619588	-0.335881	-0.0906078	-0.281824	-0.332315	-0.188879	-0.284837	-0.0811174	-0.365443	-0.107267	-0.0753931	-0.0172698	-0.0822153	0.580449	5.21235	5.79649	6.87493	4.96186	6.41873	6.32327	5.14422	6.53521
CAMP	2.50705	2.81179	2.93027	1.19511	2.62363	3.03918	-0.104945	0.416203	0.161876	0.20813	0.198779	0.531562	0.46041	-0.0146379	0.0951806	-0.0327181	1.01847	0.885843	0.210861	0.63564	-0.03474	0.01118	0.38928	0.874825	0.328246	-0.0156199	3.51979	0.663258	-0.237779	0.192446	0.810864	-0.292494	0.0959063	-0.0424246	1.01537	0.643216	-0.126737	0.23582	1.16629	0.12024	0.29463	7.47267	6.37676	5.14718	5.6905	5.95282	7.78436	7.03973	6.8594
CAMTA1	0.0865879	-0.0362708	-0.010671	-0.122598	0.0336434	0.0833158	-0.158435	0.0289166	0.149538	-0.0576822	0.176319	0.106881	-0.0126659	-0.0173069	-0.086729	0.0811305	-0.00598032	-0.138078	0.0460419	0.00946952	0.0610138	-0.175816	-0.0191878	-0.0513815	0.0739207	0.100542	0.00835047	-0.0357608	-0.08762	0.0953797	0.00163345	-0.00775953	-0.0404474	0.105732	0.0363825	0.0465109	0.088559	0.104639	-0.100197	-0.148322	-0.0114225	5.61767	5.77523	4.43168	6.21486	5.25158	5.27687	6.07862	6.06649
CANX	0.608203	0.22948	0.144878	0.133841	0.440368	0.160098	-0.946241	-0.764483	-0.516157	-1.07464	-0.794716	-0.32761	-0.0169684	0.244997	-0.363735	-1.09506	0.0306928	0.158294	-0.833782	-0.277882	-0.653948	-0.603746	-0.199107	0.154155	-0.22455	-1.31245	-0.40197	-0.978417	-1.10765	-0.260512	-0.430922	-2.45252	-0.8151	-2.28987	-0.996286	-0.461172	-0.938967	-0.213936	-0.176692	-0.304631	-0.945636	13.1887	14.0128	13.9835	13.8342	14.0636	13.7414	13.9808	13.8289
CAPG	1.03191	0.958058	0.567377	1.75649	1.2907	1.22371	1.33787	1.47575	1.03038	1.65827	0.979261	1.22656	0.48276	0.905545	1.10322	0.0390775	1.23568	1.85543	0.948108	0.79785	0.687715	1.01765	1.54324	1.09793	1.54808	1.00526	0.887629	0.819116	0.982388	1.18128	1.41726	2.03118	0.709739	1.54841	1.39186	1.20183	0.90224	0.99925	1.69705	1.70559	1.2893	10.932	11.5557	11.7796	9.96065	10.6087	12.6858	12.2445	11.3255
CAPN1	1.05081	1.50568	0.671952	-0.309376	0.748343	0.701872	-0.659751	-0.0147186	1.84636	-0.367121	0.731324	0.0445786	0.646453	0.785441	0.348405	0.994641	1.01363	0.358757	1.41374	0.160394	0.462923	-0.236839	-0.689751	0.114187	-0.194358	2.41988	0.0510571	1.2304	0.83158	0.0980471	0.403881	-0.022258	-0.0226394	-0.74872	0.462196	0.896605	-0.929567	1.0451	0.836798	-0.584651	0.285104	9.89461	8.43462	7.30577	8.71045	7.31382	7.88023	7.90717	7.09271
CAPN2	1.39665	1.64194	1.50098	0.369946	0.723398	1.29348	0.375422	0.203463	-1.02974	0.0528285	0.499288	0.529749	-0.452695	0.533692	-0.101216	-0.306954	-0.410221	-0.179923	-0.0485782	0.412004	-0.327598	1.25899	-0.985941	0.596048	0.427525	-0.192994	-1.53345	0.256173	0.306324	-0.141503	-0.0290293	-0.163631	-0.5215	0.613465	0.18937	1.12491	-0.350955	0.870752	-0.0679235	-0.142625	-0.00200879	14.5273	14.82	15.0503	14.7363	14.6897	15.0207	14.7032	14.9703
CAPN3	0.0376895	0.134651	-0.103368	-0.092937	-0.120344	0.0503116	-0.222812	0.0862879	-0.183715	-0.136292	-0.146554	1.07864	-0.633181	-0.0880051	-0.220498	-0.217713	-0.432745	-0.345885	-0.0613462	-0.207574	-0.590747	-0.548873	-0.60722	0.0548082	-0.217658	-0.561528	-0.758807	-0.504165	-0.146304	-0.409772	-0.428941	-0.194789	-0.420407	-0.190696	-0.307466	0.0789182	0	-0.100791	-0.11711	-0.440451	-0.188739	8.47939	8.55246	7.06473	7.80678	8.14475	8.43041	8.50736	7.89803
CAPN5	0.0627719	-0.0203146	-0.0366439	0.567757	0.15462	-0.289626	-0.121497	0.266309	0.0986404	-0.166657	0.182395	0.471719	0.310912	0.268944	0.0204448	0.223816	0.0271507	0.379205	0.37465	0.343498	0.15134	0.0996032	0.94469	0.208031	0.14273	0.166804	0.54929	0.179865	0.379761	0.322864	0.067706	0.113594	0.102645	-0.504841	-0.0234755	1.16629	-0.107853	0.179585	0.0284736	0.154844	-0.216703	2.68207	3.42649	2.19333	3.35201	3.29423	3.13389	4.58872	3.71364
CAPZA1	-0.372992	-0.611656	-0.0830169	0.438873	-0.105465	-0.138263	0.927072	0.126891	0.0329693	0.729787	-0.224198	0.397203	-0.797696	0.0187955	-0.0305958	-0.805936	-0.598846	-0.11323	-0.467829	-0.248916	0.0436626	0.312532	-0.454047	-0.218861	0.00199195	0.0146302	-0.944406	0.101092	-0.27242	-0.070141	-0.670201	0.37906	0.230151	0.473465	0.0605933	-0.360532	0.40367	0.136907	0.0338836	0.0710878	0.329574	11.8067	12.1197	12.7629	12.7286	12.3142	12.5109	12.6547	12.5212
CAPZB	0.730571	0.725649	0.528058	0.637261	0.493742	0.770581	0.425961	0.173446	0.354479	0.203012	-0.247643	0.484132	0.551851	0.231147	0.471623	0.097744	0.042902	0.22484	0.64288	0.171965	0.291348	0.490604	-0.506172	0.653387	0.730691	0.49229	-0.335149	0.129178	0.584895	0.834739	0.216613	-0.102507	0.350289	-0.0570796	0.0987452	0.715809	-0.106401	1.02353	0.331257	0.421257	0.432961	13.5533	13.607	13.6699	12.7904	13.1904	12.698	13.5041	13.5801
CARD11	0.0275595	-0.119255	0.424393	0.337785	-0.0793128	0.0445879	1.19587	1.57831	-0.481696	0.291294	0.133885	0.115605	-0.0568772	1.82068	-0.307314	3.12509	2.03394	0.829212	0.267166	1.09977	0.758365	1.02876	-0.276429	0.245685	0.521166	-0.126356	0.293879	-0.489038	0.0556497	-0.00685781	0.128257	-0.486045	1.44085	-0.669197	1.24798	0.857814	-0.119017	0.368063	0.20512	-0.193797	2.24754	5.9395	6.12037	6.03866	5.54553	5.71818	6.85537	5.82441	6.22987
CARD8	0.507639	0.222342	0.772888	1.26563	0.543318	0	0.747676	0.336727	0.355184	0.894759	0.126983	0.48928	0.528115	0.89052	0.747495	0.249054	0.432905	0.909632	0.512503	0.733812	0.879482	0.416994	0.696132	0.825597	0.121708	0.584311	1.0975	0.164941	0.582412	0.824173	0.461421	0.805177	0.591812	0.553289	0.0713121	0.564134	0.40468	0.626518	1.01121	0.576016	0.561652	8.07972	8.26625	8.88138	7.64177	8.58167	9.02863	7.74752	9.04676
CARHSP1	-0.00789229	-0.393649	0.0880031	-0.299151	-0.0207236	0.193908	-0.00902424	-0.62398	-0.268431	0.082268	-0.590343	0.284619	-0.229368	0.104562	0.107514	-0.353535	0.143529	-0.288376	0.604777	-0.439193	0.175066	-0.177669	-0.336711	0.0114938	-0.990694	1.33495	0.432914	-0.074881	-0.0769123	-0.56011	-0.221547	-0.236318	-0.11457	0.0285978	0.153668	0.19981	-0.0499235	0.638565	-0.0991388	0.507304	-0.152554	14.4455	14.2317	13.8547	14.072	14.0294	14.6226	13.8434	13.9584
CASC4	0.717021	0.619741	0.560115	0.348933	0.617275	0.7015	0.242588	0.578816	-0.0462025	0.275329	0.722757	0.776397	0.525884	0.713245	0.792364	-0.248043	0.151132	0.678983	-0.00859807	0.795224	-0.461973	0.974947	1.45028	0.873316	0.782714	-0.0172209	0.553585	-0.0864533	-0.308276	-0.683364	-0.00411739	-0.847429	-0.141204	0.857112	-0.326415	1.06228	-0.432014	0.370175	0.364709	0.91419	0.146102	9.36055	9.88085	10.7638	9.95133	10.7832	10.0241	9.97029	10.3835
CASD1	0.47717	0.331521	0.24106	0.475602	0.36311	0.486479	0.589134	-0.293192	-0.820893	0.345312	-0.54966	-0.62384	-0.616538	-0.0870814	0.426664	-0.424591	-0.438257	-0.071717	-0.793408	-0.57675	-0.636107	0.150517	0.319768	0.40917	0.216589	-0.686536	0.207909	0.258888	-0.546778	-0.753394	-0.0472297	-0.0157628	-0.598526	-0.303103	-0.507067	-0.0839655	-0.00187742	-0.0743552	-0.272704	0.104003	-0.616522	6.88636	7.91571	8.12372	7.15335	8.29895	7.72394	7.41571	8.42919
CASK	-0.371959	-0.2195	-0.292566	0.535188	0.0152543	-0.166024	-0.0625673	-0.185964	-0.0568794	-0.386994	0.0225974	0.207014	0.244656	-0.420981	-0.215813	-0.248825	-0.0609518	-0.160363	0.114592	-0.234781	-0.221136	0.208098	0.0929705	-0.262424	-0.13528	-0.193624	0.347661	-0.111419	-0.0930064	0.561293	-0.354083	0.0730129	0.314953	0.646805	-0.462767	0.00147036	-0.236691	-0.399227	-0.489193	0.0263667	-0.270868	6.30076	5.84513	7.15068	6.47793	6.55014	6.19956	5.80378	6.50723
CASP1	1.59558	2.19674	2.03393	3.34628	2.65381	2.15668	2.78043	1.46219	1.95129	3.09155	0.949709	1.94173	0.660314	2.31005	2.71891	2.22954	2.68275	2.43462	1.74606	1.98146	1.6102	2.53687	0.182863	2.12461	1.90444	1.18336	0.465869	1.01743	1.50218	2.17329	1.19855	0.97552	0.876076	2.40534	1.91621	2.76401	1.1588	1.47788	2.92506	2.84523	2.12602	6.35364	7.85502	8.41041	7.71932	8.11132	8.78211	8.76761	8.1658
CASP10	0.742496	0.581613	0.666758	0.617075	0.507307	0	0.312281	-0.336743	0.505313	0.608419	0.812849	-0.108399	-0.23665	0.779188	0.337975	-0.701762	0.0107482	0.968779	-0.331909	0.915561	-0.223623	-0.0671137	0.847111	0.621079	0.073586	0.648284	-0.656647	-0.449949	0.644918	-0.357659	0.346888	0.131598	-0.327178	0.446354	0.256274	1.24609	0.605769	0.404544	1.01813	0.495833	0.342048	9.23667	10.1976	10.515	9.48366	10.5361	10.051	9.89341	10.9323
CASP2	-0.0430173	-0.123303	-0.177632	-0.897053	-0.159777	0.227193	-0.676003	-0.437744	-0.376067	-0.606299	-0.167101	-0.356488	-0.826175	-0.0119308	-0.530438	-0.25146	-0.319061	-0.331192	-0.413323	-0.0817683	-0.404986	-0.396888	-0.751408	-0.33939	-0.539482	0.00767711	-0.0933499	0.0268128	-0.356288	-0.208663	-0.256936	-0.873896	-1.0209	-0.848424	-0.629329	-0.335587	-0.188866	-0.306431	-0.446659	-0.715097	-0.546558	7.00498	6.94797	7.42721	9.46629	6.39861	6.48065	7.37425	5.97649
CASP3	0.119413	-0.269376	-0.107941	0.419456	-0.00179747	0.036311	1.47747	0.58081	0.284235	0.78123	0.338873	0.815122	0.120129	0.228936	0.396793	0.179712	0.16094	0.613117	-0.145557	0.59785	0.624516	0.640458	-0.642638	0.151482	0.8739	-0.0325116	-1.18315	0.239816	-0.564025	-0.0756682	0.540729	0.374776	0.529315	1.37594	0.278315	0.68585	1.47775	0.0253893	0.780754	0.70786	0.601538	8.3131	8.6707	10.0104	8.40622	9.4688	8.87239	8.34852	9.4316
CASP4	1.34332	1.13533	1.8595	2.32306	1.5241	1.63522	1.94217	1.36755	0.673027	2.47988	0.562701	0.846394	0.0451625	1.50047	1.68312	0.363786	1.20318	1.10299	0.549762	1.1306	0.531919	1.5343	0.145284	1.85118	1.04262	0.676224	-1.29798	0.421169	0.675986	0.823412	0.750889	0.359189	-0.017464	1.8098	0.547768	2.91546	0.863906	1.88669	1.80333	1.83108	1.67761	8.93767	9.7964	10.6306	10.3806	10.4007	9.76985	10.1694	10.3639
CASP5	0.899475	0.926039	1.44457	2.27352	1.35419	1.17939	1.97018	1.47089	0.573918	2.5551	0.673694	0.812788	0.118222	1.35623	1.63654	0.489419	1.47041	1.15293	0.615509	1.1401	0.752035	1.15544	-0.335512	1.63209	0.745174	0.557498	-1.35468	0.198211	0.774755	0.970963	0.650256	0.3326	-0.0361287	1.68189	0.641636	2.75986	0.608373	1.73329	1.78568	1.75539	1.71631	7.7062	6.45864	6.46955	6.71596	6.85663	7.25889	7.7207	7.09271
CASP7	1.26401	0.900716	1.00381	0.762758	0.92268	1.25338	0.50238	0.936548	0.446823	0.485596	0.192358	0.292996	0.558077	1.08442	1.19407	0.0800636	0.995016	0.369558	0.152994	0.931554	-0.180827	0.75588	-0.249347	0.609482	0.957752	1.65074	-0.214945	0.389581	0.438023	0.41705	0.821208	0.133643	0.316535	0.0949855	0.670368	1.31195	0.405398	1.01963	1.06902	0.822511	0.846611	0.522969	4.96418	5.90911	4.88683	6.35048	4.902	4.45191	5.5259
CASP9	-0.0465753	-0.312365	-0.125846	-0.112039	-0.171284	-0.533676	-0.257795	-0.603251	-0.200042	-0.338852	-0.542984	-0.692283	-0.0827714	-0.398332	-0.329064	-0.676676	-0.286432	-0.163242	-0.286258	-0.344006	-0.190767	-0.242027	0.0499649	0.0350728	-0.488968	0.303188	-0.599717	-0.541864	-0.155874	-0.738646	-0.261418	-0.416456	-0.510702	-0.29711	-0.371381	-0.285022	0.179841	-0.0308023	-0.312606	-0.0849589	-0.60572	11.9284	11.5346	11.8522	12.9442	11.5465	11.8961	13.1163	12.6532
CASR	0	0	0	0	0.0860852	0	0.272843	0.196621	1.48804	0.263407	0.279857	0.1323	0.194771	0.515311	0	0.0862104	0.2807	0.405325	0.0037023	0.572057	0.111582	0.233523	0.191959	0.313267	0.262681	0.348273	0.152321	0.0597482	0.197722	-0.166168	0.177504	0	0	0	0.241912	0	0.141047	0.33477	0.297988	0.337499	0.188677	2.99504	3.9827	0.266483	1.8507	0.153074	3.3587	2.38879	3.07334
CBFA2T2	0.749113	0.938571	0.663473	-0.151884	0.56993	0.668787	0.149968	0.197375	1.29255	-0.250719	0.891023	0.846797	1.42427	0.481302	1.08565	0.986251	0.642526	0.57345	0.500187	0.646003	0.926458	0.494583	0.728115	0.505216	0.326191	1.16461	0.692342	0.664305	1.00968	0.232278	0.941855	0.305942	1.53836	-0.0193265	1.05223	0.52436	0.604446	0.22375	0.866071	0.0694798	0.297186	10.1385	10.7492	11.5022	10.7895	11.0785	10.9567	10.493	10.8131
CBFB	-0.534908	-0.582185	-0.183399	-0.549855	-0.169132	-0.565832	-1.15453	-0.542112	-0.236796	-0.405855	0.194733	-0.0681129	-0.284858	-0.306746	-0.856373	0.079139	-0.528032	-0.405214	-0.399313	-0.636201	-1.12375	-0.765571	0.940916	-0.306105	0.141055	-0.303969	0.186535	-0.446904	-0.685352	0.477615	-0.686455	-0.918731	-1.65066	-0.39675	-0.781478	-0.614152	-0.276019	-0.102767	-0.201426	-0.42018	-0.690244	9.05522	10.3929	10.5899	9.67597	10.4768	10.4417	10.4145	10.8226
CBL	0	0.143471	0.173238	0	0.11941	0	0.32643	0.247868	0.40922	0.496575	0.474887	0.31486	0.401886	0.300572	0	0.51676	0.235259	0.147834	0.283838	0.259026	0.436737	-0.0462456	0.315474	0.294579	0.287831	0.143893	0.481687	0.063508	0.212955	0.286871	0.380269	0.430594	0.39193	0.383772	0.230508	0	0.206466	0.33905	0.548942	0.385254	0.43546	3.19592	4.70756	5.09545	4.80373	4.94981	5.23424	5.38795	5.60575
CBLB	0.253258	0.109272	0	0.165097	0.176548	0	0	0.471675	0.351675	-0.059945	0.612682	0.0228188	0.105777	0.610068	0.0628882	1.8231	0.363626	0.213888	0.11306	0.772401	1.18247	-0.150683	-0.27836	0.363661	-0.297613	0.689361	-0.421409	0.19217	-0.155567	0.17678	0.167091	0.129954	0.174331	-0.00957547	0.915777	0.459817	0.0677475	0.0728266	0.158204	-0.0643612	0.178581	10.6701	11.1293	11.2186	12.8528	10.1488	10.1851	11.5846	10.3622
CBLC	0.233484	0	0	0	0.1515	0	1.50526	0.137078	0.969248	1.35306	0.707605	0.911176	0.960615	0.721009	0.447455	0.991189	1.06172	0.270776	1.45367	0.875632	1.94912	0.705505	0.704295	-0.300465	0.839016	0.706162	0.867687	0.728277	0.878471	1.34852	0.666932	1.44067	-0.105376	1.50909	0.940433	-0.152635	1.48739	0.74802	0.562413	0.852462	1.1081	7.95788	6.96163	6.72423	7.24129	6.32723	7.49185	7.43982	6.27428
CBLN1	-0.202983	0	-0.610903	0	-0.459436	0	-0.815597	-0.707083	-0.72699	-0.665123	-0.755945	-0.876652	-0.347541	-0.556936	0	-0.88997	-1.00133	-0.675623	-0.845782	-0.582123	-0.959091	-0.821019	-0.503883	-0.56162	-0.876844	-0.307319	-0.968925	-0.395349	-0.641567	-0.732812	-0.529628	-0.49139	0	-0.735915	-0.647575	-0.423908	-0.195447	0	-0.561103	-0.528505	-0.592248	2.99504	2.96696	5.05248	3.47121	5.25158	4.43892	4.45191	5.75654
CBR1	0.301195	0.243522	0.0891955	1.26822	0.610472	0.152492	3.48595	1.77176	0.816174	0.936082	1.03996	2.39033	1.30228	0.627549	0.291711	4.43028	3.28133	1.31913	0.908812	1.76755	2.51972	3.4385	0.477324	0.267899	1.51694	0.261506	1.53011	1.89657	1.45724	0.572525	1.55959	-0.357886	2.5999	1.5727	2.56707	0.93371	0.776483	0.833264	0.881816	1.41566	2.08825	10.4645	11.3755	12.0609	11.1915	11.502	11.8656	11.206	11.1804
CBR4	-0.540583	-0.601725	-0.945976	-0.587297	-0.357641	-0.274938	0.0793902	-1.01002	-0.432476	-1.0687	-0.991548	-0.13683	-1.06685	-0.921616	-0.83585	-0.106815	-0.0172969	-0.853239	-0.964006	-1.03588	-1.49056	-0.170146	-0.468538	-0.594624	-0.19049	-0.4967	-1.52404	-1.14455	-0.774676	-0.988997	-0.488668	-0.465029	-1.19363	0.078527	-1.11768	-1.0116	0.95555	-0.926537	-0.210126	-0.908919	-0.92786	5.03311	7.05423	7.34509	8.05913	6.63175	6.30948	6.45763	6.73685
CBX1	-0.7689	-0.620645	-0.313852	-1.40487	-1.14319	-0.835516	-0.773513	-0.171948	-0.197526	-0.985823	-0.196247	-0.535009	-0.320918	-0.228525	-1.03484	0.193942	-0.00655965	-0.203198	-0.372504	-0.0945458	-0.055971	-0.51686	-0.637939	-0.425776	-0.787232	-0.107738	-0.147573	-0.424136	-0.106315	-0.611207	-0.0577469	-0.930982	-0.184408	-1.6316	-0.13944	-0.701636	-0.269084	-0.516336	-0.355015	-0.851304	-0.874126	4.73044	0.356627	1.43588	1.5496	5.21754	2.86871	2.57463	4.56877
CBX3	-0.412984	-0.404808	-0.346634	-0.313495	-0.293621	-0.29884	0.362032	0.101029	-0.467644	-0.000999764	0.377085	0.104759	-0.431966	-0.168896	0.0836344	-0.0925428	0.0254515	-0.1641	-0.389891	-0.275523	-0.159213	0.0165416	0.269249	-0.317801	0.382151	-0.437511	0.41238	-0.00227541	-0.160446	0.0450034	-0.227171	0.347111	-0.0193351	0.391429	0.109429	-0.197428	0.0639305	-0.0432508	-0.283577	0.0653683	-0.0451253	10.6499	11.1035	11.5811	10.6813	11.1634	11.4337	11.0869	11.9836
CBX5	-0.269164	-0.156711	-0.181497	-0.211042	-0.118937	0.0232846	-0.0768416	-0.0241567	-0.032062	0.0897677	-0.0722233	0.133038	-0.350024	-0.194974	0.415834	-0.0733622	-0.0518708	0.170626	-0.160005	-0.0434598	-0.244911	-0.0198051	0.146752	0.0935395	-0.0672289	-0.292804	0.381785	0.124715	-0.47321	-0.459804	-0.263772	0.0365584	0.0658385	0.109392	-0.224651	0	0.316906	-0.230049	0.163038	-0.0252796	-0.220554	6.77961	7.52604	7.16849	6.3016	7.36525	7.62513	7.10046	7.57198
CCDC126	0.930597	0	0.676763	0	0	0	0.364249	0.325613	0.343985	0.394659	0.323848	0.209707	0.515014	0.216418	0	0	0.353315	0.218626	0.318374	0.26971	0.165317	0.261535	0.059073	0	0.354993	0.29206	0.0465985	0.239241	0.834958	0.61282	0.25265	0.411721	0.343028	0	0.455874	0.319147	0.276968	0.113093	0.393338	0.247585	0.681393	6.30076	6.77844	7.09544	6.55867	7.56062	6.97257	6.85435	7.38678
CCDC130	0.167199	0.161808	0.208249	-0.265823	0.0910334	0.324953	-0.309469	-0.316403	0.238425	0.391482	0.879219	-0.112131	-0.350184	-0.0489354	0.036818	0.0887282	0.092847	-0.050154	-0.0436146	0.279023	0.0683178	-0.464899	-0.385214	-0.0883045	-0.0476191	0.106465	-0.0562205	-0.20259	0.13263	0.28202	0.12124	0.062477	0.220552	-0.0650603	0.158682	-0.119548	0.286055	0.0025467	-0.129802	-0.304113	0.244675	7.56947	7.35577	6.72423	6.94659	7.37744	6.82706	7.07283	6.97892
CCDC22	-0.0245066	0.0741139	-0.00139569	0.608667	0.284827	0.148027	-0.366997	0.342712	0.0358157	-0.298165	0.0315044	-0.262466	0.0855489	0.0195968	-0.298748	0.183876	0.188301	0.106919	0.0291518	0.0167335	-0.00291666	0.0991402	-0.213444	0.00174496	-0.16096	-0.0626863	0.059701	-0.330547	0.300931	0.0613194	-0.0761507	0.376763	0.198212	-0.000588174	0.441918	-0.0203099	-0.252201	-0.160967	-0.160234	-0.19816	-0.154212	9.20902	9.90317	9.54032	9.0511	9.68018	10.1359	10.0466	9.55142
CCDC59	-0.186122	0.0598202	0.138423	0.552302	0.0852373	0.23355	0.228022	-0.274983	-0.340881	-0.0230238	-0.101865	-0.0914045	0.431171	-0.290162	0.294779	0.354318	-0.14371	-0.00649378	0.482156	-0.0312516	0.193649	0.215029	0.406047	0.00797336	0.363794	0.0696907	0.562276	0.0709412	0.301767	0.708817	0.0325085	0.444838	0.574814	0.991664	0.119819	0.29594	0.0719524	-0.100527	-0.141197	0.235994	0.283509	11.0462	10.7894	12.0667	11.2571	10.8905	11.1213	11.1361	11.2348
CCDC6	0.144333	0.287322	0.145682	-0.222908	0.0114499	0.123643	-0.448087	0.343502	0.512334	-0.0988095	0.331735	-0.505786	0.313099	0.0593822	-0.00806475	0.0952959	0.364449	-0.035899	-0.678983	0.327747	0.540918	-0.251351	-0.216896	0.127832	0.243857	0.857191	-0.301312	-0.534356	0.134737	-0.0568739	0.149427	0.0169726	0.213868	-0.229253	-0.352533	0.58167	-0.570912	-0.0673653	-0.0548468	-0.21345	-0.0371103	9.96613	8.28444	8.81391	11.286	7.84619	9.02072	9.9742	8.81108
CCDC68	0	0	0	0	0	0	0.122257	0.039795	0.0656755	0.069971	0.134397	0.114776	0.44405	0.0668203	-0.0582029	0.110305	0.179418	0.1151	0.228971	0.0973455	0.143342	0.0912043	0.0682077	0.169479	0.0682424	0.260609	0.0942261	0.11802	0.162309	0.21052	0.130176	0.141276	0	0	0.0804076	0	0.236285	0.141702	-0.0655427	0.0616656	0.10229	4.56115	4.72632	5.01544	4.51251	5.16239	5.00333	2.38879	5.18461
CCDC85B	0	0	0	0	0.00965428	0	0.0612984	-0.0466843	-0.25322	-0.115989	-0.176303	0.301837	0.127227	-0.147355	-0.245148	0.194239	-0.315845	-0.257183	-0.0596034	-0.0528492	0.421126	-0.0378454	-0.329359	-0.11688	-0.342128	0.204138	-0.102542	-0.0923421	0.226552	0.266894	-0.187134	-0.175421	0.566536	0	-0.0199773	-0.157855	0.446216	-0.0548386	-0.228242	-0.14462	0.871543	10.9778	10.4826	9.86765	9.44645	10.4435	10.5136	10.3501	10.3315
CCDC86	-0.773379	-0.738428	-0.667251	-0.280004	-0.764966	-0.569295	0.562866	0.293349	0.0134873	0.495298	-0.0674122	0.486172	0.226076	-0.154607	0.881373	-0.00477798	0.743677	-0.578358	0.109255	-0.151033	0.0952577	0.449595	-0.459567	-0.461068	0.902148	0.527694	0.228327	-0.644846	0.0329729	-0.122178	0.155653	1.32304	1.11239	0.761207	0.959293	0.663693	0.63228	0.446277	-0.0162692	0.585796	0.784066	9.57173	9.26021	9.09719	8.5458	9.47182	9.6181	9.76409	10.0265
CCDC93	-0.213222	-0.0889053	-0.300135	0.133011	-0.102496	-0.115226	-0.205524	-0.234096	-0.559439	0.0390984	-0.28516	0.403345	-0.575363	-0.441231	0.295803	-0.690031	-0.127174	0.023685	0.689789	-0.355273	-0.587018	0.560434	0.734869	-0.268994	0.245259	-0.31832	0.921204	0.399128	-0.305932	0.00998967	-0.213627	0.213794	-0.21107	0.198931	-0.28566	-0.0028091	0.642471	-0.280535	0.0736066	0.322725	-0.102102	5.47613	5.17754	5.82018	5.25076	5.71595	5.56274	5.86748	6.37089
CCL1	0	-0.0483004	0	0	-0.0813178	0.155993	0.704549	0.345835	0.432106	0.554243	0.428839	0	0.775737	0.455315	0	0.684263	0.420024	0	0.49829	0.464495	0.766253	0.398796	0.447123	0.734027	0.414399	0.699243	0.540105	0.328189	0.651373	0.227721	0.505063	0	0	0	0.491828	0	0	0.841218	0.498528	0.462086	0.233719	3.07258	4.58891	4.43168	2.81302	3.48141	4.064	2.91768	4.68066
CCL16	-0.544676	-0.320651	-0.403089	0.347948	-0.222454	-0.564314	-0.478327	-0.529444	-0.70757	-0.552717	-0.636146	-0.0414825	-0.23971	-0.48218	-0.267909	-0.753191	-0.463217	-0.0999771	-0.00230984	-0.288471	-0.685996	0.106915	0.179408	-0.42057	-0.367199	-0.534197	0.263093	-0.0377659	-0.381229	-0.132189	-0.351611	-0.238963	0.00206361	0.0550202	-0.775703	-0.518274	-0.23666	-0.567704	-0.534443	-0.127863	-0.573634	8.74461	6.35569	7.52513	6.84535	9.2336	8.95596	8.31772	8.56494
CCL19	1.17328	2.03657	1.87843	3.42918	1.50352	0.890158	3.7166	2.31483	0.963279	4.20412	2.15877	1.0327	1.34225	5.89676	3.45988	0.792997	5.03454	6.2678	0.489327	4.04571	2.06374	4.07058	3.60621	2.23679	2.93488	0.540111	2.68115	2.17442	0.982978	0.828426	3.25524	1.10838	3.29571	4.894	3.59344	1.24499	0.865653	1.8681	4.00952	4.27748	1.29668	9.41861	10.4779	12.0766	10.4561	10.4677	9.42685	9.9261	10.2567
CCL2	2.95801	2.49642	4.51618	5.11769	2.51508	3.1753	2.85512	3.72498	1.80419	1.96059	1.48986	1.13721	0.791933	2.87633	3.77302	-0.0349047	2.78413	4.22192	0.303678	2.64641	1.36115	3.46865	1.59883	4.38	0.352054	0.0345877	0.666211	3.02393	0.559662	0.0132509	2.79205	1.45175	1.57835	2.09599	1.36899	2.35007	1.06076	2.59765	3.1296	3.58712	1.46252	11.5589	11.152	13.0144	13.8592	14.6619	11.4682	12.2507	15.1293
CCL20	-1.28356	-1.25997	1.30822	1.95657	-0.124123	-0.686476	0.342448	-1.93158	-2.67289	1.08562	-2.65298	-1.43803	-1.17452	0.508118	2.04802	-1.76136	0.712513	0.409682	0.406548	-0.00263594	-1.00731	-0.416243	-2.06345	0.447687	0.644023	-1.1173	-2.31552	-1.49109	1.21392	-0.119911	1.28257	-0.897038	-1.78777	0.114598	-0.673295	0.850498	3.17995	0.531641	2.54469	1.66873	0.149137	7.43725	7.04855	9.04193	7.48348	9.25823	7.51013	8.68505	10.8676
CCL21	2.68551	2.79995	1.37423	3.49702	2.24224	2.32592	3.0272	1.46463	1.78385	2.3137	0.390375	1.9748	0.130365	3.01843	2.53014	0.930902	3.25628	2.44159	0.537516	3.56913	2.05369	3.19166	4.21715	2.12654	1.81185	0.809708	1.61791	2.13364	1.11213	2.19544	0.59499	0.84034	0.792889	2.52469	0.370632	2.85157	1.78253	1.5606	2.63475	2.06641	0.680488	12.5017	12.6365	12.7212	11.5408	11.7683	11.5128	11.3887	11.6059
CCL22	-0.341454	-0.317182	-0.216797	-1.20789	-0.44014	-0.634495	-0.996695	-0.591504	-0.34266	-0.847451	0.069374	-1.31832	0.13586	-0.132821	-0.357481	0.293364	0.268768	0.301465	0.432535	-0.176411	-0.315867	-0.602976	-0.0714737	-0.27421	-0.729963	1.18874	0.208764	-0.62642	-0.721577	-0.208621	-0.12237	-0.52827	0.253805	-0.901267	-0.736813	-0.495454	-0.985112	-0.363624	0.189803	-1.00781	-0.773076	8.04321	8.83649	7.48334	4.84517	8.01007	7.91731	7.02748	8.42611
CCL25	0.0827994	0	0	0.0537673	-0.0188899	0	-0.505539	-0.471057	0	-0.353617	-0.444806	-0.552827	-0.336609	-0.261682	0	-0.47458	-0.55472	-0.45109	-0.263768	-0.550377	-0.533674	-0.461943	-0.583039	-0.25715	-0.417056	-0.222487	-0.40348	-0.502355	-0.267474	0.0234158	-0.425009	-0.336083	-0.125348	-0.312226	-0.418599	0	-0.284736	-0.395978	-0.477325	-0.302199	-0.243879	6.53807	6.38231	5.82576	7.08854	5.57201	6.3633	5.6302	6.34812
CCL26	0.417914	0.729789	0.703551	1.07173	0.842286	0.462305	0.646153	0.36553	0.876136	0.257525	0.492118	1.0117	0.585154	0.321638	0.228155	1.27963	0.518519	0.562137	0.412069	1.51208	2.24859	4.17499	0.912345	0.328266	0.753537	0.154582	1.50828	0.82455	0.578947	0.437416	0.221553	0.682995	0.509417	0.440082	0.173791	0.719401	0.138153	0.35746	0.384697	0.63833	0.136274	7.62905	7.02636	5.92428	5.91477	7.88097	6.81859	6.77946	6.64459
CCL28	-0.415665	-0.493454	-0.244623	-0.262947	-0.290159	-0.513911	-0.0241709	-0.422974	0.0480438	0.171146	-0.295635	0.279225	-0.0768907	-0.228617	-0.108654	-0.288677	-0.4599	-0.0766612	0.120465	0.00353672	-0.113738	-0.383486	0.210117	0.186033	0.0743508	0.137446	0.238357	0.23493	0.0347421	0.258922	-0.164724	1.08298	0.10029	0.285087	-0.448114	-0.49099	0.177656	0.139967	-0.165002	0.0610699	0.123579	4.98504	5.49757	5.42016	6.1521	6.73711	6.49291	6.01249	6.21931
CCL3	3.77201	3.38843	4.702	5.51239	2.69818	2.59888	4.26571	2.13752	2.57672	3.76815	2.61348	2.96626	2.18395	3.14466	2.34654	1.6598	3.99409	3.47412	2.32165	3.30125	2.98352	3.91975	2.32027	3.80394	1.56887	0.870104	1.21054	2.64169	2.56604	2.56986	2.31659	2.70651	3.04568	2.68759	3.92623	3.17472	1.57911	3.58538	4.41895	4.55345	3.55201	8.70735	10.1092	9.13559	7.66701	11.0943	11.0466	9.13878	11.7463
CCL5	0.31986	1.29645	1.2937	2.47422	1.37475	0.97427	0.806388	0.647019	0.688944	1.64797	1.02097	0.53428	0.413293	1.19627	1.21969	0.12158	1.55501	2.14079	0.639649	1.27033	0.593603	1.39052	0.993301	1.0932	0.289613	0.111762	0.662635	0.586587	0.407596	1.12057	0.436471	0.590744	0.437676	0.756669	0.64736	0.885144	0.134463	0.247903	1.19638	0.792117	0.614788	13.2905	14.5285	12.5832	12.0014	13.7999	13.5959	11.6605	13.2057
CCNA1	0.688451	0.343104	0.198694	0.0624768	0.321803	0.114443	1.20768	2.29171	-0.245654	0.197296	-0.3009	0.0254269	1.4921	0.343553	-0.0724319	1.88003	4.13244	0.0112732	0.247947	2.85656	3.07998	1.33456	-0.221562	0.06231	1.32538	-0.219727	-0.362493	2.39304	-0.664963	0.864294	0.209788	0.712089	4.03253	-0.0215362	-0.353885	0.479406	-0.173232	0.904464	0.563474	0.710265	0.40054	7.40829	7.18575	4.6519	6.98934	7.62054	5.58322	7.40005	6.69774
CCNA2	-2.56611	-2.59781	-2.09951	-2.3066	-2.18121	-2.25524	-0.652768	-1.22952	-1.47834	-0.798771	-1.30985	-0.576331	-1.61468	-2.54313	-1.63538	-1.28327	-1.14958	-1.88173	-1.38972	-1.66219	-1.76182	-1.69751	-0.696017	-2.655	-1.57224	-2.11012	-0.46694	-2.01176	-1.70731	-1.50818	-1.41241	-0.640658	-1.17553	-0.272946	-0.857078	-1.14882	-1.22421	-1.79618	-0.87305	-0.852605	-0.524346	4.7826	5.47952	6.26105	4.84517	5.0295	4.902	4.12123	5.75654
CCNB2	-3.21323	-3.02854	-2.84651	-2.21791	-2.50779	-3.26646	-1.55753	-0.927815	-1.33117	-1.23052	-0.941847	-0.482624	-1.53072	-2.56418	-1.34221	-0.615441	-0.766472	-1.55232	-0.7229	-1.1619	-1.27541	-1.75	-1.0654	-2.68192	-1.11147	-1.70154	-0.941365	-1.54276	-0.589233	-1.42274	-1.12854	-1.03602	-1.13109	-0.410465	-0.755584	-0.921493	-0.422922	-1.46583	-1.49194	-1.55851	-1.53967	7.35205	7.25483	8.33334	5.94562	7.23374	8.06485	7.02748	8.19958
CCNC	-0.37276	-0.46635	-0.254371	0.439587	-0.318989	-0.00933824	1.80213	-0.124272	0.416685	1.0531	-0.0783327	0.0231711	-0.520618	0.175363	0.787752	0.657646	0.415364	0.133342	-1.02834	0.277928	0.449374	0.773951	0.0913393	0.0833957	1.15885	0.571463	-0.329364	-0.0140166	0.288533	0.985309	0.479953	-0.0787857	1.00605	1.7999	0.892654	0.185073	1.4482	0.0932671	0.192124	0.436129	1.5239	5.61767	5.34939	5.17364	5.35113	5.32801	5.82132	5.60566	5.71211
CCND1	0.468791	0.562771	0.553593	-0.944029	-0.115341	-0.181028	-1.75847	-1.21774	-0.935762	-1.09733	-0.11284	-0.318314	-0.10826	-0.531207	-0.823043	-0.819262	-0.364563	-0.976851	-0.565739	-0.369962	-1.44086	-0.738386	-1.18105	-0.862604	-0.931156	-1.50512	-0.860449	0.130278	-1.10575	0.47424	-0.793711	-1.68813	-1.87146	-1.83477	-2.04228	-0.679443	-1.0449	-0.49677	-0.558194	-1.36742	-0.629773	14.3698	15.0868	13.7589	13.8784	13.4051	14.3119	14.0096	14.1349
CCND2	0.0564508	0	0.0726476	-0.407083	-0.124238	-0.206967	-0.605805	-0.702816	1.35863	1.28746	-1.2848	-1.39242	-0.732002	1.24292	0.280284	0.158471	0.0659261	1.37479	-1.45817	0.831641	2.84477	-0.332006	-0.466106	-0.0605244	-1.4569	-0.00358649	0.098519	-0.907592	1.63948	-1.1248	1.54213	0.736533	-0.972351	-1.38587	4.81649	0.175239	-0.966908	-0.351741	0.192032	-0.667769	-0.305587	8.73997	10.0794	10.3064	9.80447	10.352	8.20076	10.0789	10.595
CCND3	0.899086	0.960364	0.742998	0.324426	0.632632	0.277226	-0.59876	0.965928	0	0.316555	-0.850395	-1.019	-0.536943	0.0427939	-0.206964	-0.448999	-0.00596851	-0.132912	-0.758382	0.0870247	-1.43922	0.132447	-0.548892	0.146803	-0.874829	-0.707336	-0.589383	-0.436754	-1.20706	-0.799193	-0.369179	-1.4516	0.205906	-0.91991	-1.12534	-0.663488	-0.816552	-0.118436	-0.286938	-0.456808	-1.19206	14.7988	14.9862	14.6673	13.328	14.1634	14.9644	14.5325	14.3954
CCNE2	-0.972908	-0.709685	-0.650579	-0.337157	-0.239224	-0.453425	0.217909	-0.574995	-0.970449	-0.964307	-0.865818	-0.141956	-0.585323	-1.45941	-0.738267	-0.52758	-0.890807	-1.04395	-1.00466	-0.968192	-0.589674	-0.928058	-1.1124	-1.48943	-0.903669	-0.771926	-0.965196	-0.959157	-1.00605	-0.710314	-0.801344	-0.679242	-0.564641	-0.209262	0.00843769	-0.809436	-0.429062	-0.904958	-1.2086	0.100893	-0.325562	3.49361	3.6962	3.67059	5.9294	0.153074	3.56627	2.57463	2.57234
CCNF	-2.0543	-2.2772	-1.29074	-2.95688	-1.47483	-1.27843	-1.85203	-1.32731	-1.07004	-1.92782	-1.22153	-1.72016	-1.16522	-1.98735	-1.81559	-1.1699	-1.44948	-1.93454	-1.2416	-1.44218	-1.4866	-2.56011	-1.86066	-2.47196	-2.73001	-0.950867	-2.30427	-1.68291	-1.60384	-1.97592	-1.12338	-1.77255	-1.54541	-2.45184	-0.778505	-2.25738	-1.28262	-1.32296	-1.82675	-2.2363	-1.34884	8.96297	8.8692	8.87194	8.12657	8.4649	8.42575	8.05889	7.85565
CCNG1	-1.38364	-1.33178	-1.44728	-1.11243	-1.14775	-0.978008	-0.446432	-1.30392	-1.82165	-1.01065	-2.1301	-0.942331	-1.96129	-1.2882	-0.910389	-2.0548	-1.42637	-2.02582	-2.61378	-1.77252	-0.98657	-0.963016	-2.46015	-1.05816	-1.97682	-1.79119	-3.14675	-2.15124	-1.36313	-1.03242	-1.55137	-1.81092	-1.55747	-0.265112	-1.33632	-1.03629	-1.61328	-1.81403	-1.52933	-0.884446	-1.48153	3.1405	5.47952	6.64378	6.53581	6.47055	6.00122	5.513	6.58666
CCNG2	0.20814	0.143096	-0.129132	-0.173257	0.157727	-0.051983	0.099704	-0.433939	-0.279745	0.876631	1.06224	-0.835654	-0.613043	0.000838371	0.797092	-1.19998	-0.0853797	0.0309628	0.507777	-0.122521	0.339429	0.507914	1.27792	0.190773	0.105294	0.124996	0.699913	-0.418576	-0.932624	0.216194	-0.330052	0.195478	0.457961	1.0587	-0.483168	0.125109	-0.368115	-0.201736	0.233834	0.491163	-0.471439	4.03192	3.3024	2.96028	2.81302	3.07443	2.72067	3.47331	3.2884
CCNH	-0.366089	-0.434835	0.0810466	0.279741	0.226276	-0.152491	0.381826	-0.245328	-0.47841	0.53544	-0.0672601	-0.613942	-0.552162	-0.112392	0.00453283	-0.565415	-0.0292605	-0.208468	-0.736248	-0.437788	-0.0964389	-0.00296699	-0.498912	0.271292	-0.0852579	-0.393316	-0.601459	-0.36742	-0.166184	-0.0653941	0.172715	0.244892	0.470654	0.70616	-0.296676	0.310793	0.0439108	-0.048982	-0.173649	0.173966	0.342809	8.88765	8.63444	9.35367	8.75082	10.2185	9.71476	9.91727	10.4429
CCNI	0.692759	0.767161	0.531143	-0.162499	0.448392	0.306159	-1.14208	-0.532444	-0.225588	-1.14518	-0.0455791	-0.604681	-0.286269	0.516453	-0.240524	-0.762404	-0.0495178	0.202563	0.0917536	-0.083122	0.159086	-0.396982	-0.587638	0.212166	-0.880321	-0.541191	-0.503975	-0.45589	-0.184526	-0.0151718	-0.0471971	-1.28109	-0.114051	-2.08451	0.0177473	-0.221252	-0.701205	-0.193217	0.0829152	-0.372839	-1.04154	10.6363	10.9641	10.7804	12.07	11.8745	10.9758	11.7859	11.063
CCNK	-0.250195	-0.233011	-0.066077	-0.352873	-0.166424	-0.332659	-1.26039	-0.273277	0.0542676	-0.830506	-0.232173	-0.572501	-0.30122	-0.279699	-0.822622	-0.257864	-0.151238	-0.0989604	-0.0123495	-0.509618	-0.118667	-0.769777	0.0517783	-0.408543	-0.569772	-0.0319646	0.188466	0.130694	0.545897	-0.0724143	-0.0727858	-0.537139	-0.974564	-1.27509	-0.300971	-0.0182777	-0.588983	-0.42734	-0.453551	-0.762507	-0.735209	7.88235	7.51756	8.09947	7.41553	8.33499	8.22784	7.8358	8.69134
CCNL1	-0.441883	0.0458567	-0.0591209	-0.194798	-0.146175	-0.0839561	0.124927	-0.851633	-1.39856	-0.376403	-0.169911	0.924739	-1.67827	-0.945354	-0.115933	-0.259357	-1.10514	-0.46216	-1.15425	-0.370728	-1.00613	-0.407425	-0.809363	-0.153066	0.424149	-1.39809	-1.01546	0.398905	-1.23411	-0.767019	-0.401762	-0.880917	-0.343925	-0.360489	-0.83965	-0.850824	0.439203	-0.309568	-0.0553244	0.45007	-0.329857	11.1545	11.2243	11.9118	12.321	13.2538	10.0884	11.5905	12.5987
CCNT1	0	-0.240231	0	0	-0.238158	0	-0.193546	-0.263766	-0.196066	-0.169	-0.106554	-0.00835047	-0.449871	-0.217572	0	0.0144848	-0.403569	-0.1959	-0.551366	-0.223701	-0.32805	-0.512997	-0.251287	-0.218519	-0.187901	-0.611839	-0.384158	-0.223113	-0.721911	-0.595152	-0.379926	0	0.511359	0	-0.154759	0.134247	0	-0.321395	-0.0803025	-0.290362	-0.39443	10.4675	8.05901	7.17542	8.47329	9.28268	8.8527	9.55679	8.89822
CCNT2	-0.0918697	-0.355976	-0.101928	-0.0751412	-0.0413106	-0.184746	1.25825	-0.267287	0.0168544	0.20319	0.167167	1.01771	-0.225587	-0.387587	0.474863	-0.337983	0.186878	-0.30529	-0.249543	-0.377304	0.274415	0.489655	1.02472	-0.463909	0.951582	0.219512	1.12324	0.400933	-0.177639	-0.33751	-0.611849	0.214978	-0.255466	1.51206	-1.15849	0.0475059	0.637788	-0.242335	-0.0791062	0.28609	0.514648	8.03594	7.95876	9.05637	8.34411	8.62665	9.00651	8.50098	8.51607
CCPG1	0.579024	0.530807	0.33037	-0.224666	0.0411074	0.343052	-0.182549	1.22414	0.0315149	0.0613657	0.299627	0.197359	0.109431	-0.0233955	-0.090854	0.207828	-0.093626	-0.194387	2.00129	0.351048	1.48779	-0.384289	1.06259	0.017804	-0.0500975	2.03275	1.12547	-0.149328	1.6726	-0.0540001	-0.115916	0.483564	-0.000416619	0.0108771	1.81327	-0.0788853	-0.0829971	0.0440989	-0.161245	-0.102768	0.0713938	3.49361	2.96696	3.49134	0.31961	3.39136	4.064	0.38282	2.951
CCR1	0.372359	0.261098	0.877218	3.16666	0.478053	0.397051	1.03262	0.197721	-0.16745	1.28895	-0.015053	-0.468327	-0.193395	0.0252961	0.200602	-1.25155	0.0429517	0.767382	-0.502138	0.397138	-0.448552	-0.467375	-0.328261	1.23897	-0.724941	-0.608348	-1.10673	-0.404346	-0.329335	-0.934579	-0.362834	-0.222887	-0.619334	-0.382805	-0.326365	0.104931	-0.0757487	0.928998	1.30033	0.986458	0.381062	7.61675	7.21578	8.92481	7.80721	7.77947	9.0055	8.8874	8.33801
CCR5	0.639073	0.753258	0.772396	2.01181	1.75768	0.52206	2.22285	1.34466	1.62108	2.71751	2.13515	1.2696	1.00408	2.42445	2.39854	0.431473	2.39536	2.95155	0.292528	2.12186	1.12268	2.31937	1.84886	1.99866	1.06021	0.775525	0.512843	1.33239	0.853069	0.916693	1.9902	0.290428	0.762552	1.30278	2.33726	1.56915	0.777088	1.93977	2.41917	2.27321	2.00051	10.7774	12.3702	12.3027	10.9094	11.5088	11.5258	10.4196	11.2455
CCR6	-0.205923	-0.12069	-0.279794	0.308306	-0.0483795	0.0994682	-0.12114	-0.413012	-0.17722	0.0904368	0.140594	0.271169	-0.569027	-0.277856	0.2104	-0.269561	-0.0968791	0.288656	0.545318	-0.323799	-0.249484	0.342298	0.110387	-0.150562	0.0973889	-0.0911328	0.728597	0.315056	-0.353714	0.0534187	0.0535999	-0.0642192	-0.203071	0.555231	-0.141993	0.011655	0.117257	-0.401602	-0.197188	0.0937512	-0.0637209	0.522969	3.83919	5.14718	4.45593	5.81986	4.49265	3.06996	6.57198
CCR7	1.32843	1.43595	1.41062	2.37145	1.26411	0	2.27973	1.3302	0.969046	2.99986	1.51909	0.662364	1.28046	4.4168	2.29016	0.408019	2.44323	3.78884	0.728868	2.42036	1.61906	2.21342	1.21008	2.00545	1.05584	0.816035	0.368116	1.45434	1.55028	1.04362	2.65668	0.364783	1.06934	0.910597	1.74332	2.04057	1.14496	2.24153	2.7332	1.59685	1.35047	7.7062	7.38042	9.64627	6.49338	8.40897	7.38409	7.20336	8.16927
CCR9	-2.30455	-1.56236	-1.73562	-2.02302	-1.22359	-1.70276	-2.41983	-2.13287	-2.27192	-2.1276	-2.45849	-2.46224	-1.63694	-2.31468	-2.22209	-2.3052	-2.31759	-1.96026	-1.74281	-1.94632	-2.36324	-2.2556	-1.96852	-2.2918	-2.29384	-1.45538	-2.17355	-2.253	-1.50597	-1.6002	-1.91526	-1.72036	-1.58108	-2.51328	-2.24369	-2.40074	-1.20054	-1.4538	-1.97228	-2.35032	-1.81454	2.59693	2.30256	2.69823	4.04593	1.62711	5.60282	2.38879	2.70655
CCRL2	1.52156	0.846133	2.03709	2.21362	1.23439	0.937988	1.17293	0.921037	-0.0508726	1.59438	0.0349949	0.462844	0.340464	0.943411	0.521793	-0.733471	0.821703	1.45507	0.890935	0.728396	0.0889897	0.340637	-0.36797	1.40657	0.435874	0.451855	-0.524416	0.655882	0.308496	1.32915	0.678856	0.528476	0.1726	0.178297	0.590202	1.77748	-0.704793	0.326523	2.11357	1.36443	-0.502833	8.62434	8.43287	8.46074	7.83976	8.12531	9.08646	8.68559	8.74923
CCS	-1.03852	-1.18042	-0.606889	-0.845797	-0.895896	-1.0877	-0.000179559	0.813374	-0.233746	0.137289	0.464563	0.0965416	0.0464429	-0.428371	-0.650831	0.882142	0.800705	-0.108145	-0.358253	0.0672847	0.757809	0.516982	-0.300673	-0.23727	-0.141629	-0.0999652	0.9459	0.528073	0.26926	-0.337393	0.0496586	-0.105505	0.509866	0.094946	0.810135	-0.322804	-0.643586	-0.233762	-0.143184	-0.200967	0.29145	11.0268	10.8305	9.83976	10.0981	10.528	10.2026	10.652	9.93287
CCT2	-1.24741	-1.0251	-0.644761	-0.632963	-0.979501	-0.737634	-0.182463	-0.501421	1.3531	0.00881222	-0.679674	0.802407	-0.879068	-1.14929	-0.267017	-0.449587	-0.928136	-1.00967	0.00147023	-0.750976	-0.922927	-0.390727	-0.592686	-0.940459	-0.702898	-0.774861	-0.370688	-0.345763	-0.893181	-0.556352	-0.68821	0.105956	0.0762393	1.23821	-0.686903	-0.45861	0.127663	-0.870313	-0.822083	-0.388083	-0.333539	8.92478	8.35356	8.84512	9.30332	8.7502	8.08065	8.80594	8.61568
CCT3	-0.906937	-0.83138	-1.07258	-0.973383	-1.2199	-0.969536	-0.222807	0.221785	-0.433661	-0.14508	0.405258	-0.406234	-0.219897	-0.493004	-0.600037	0.214685	-0.474513	-0.470868	-0.544328	-0.272211	-0.86218	-1.03879	0.657565	-0.817064	-0.0918858	-0.243446	0.123177	0.0442327	-1.12211	-1.39231	-0.168273	0.187879	0.00332693	0.462387	-0.0687054	-0.61239	0.211212	-0.740715	-0.668859	-0.0498784	-0.466224	12.8408	12.834	12.9672	12.5446	12.7591	12.6087	12.8816	12.9307
CCT4	-0.974118	-1.03522	-1.14165	-0.813724	-0.96034	-0.850739	0.239211	0.107485	-0.784262	-0.151725	-0.302122	-0.105074	-0.301093	-0.596741	-0.0749247	0.343292	-0.116819	-0.693545	-0.598649	-0.280643	-0.356172	-0.412964	-0.746176	-0.933211	-0.3817	-0.482565	-0.896323	-0.4323	-0.407412	-0.0645762	-0.272664	0.0541366	0.602525	0.378385	-0.462333	-0.157719	0.281372	-0.600088	-0.7818	-0.37221	-0.123336	11.1183	11.7321	12.6236	11.8072	12.6121	11.5711	11.6246	12.2591
CCT5	-0.598595	-0.630621	-0.679893	-0.701493	-0.691306	-0.820132	-0.477373	-0.0714382	0.476833	-0.579746	0.603721	-0.3875	0.108597	-0.420221	0.19162	0.225233	-0.0987395	-0.575502	-0.563498	-0.217759	-0.420962	-0.925259	0.285572	-0.935938	0.471511	0.394228	-0.308488	-0.0605578	0.396354	-0.717297	0.115344	-0.32335	-0.6117	1.33784	-0.299697	-0.187001	0.0697444	-0.160169	0.0125294	-0.505321	-0.24349	10.9258	11.3139	12.1507	11.4312	11.3895	12.1074	11.8879	11.6347
CCT6A	-0.746718	-0.853939	-0.921733	-0.426397	-0.817228	-0.808964	0.716037	0.298347	-0.348861	-0.0747838	0.252053	0.851676	-0.104136	-0.933444	0.622537	-0.426351	0.413352	0.169904	-1.25507	0.453496	0.121145	0.465627	-0.262449	-0.421904	-1.46298	-0.00209076	1.54542	0.532208	0.410653	0.464358	0.0119402	0.919522	1.18487	0.654129	-0.230445	0.697721	1.91899	-0.96939	0.0881414	0.353203	1.12616	10.7319	10.0554	10.2495	8.99731	10.4509	10.2921	9.79085	10.4487
CCT6B	-0.587966	-0.410938	-0.261262	-0.127037	-0.277818	0.118415	0.264637	0.211409	-0.394672	0.148148	0.399512	0.270685	0.055321	-0.27412	0.100835	0.26033	-0.00677468	-0.167465	-0.414269	-0.221825	-0.324893	0.304393	0.0332873	-0.54114	-0.0177917	-0.217273	0.0472882	0.272338	0.258358	-0.0488427	-0.1622	0.765343	0.596634	0.910873	-0.0669888	0.15671	0.419079	-0.316599	-0.0585168	0.0450909	0.0952235	7.38991	7.11345	7.60758	6.96822	7.71268	7.71681	8.08475	8.0417
CCT7	-0.155372	-0.261147	0.332435	-0.0299182	-0.48855	0.0612235	-0.00328834	0.0554605	-1.28662	0.0234829	-0.395948	-0.732811	-0.0658795	-0.0950311	-0.472187	-0.133322	-0.567147	-0.838041	-0.575933	0.0280593	-0.0828534	-0.441971	-1.50826	0.347925	-0.744605	-0.491359	-1.6498	-0.819951	-0.500575	-0.793228	-0.029338	-0.380638	-0.497888	-0.207545	-0.0117174	-0.65434	-0.261377	-0.283802	-0.202947	-0.51577	0.0866821	10.0802	10.5151	10.6395	10.7701	11.042	10.7691	10.6551	10.4258
CCT8	-0.588326	-0.462399	-0.424276	-0.0509003	-0.313346	-0.115167	0.141033	-0.0369918	-0.409534	0.0112789	-0.249566	0.174216	-0.143054	-0.521292	-0.170933	-0.0280072	-0.22548	-0.277792	0.238217	-0.115837	-0.261034	0.104651	0.797605	-0.165431	0.29649	-0.511568	0.829126	-0.147699	-0.312218	-0.420077	-0.139475	-0.350003	-0.341589	0.229489	-0.423676	-0.329241	-0.253747	-0.0866029	-0.256153	-0.11593	-0.0790442	9.86202	10.3631	11.0992	10.4114	10.7389	10.4017	10.817	10.6148
CD14	2.42044	2.34583	2.76693	3.39826	2.04084	2.51035	2.73824	2.76166	2.74911	2.92126	2.49601	2.07924	1.64929	2.60122	2.14729	1.48005	2.77784	3.0082	0.862937	2.78845	2.01441	1.87937	1.76191	3.1228	1.50727	0.851347	1.10744	1.89094	1.39337	1.21077	2.24421	1.37932	1.62445	1.62447	2.79668	2.6008	1.05042	2.04434	3.04116	2.68404	2.33533	14.5659	15.368	15.8911	15.1951	14.8418	15.2581	14.8845	15.102
CD163L1	0.306737	-0.111016	-0.145892	0.536957	0.230399	-0.0416366	0.375689	0.097233	0.356113	0.172375	0.586517	0.39428	0.274157	0.442631	0.428402	0.289318	0.0405666	0.20818	0.262241	0.422711	0.226825	-0.235221	0.375757	0.34708	0.170435	0.0449059	0.288199	-0.00726633	0.196828	0.0724748	0.0262088	0.0199363	-0.107715	1.24014	0.186824	0.0379448	0.261676	0.451313	0.543537	0.132656	0.131407	4.93685	5.44187	6.93462	3.86842	6.56234	4.64716	5.06741	6.31465
CD180	-0.181885	-0.0499075	0.13244	0.924247	0.048163	0.0928646	0.543306	-0.093903	-0.147467	0.00887509	-0.243941	0.270426	0.0585035	0.364029	0.150462	-0.373513	0.151238	0.23381	0.0283548	0.343771	0.0326894	0.542451	-0.130748	0.170404	0.0831226	-0.303046	0.15823	-0.0596843	0.044551	0.135898	0.0472366	0.021293	0.447374	0.369183	-0.357647	0.172255	-0.302583	0.353553	0.213755	0.266248	0.12449	6.69225	6.22706	8.68673	5.67316	7.0515	6.10654	6.79305	7.88086
CD19	-0.143273	0.198711	0.0559576	-0.0141106	-0.189707	-0.0840258	0.541155	0.31606	0.266262	1.99307	-0.0678107	0.0746777	0.436601	3.40615	0.380139	0.00309297	1.21047	2.39193	0.0861906	2.54911	0.640337	0.0448293	0.522855	1.43979	0.0848493	0.294809	-0.102864	-0.0197216	0.606827	-0.0245041	1.2364	0.138791	0.317182	0.348006	0.287988	1.31527	0.122361	0.891998	1.6676	0.169555	0.348839	5.29449	5.39257	6.08527	3.86842	5.49222	6.62602	4.65578	5.3258
CD1A	-0.253312	-0.494898	0	0.240178	0.269081	-0.190061	0.336822	-0.21952	-0.136822	0.255505	0.157481	0.357386	0.296438	1.44221	0.0981402	-0.31564	-0.102543	0.76494	0.249245	0.155314	0.517961	1.80669	0.529516	-0.001694	0.794859	-0.0810393	0.566767	0.115935	0.241317	0.675251	0.369229	-0.162147	-0.0833617	-1.1293	-0.351728	0.152865	0.236159	0.172977	0.228498	0.229088	0.0334361	3.69518	5.19444	7.05696	4.61545	5.76044	4.73918	4.2887	5.98861
CD1B	-0.908918	-0.998736	-0.644308	-1.09253	-0.300169	-0.593334	0.051578	-1.61019	-1.6541	-0.430553	-1.51935	-1.6418	-0.410178	0.0440796	-1.09419	-1.63939	-1.6552	-0.809503	-0.727307	-1.27683	-0.489999	1.99852	-1.93394	-0.923992	-0.788306	-0.66792	-1.76172	-1.90162	-0.687537	-0.706363	-0.227171	-1.58689	-1.47757	-1.41644	-1.21342	-1.17385	-0.387559	-0.290861	-1.22196	-0.599995	-0.945504	6.89531	8.69731	7.64951	9.16076	7.47652	7.0724	6.77946	6.91218
CD1C	0	0	0	0	0	0	0.882443	-0.683448	-1.0306	0.726317	-1.26343	-1.18842	-0.0707116	1.35068	-0.00845302	-1.43446	-0.783915	0.165869	-0.493782	-0.348061	0.329862	2.15728	-1.42213	0.0989168	0.256595	-0.291564	-1.46443	-0.89918	-0.42419	0.0196443	0.894989	-0.726857	-0.734973	-0.919892	-0.807355	-0.202349	-0.362987	0.191357	-0.229306	-0.0425736	-0.715123	8.74461	10.403	10.9721	9.48007	11.1553	10.2108	8.45025	11.3008
CD2	2.49042	2.10043	2.11459	3.80283	1.78512	2.05253	2.32267	1.15819	1.11767	2.53488	1.51628	0.768045	1.42647	2.71489	2.63713	0.406427	2.29929	2.91471	0.68312	2.02967	1.27042	2.1842	1.47515	1.87606	1.28878	0.813507	0.781128	1.04595	1.23575	1.75944	1.9387	0.502644	0.707403	1.51099	2.12689	2.04879	0.910356	1.9426	2.98413	1.7935	2.05416	7.82184	8.93514	7.73997	7.30346	8.26768	7.08598	6.91137	7.76129
CD200	0.0923125	0.274581	0.155635	-0.252664	0.385174	0.504523	0.770279	-0.344081	-0.322498	-0.210188	-0.456141	-0.565322	-0.257882	0.810118	0.492083	-0.044612	0.190911	0.940715	-0.700063	0.466785	0.220227	0.464908	-0.271978	0.813523	0.0289183	-0.456518	-0.112967	-0.344184	-0.166641	-0.767737	-0.0166955	0	-0.210952	-0.0925345	1.04726	0	0	0.253711	0.86618	0.249726	-0.336573	4.03192	5.75047	7.56336	7.45592	8.31068	4.73918	4.77319	8.07105
CD22	0.126796	0.121032	0.132301	0.321162	0.0896767	0.253715	0.0709042	-0.0592248	-0.0138991	0.267476	-0.0398633	0.216959	-0.0883996	0.153055	0.322638	-0.0405528	0.0849366	0.466837	0.461519	0.12139	-0.104267	0.137831	0.288043	0.275084	0.151658	0.0184977	0.425735	0.147956	0.147591	0.26409	0.140304	0.0856902	0.261824	0.149055	0.178335	0.0940047	0.381598	-0.00207239	0.33315	0.170005	0.0947349	8.15382	8.04517	7.76419	8.88368	7.04348	7.87088	8.01579	8.24243
CD226	0	0	0	1.30644	0.457496	0	0.649869	0.582662	0.562126	0.864108	0.910445	0.766518	0.240902	0.554869	0.511391	0.614967	0.823613	0.653725	0.241103	0.73406	0.589091	1.10036	0.597735	0.510583	0.448618	0.156728	0.878988	0.487722	0.260548	0.45514	0.335595	0.477474	0.545742	0	0.590709	0	0.217761	0.413183	0.884238	0.699642	0.584133	4.32824	5.04195	4.90554	4.25632	5.23397	4.82208	4.37142	5.28346
CD27	1.05335	1.6903	0.57195	3.06557	1.22984	0.968451	1.30856	1.37278	0.70741	1.76654	0.851876	0.979257	0.630837	3.40192	1.60297	0.565732	2.10474	3.13037	0.27607	2.99346	1.07056	1.8359	1.41974	1.54683	0.674954	0.0421185	0.963756	1.04846	0.865246	0.724387	1.27879	0.6958	0.983143	1.87656	1.10774	2.79219	0.207952	0.457707	2.53643	1.11961	0.382292	6.64468	6.86676	8.16314	6.96822	7.46464	5.9656	5.78501	7.26195
CD2AP	-0.00476941	-0.106987	-0.0813163	0.0596409	0.0170924	0.233763	0.559158	-0.647962	0.490493	0.424067	-0.0573809	0.33562	-0.475608	-0.532351	-0.285054	-0.07665	0.176773	-0.151376	-0.0312023	-0.041221	0.139042	0.220786	-0.0935971	0.269942	0.698247	-0.144811	-0.257768	0.0363187	-0.374482	0.650473	-0.405288	0.116804	-0.26979	0.415916	0.296285	-0.195348	-0.440868	-0.0137008	-0.136853	0.718816	-0.0594451	6.17525	7.03934	7.99681	6.83498	7.58082	6.73566	6.50561	7.35165
CD302	1.13758	1.05064	1.05567	0.783921	0.634908	0.955945	0.281227	0.202001	0.187007	0.441312	0.0526613	0.125497	-0.102098	0.420422	0.306901	0.0595346	0.106158	0.346405	-0.127169	0.299983	0.121779	0.272496	0.285611	0.819309	0.533901	-0.0889731	0.105177	0.227222	-0.124491	-0.254853	0.278901	0.0252004	-0.079499	0.0722739	0.401866	0.215185	0.0465165	0.061493	0.391936	0.34147	0.0129093	8.30734	8.2433	9.25708	8.55089	9.55063	9.41051	8.32231	9.88845
CD33	0.398274	0.127528	0.287008	0.904957	0.599546	0.499744	0.321063	-0.0495987	-0.181641	0.215559	-0.0883974	0.22648	0.217399	0.0350204	-0.213072	-0.197878	-0.300526	0.114207	0.357976	0.00590033	-0.182681	-0.220304	0.178937	0.164582	-0.176526	-0.0556899	0.2857	-0.242413	0.0644573	0.205753	-0.0587823	-0.0900861	-0.0478249	-0.0763424	-0.303628	-0.5462	0.181997	0.327458	0.161381	0.0651313	0.123052	9.25419	9.69398	10.921	9.74498	9.75386	11.2021	10.9791	10.3616
CD34	4.38701	4.70974	3.18482	3.37425	2.77047	3.65292	1.29486	1.20921	0.999235	1.17196	1.50549	1.0119	0.701972	1.90621	1.45968	1.34411	2.15485	2.52504	0.614858	2.24518	1.52388	2.17808	1.00914	2.88902	1.62503	0.636583	1.76422	1.8663	0.650467	0.83101	1.36103	0.76672	0.855713	1.98985	1.64894	3.00109	0.676407	0.242571	1.96304	1.43934	0.862929	4.50399	6.98217	6.90177	5.43362	8.32892	4.86399	4.52296	8.66451
CD36	0.953226	0.888266	0.407852	1.06314	0.394474	0.555754	1.32363	2.37153	1.89453	0.278402	0.585247	0.953822	2.19513	-0.269779	0.067858	0.716218	0.348469	0.301199	-0.640314	0.459455	0.374667	0.324444	-0.404952	1.46396	0.0907563	-0.372035	-0.791827	0.194858	0.494623	0.28121	0.382752	-0.0895668	0.442902	1.56898	1.04681	0.0507058	-0.593285	-0.435985	0.234778	0.260631	0.169361	8.80588	8.95993	9.88293	6.56707	10.2063	7.54523	7.9602	8.86766
CD37	3.14392	3.36952	3.74401	4.18558	3.56537	3.42816	2.23474	1.94726	1.09573	3.39984	1.48173	0.475428	1.50583	4.8012	1.88902	-0.151624	2.66772	3.85505	0.114844	2.96552	0.813723	1.93096	1.61956	3.72467	0.862284	0.213022	-0.113555	1.89167	0.882925	0.584569	2.57304	0.167558	0.607843	0.303388	1.83174	2.16089	0.474436	2.07166	2.68651	2.05304	1.53303	7.23604	8.38323	9.17498	7.34189	7.52874	9.04368	8.81347	8.7724
CD38	0	0	0	0	0	0	0.503341	0.165599	1.53391	1.41628	0.291712	-0.571177	0.426877	1.32836	0	-0.457516	1.31317	1.83592	0.355296	2.14311	-0.092543	-0.0791849	-0.129387	1.20925	-0.763174	-0.436522	-0.459118	0.301073	0.565301	1.0697	0.660776	0	0	-0.356058	1.48955	-0.518641	-0.622205	0.640726	1.56675	-0.146563	1.47963	10.0981	9.36421	10.5785	9.26897	9.30168	8.55156	8.88256	9.9269
CD3D	-1.55929	-1.19	-0.926074	0.337279	-0.738233	-0.830221	-0.41699	-2.49958	-1.5491	-0.00634529	-2.14904	-2.7909	-1.81111	-0.19729	-0.209448	-3.35094	-1.09422	0.0551178	-2.72626	-0.981148	-2.76257	-0.557725	-2.29213	-0.724769	-2.50273	-2.41736	-3.41628	-2.46655	-2.42731	-1.83584	-1.86991	-2.85478	-2.21703	-1.94898	-1.67165	-1.02522	-1.3592	-0.560708	-0.205737	-1.26425	-0.752641	9.10638	9.72756	9.74302	9.93048	9.11268	8.89743	8.89624	8.76926
CD3E	-0.342282	0.0333918	0.192531	0.634043	-0.0487109	-0.128874	-0.960067	-1.67827	-0.687601	-0.0695009	-1.21416	-1.95817	-0.750644	0.921877	-0.113526	-2.40828	-0.304648	1.34719	-0.927328	0.260968	-1.37702	-1.0414	-1.05605	0.283897	-1.91508	-0.907122	-2.03944	-1.11744	-1.03006	-0.784751	-0.336467	-2.8255	-2.28823	-3.21116	-0.758573	-0.920742	0.0132797	0.517338	0.450912	-0.793586	-0.0175312	2.68207	4.44105	3.5842	1.5496	3.29423	2.86871	3.47331	4.06292
CD3G	0.470905	0.433655	0.482806	1.24631	0.633868	0.418746	0.410069	-0.610163	1.40766	0.964189	-0.3106	-1.08219	-0.712724	0.599933	0.468737	-1.04133	-0.0526062	1.22936	-1.16594	0.0930065	-0.982036	0.0803564	0.436427	0.34141	-0.850024	-0.701622	-1.22227	-0.583448	-0.508926	-0.475598	-0.259018	-0.941379	-0.738883	-0.174503	-0.296918	-0.0279872	-0.31961	0.291245	0.55479	0.123029	0.192385	8.54271	8.911	8.67418	6.82075	8.67328	8.1369	6.85546	8.27293
CD4	3.93386	3.73182	3.55175	3.6005	2.81309	2.81142	1.8778	2.6171	1.83871	2.63855	2.04788	1.23157	2.05357	2.96667	1.94224	0.431355	2.79494	3.50545	0.988193	3.04197	1.96673	1.96532	2.63021	3.15449	1.40876	1.06231	1.22857	1.76356	1.09701	1.35799	2.75583	0.248057	0.62232	0.615037	2.47942	2.55487	0.816368	2.89041	3.41495	1.91342	1.58925	9.43836	9.90855	10.2297	7.44773	9.55186	10.1194	10.1576	10.3996
CD40	1.56257	1.81069	1.58804	1.85143	1.17217	1.36634	1.27525	0.949887	1.76304	1.98791	0.946926	1.0254	1.21085	1.79177	1.85317	0.0220844	2.06325	2.33935	1.25241	1.33687	0.845854	0.955601	0.629702	1.48335	0.971199	1.08582	0.211359	0.603264	1.26533	1.37457	1.5612	1.27229	1.12885	0.145445	0.947581	1.38848	0.27277	1.2894	2.11715	0.854216	1.30352	6.58925	7.72017	8.73772	6.41353	8.2572	8.01483	7.47582	7.72616
CD44	0.014422	0.0112017	-0.0105135	-0.325726	0.13829	-0.0376675	-0.571481	-0.623044	-1.32437	-0.56126	-0.267525	-0.116742	-0.186561	0.185215	-0.8473	0.219503	1.28073	0.0847678	0.260022	-0.0347359	0.34577	1.32404	-1.60828	0.179716	0.552844	0.141687	-0.115267	0.294168	-0.314206	0.635561	0.308836	-0.786422	-0.398096	-1.68084	1.03656	-0.254599	-0.054437	0.203452	-0.276443	-0.201037	-0.338962	8.01462	9.52559	9.95277	9.17327	9.8832	9.40159	9.53772	9.63362
CD46	0.680597	0.455501	0.484604	-0.0717718	0.493311	0.416681	0.105512	-0.250246	-0.322095	-0.134219	0.0470361	0.300555	-0.936522	0.00761287	-0.183671	-0.134101	0.501488	-0.0270772	-0.872354	0.159384	-0.0749804	0.0923757	0.55139	0.23282	1.2918	0.281884	-0.962346	0.569491	-0.284644	-0.131945	0.413822	-0.598674	-0.304357	-0.0382985	0.364994	0.208063	0.196282	-0.442153	0.259587	-0.485371	0.412334	10.1293	9.8795	11.4985	10.1855	10.1844	10.6263	10.1168	11.2802
CD47	1.26677	1.4355	1.16959	1.1791	1.25131	1.41461	0.411066	0.225894	-0.744445	1.50053	0.21793	0.190124	-0.413468	0.886649	0.519239	-0.925847	-0.236591	0.393614	-0.343787	0.174379	-0.315914	0.412224	0.57267	1.00534	1.06351	0.366309	-1.01749	0.0523575	-0.298469	1.58337	0.0555285	0.00443	-0.906132	0.991431	-0.623745	0.650057	-0.0515955	0.593476	0.545603	1.01577	-0.135648	8.56587	9.36421	11.8333	9.87644	9.97561	10.2182	9.37174	10.2279
CD48	1.89745	2.23892	2.14635	4.37152	2.47952	2.45608	3.75761	1.88704	1.71755	4.24795	1.57216	0.974106	1.34209	4.32922	3.01105	-0.0309681	3.07997	3.76598	-0.387418	2.96386	1.41808	2.9581	1.55326	3.39182	1.26836	0.517513	-0.370567	1.02913	1.59674	1.02851	0.338027	1.102	1.89768	1.98316	2.86621	2.41155	1.71735	2.01778	3.63849	2.95236	2.63571	5.81915	7.78225	9.67142	7.8516	8.7823	7.73168	6.64958	8.32142
CD5	0.32684	0.256429	0.851156	1.34942	0.146448	0.539168	-0.0653565	-0.449652	-0.226241	0.449132	-0.207871	-0.982799	-0.0819408	1.05696	0.240264	-0.987469	0.426682	1.33204	-0.692201	0.515411	-0.641975	0.000735185	0.604626	0.573597	-0.713027	-0.266503	-0.973445	-0.450297	-0.315812	-0.373434	0.150819	-1.12969	-0.699597	-0.735278	0.167206	-0.128501	-0.170466	0.558718	0.392975	-0.0452706	-0.341549	9.80809	10.6369	9.86145	7.62358	9.91584	10.091	8.41505	10.1789
CD52	3.03737	3.2023	2.64452	4.15708	2.90697	3.20674	2.62667	0.909305	0.916188	2.96397	0.916256	0.962034	0.792351	3.086	2.11035	-0.139691	1.31867	2.77131	0.146906	1.76324	0.969603	3.20452	0.850629	2.36448	1.10603	0.257594	-0.235456	1.31705	0.455799	0.772798	1.64406	0.559754	0.869782	1.22858	1.24422	0.900691	0.247233	0.806756	1.97943	2.37897	1.13123	15.2099	15.2292	15.3536	14.5541	14.4057	15.9249	15.9213	15.3376
CD53	2.51736	2.07534	2.35007	3.72306	2.84061	2.52797	2.36779	1.23466	1.10122	3.33782	0.474627	0.566133	0.545042	2.60669	0.712511	-1.29354	1.37133	2.85829	-1.0847	2.10063	0.401523	1.51186	0.0587585	2.81221	-0.11908	-0.455441	-1.59906	0.186867	0.621778	-0.484882	1.65307	0.334908	0.499096	0.539235	1.68479	1.05657	0.878312	2.4039	3.07615	2.06499	1.8174	7.51166	8.19105	9.5632	7.40814	8.21763	9.17545	9.09182	8.88137
CD55	0.835331	1.30604	1.21489	0.572261	1.09851	1.1987	-0.327123	-1.0576	-0.576228	-0.289909	-0.972324	-0.731125	-0.935437	-0.735726	-0.79397	-0.228051	-0.966965	-0.259367	-0.863576	-0.506418	-1.71032	-0.921197	-0.390934	0.901154	-0.310181	-0.401469	-1.42009	0.0468794	-0.223925	-1.42057	-0.593739	-0.690309	-0.424794	0.40291	-1.55586	0.504307	-0.924283	0	-0.737942	-0.550399	-0.772102	9.25995	10.2536	10.7926	11.1719	10.1633	10.5011	10.3309	10.8226
CD58	0.111251	-0.020093	0.355601	0.801249	0.253644	0.430786	0.671801	0.520029	-0.00530314	0.326479	-0.41623	0.19486	-0.0907651	-0.136073	-0.0862504	-0.276189	-0.334865	-0.285242	-0.239505	-0.374296	0.128473	0.709899	-0.865165	-0.0529167	-0.482935	-0.023343	-0.459631	-0.277454	-0.0764245	0.307415	-0.416836	0.402476	0.407346	0.69168	-0.211652	0.00525831	0.267349	-0.0440553	0.0112983	0.163125	0.277705	6.34506	8.02228	8.60518	7.84676	8.36243	9.25711	8.22814	8.61396
CD59	1.06844	0.694876	0.878252	1.03963	0.745835	0.768345	0.252037	-0.0622743	-0.586397	0.466417	-0.146675	-0.0345485	-0.176982	1.06401	0.481956	-0.639928	-0.0501403	0.359031	0.251546	0.283224	-0.859863	0.676143	-1.83865	1.13343	0.503215	0.663508	-1.16794	0.477911	0.228525	-1.10571	0.447247	0.333497	-0.826408	-0.323785	1.18976	0.135791	0.334396	0.492235	0.332759	0.936761	0.207899	14.923	14.5978	14.923	13.5458	14.9593	14.0193	14.2144	15.1446
CD63	0.674982	0.500627	1.40566	0.687828	0.597162	2.06067	0.0688448	0.321627	0.278472	0.722188	0.653436	-0.259018	0.19376	0.924998	1.18851	-0.0795311	0.311808	0.647623	0.0957619	0.514736	-0.788539	-0.0440353	0.115077	1.40252	0.156937	-0.572088	-0.476434	-0.0333827	-0.279501	-0.639277	0.182904	-0.568744	-0.840236	-0.380175	-0.0682757	0.359773	0.15039	1.22802	0.451243	0.259945	0.0913493	13.126	13.506	13.7506	13.1799	13.4637	13.4396	13.6295	13.8455
CD69	0.847709	0.821145	0.964986	1.82637	1.75318	1.00751	1.65065	-1.95976	-1.84589	0.852036	-1.63072	-1.86107	-1.5352	2.03097	1.2987	-3.10678	-0.765485	0.0756363	-1.91718	-0.84183	-2.02415	1.89092	-1.88199	0.393314	-1.71298	-2.12717	-2.91003	-1.14278	-1.05339	-1.69025	-0.160561	-0.120057	-1.48259	-0.686806	-1.89806	-1.7319	-0.490178	0.172685	0.607042	0.0959357	0.305867	4.7826	7.06858	9.2964	7.83793	8.83077	7.05213	6.06104	8.45678
CD7	-2.37346	-2.10673	-2.86916	-2.87973	-1.13905	-1.7357	-0.563039	-0.853319	-0.104639	-2.08176	-0.562507	-0.31957	-1.24266	-2.33537	-0.65929	-0.655663	-1.18007	-2.30263	-1.56726	-1.19039	-1.06814	-2.56109	-1.44235	-2.75524	-1.28401	-0.29552	-1.44272	-1.382	-0.466656	-2.17571	-1.02209	-1.16997	-1.01701	0.321748	-0.480477	-1.21773	-0.390256	-1.61036	-1.27282	-1.94188	-0.370803	6.17966	5.60729	4.96806	5.07055	5.53788	5.07878	5.08934	5.39546
CD70	-0.938188	-0.47549	-0.463987	-0.0352713	0.0232144	0.0204149	-0.0953419	0.792353	-0.26213	0.108076	-0.322516	0.0759848	-0.0123849	0.502726	0.24905	-0.147032	-0.502223	0.169923	0.0476033	0.022268	-0.421871	-0.277453	4.1447	0.0968163	-0.36652	-0.0727658	0.282116	-0.454784	0.00274609	-0.0325227	-0.00426198	-0.032608	0.0939414	-0.0761991	-0.613392	-0.205104	0.0824647	0.109531	0.0526892	0.0872421	0.0375403	4.50399	6.13686	6.35855	5.30838	6.02043	5.69517	5.43524	6.58666
CD72	0.62968	0.813814	0.486212	1.60705	0.629382	0.725575	1.42876	1.05175	1.54465	2.56697	1.41995	0.324722	0.814736	2.10001	0.580401	0.622234	1.53902	2.04275	1.89808	1.74576	0.544331	0.330856	1.19535	1.51166	0.380351	0.52661	0.609317	0.434821	0.548422	0.600716	-0.0259746	0.408666	0.572546	1.2859	1.36019	1.03854	0.177856	0.331733	1.67373	1.03853	1.75806	10.1943	9.04716	10.1303	9.08595	8.59498	9.12238	9.7331	9.41028
CD74	4.62487	5.12485	4.35323	4.6091	5.73799	4.82992	4.09206	4.49698	3.76019	5.22225	4.48878	3.10944	4.10301	5.70909	3.472	1.40459	4.92094	5.96502	0.862735	5.06993	3.63034	3.86175	4.10864	5.67984	2.91983	2.73209	1.81174	3.62416	2.888	2.7861	4.87662	0.606241	2.36434	0.958633	4.67991	4.28174	2.19644	4.31716	5.73523	3.88755	4.19328	11.5842	12.9102	12.8816	11.0406	12.2591	12.1054	12.5185	12.0721
CD79A	1.25671	2.39357	1.4452	3.41899	0	0	2.66848	2.64664	2.52186	4.48074	1.57892	1.70026	2.74672	5.46727	0	0.304466	4.40185	5.97535	0.278422	5.14321	2.91616	1.92873	2.26585	4.57327	1.54374	1.18351	0.461204	1.85231	3.23921	1.04653	3.7804	0	2.60112	2.23666	2.27092	5.21388	0	2.15861	5.19698	2.183	1.66804	7.21379	6.99309	8.00708	8.79114	6.07491	6.48065	7.20336	6.48222
CD79B	0	0	0	0	0	0	1.3938	0.782817	0.817265	2.23152	0.419841	0.283655	0.67621	4.04296	0	0.23199	1.79099	3.0822	0.27091	2.35905	0.8668	0.991059	1.24068	1.61499	0.553934	0.374447	0.0843938	0.292969	1.00874	0.395915	1.32611	-0.212137	-0.303054	-0.229859	0.699402	-0.263838	0.259361	0.914628	1.58044	0.511542	0.809249	8.86764	8.11977	9.56581	7.959	8.51827	7.95446	7.38362	8.09078
CD80	0.754536	0.507253	0	1.666	0	0	0.572732	0.679283	0.653238	0.536382	0.873425	1.15307	0.848215	0.618705	0.284061	0.632894	1.02819	0.989458	0.836072	0.901032	0.688679	1.28615	1.14797	0.39534	0.500925	0.386507	1.40764	0.954339	0.938096	1.00733	0.436467	1.05869	0.987985	0	0.303153	0	0.531159	0.524355	0.527091	0.791046	0.208271	6.1552	5.8896	7.06473	5.56311	5.49222	7.85039	7.7207	6.84717
CD81	1.42911	1.37196	1.41704	1.03439	1.14446	0	-0.215927	0.532852	0.79011	-0.0350009	1.00853	0.184135	0.780769	0.87709	0.178319	0.989387	0.257496	0.737613	-0.0924994	0.865784	0.780316	-0.105376	-0.0122762	1.33432	-0.0251812	1.19386	-0.177769	0.0445024	0.602302	-0.172057	0.541424	-0.783486	-0.346535	-0.790221	0.351287	-0.122022	-0.955307	0.282285	0.26213	0.0140845	-0.204004	15.3536	15.2849	15.2756	14.8626	15.2237	15.5314	15.5941	15.5411
CD82	1.34965	0.917554	1.27522	1.64833	0.522358	1.25635	1.0596	1.29049	1.50051	0.822262	1.38018	1.16409	0.541127	2.34613	1.41169	1.155	1.91439	1.07546	0.589959	0.817347	0.446819	0.850778	-0.719519	1.20701	0.125579	1.16645	-0.283447	1.185	0.0681195	1.24572	1.04544	1.0418	1.49048	0.773643	2.21961	1.52443	0.187506	1.22574	1.28291	1.3845	0.464886	11.0087	11.5702	10.2284	9.84963	10.9094	11.7377	10.8086	10.8289
CD83	0	0	0	0	0	0	1.81522	0.73954	0.861114	0.927368	0.79109	0.890067	0.704944	1.73214	0.508387	0.26905	1.67324	2.51064	0.429534	0.695534	0.884293	1.54679	0.884479	2.94543	0.696103	0.0753864	0.493565	1.09685	0.397061	0.376519	1.79826	0.659277	1.2129	1.13062	1.43978	0.149782	0.233134	0.249111	2.29953	2.34839	0.477859	9.47509	10.6032	10.7542	9.9439	11.4477	10.5776	10.8831	11.6798
CD84	0.126968	-0.0259554	-0.0516891	1.34718	0.140391	0.209757	0.46095	-0.0235103	-0.237334	0.306506	-0.0373135	0.607795	-0.086104	-0.264107	0.242066	-0.53653	0.173587	0.661909	0.148882	0.10093	-0.211549	1.06393	0.521783	0.381382	0.226714	-0.471076	0.937504	0.559386	-0.205393	0.298655	-0.104985	0.234988	0.447649	0.456409	-0.280046	0.0839001	-0.17517	-0.34825	0.303552	0.442579	-0.309653	3.42091	5.20469	5.71979	6.18156	5.26914	5.18957	5.74658	6.00389
CD86	2.23437	2.00023	1.77204	3.69482	2.48211	2.07671	2.80606	1.86809	1.8388	3.39524	1.9008	0.663933	1.09794	1.99157	1.93506	0.0100297	1.69852	2.50007	0.0693548	2.07725	0.979356	1.99778	1.02388	2.99639	0.358377	1.15774	-0.28022	0.620719	0.69494	0.749876	1.70975	0.458274	0.855879	1.44265	1.94401	1.75134	1.47517	2.33124	2.51661	2.34518	2.0459	11.1602	11.3812	12.2732	10.0332	10.8429	11.5775	11.7859	12.3237
CD8B	-1.92926	-1.54638	-1.21422	-0.148688	-1.58903	-1.62127	-1.81413	-1.79239	-2.35928	-0.596898	-2.90487	-3.56584	-2.19905	-1.11074	-0.78547	-3.68338	-2.10974	-0.366436	-2.96731	-1.62795	-3.38355	-2.05505	0.217154	-1.28899	-3.20614	-2.45822	-3.58688	-3.05183	-1.87716	-2.03413	-2.26122	-3.32549	-2.65629	-2.17061	-1.378	-2.05216	-2.11844	-1.39784	-1.79593	-1.90655	-1.1805	6.00863	6.90332	6.82859	5.48526	7.76549	6.45512	5.07353	6.88907
CD9	1.54543	1.16693	1.37338	1.02623	1.28302	1.23037	2.67508	0.90791	2.17519	0.298562	1.27575	1.89671	1.87582	0.804909	1.75575	3.0812	2.21484	1.70444	2.03295	2.66464	2.74367	2.92693	1.00503	0.974926	1.47158	2.57858	1.17669	1.55919	1.72223	1.7517	3.06068	2.15402	1.3993	0.538582	2.43624	1.08946	1.71346	1.31526	2.78827	1.33481	1.41434	11.5572	13.0116	12.9254	12.5459	13.1745	13.1959	13.0722	13.385
CD93	4.93746	4.80381	5.08087	2.87352	1.87432	1.67644	1.7816	1.76655	1.04528	1.2299	1.37434	1.99012	1.59551	2.40072	2.23029	1.69395	2.9579	2.35965	0.823967	3.02854	2.09099	4.1289	1.90986	3.84336	2.66613	0.735741	1.89085	2.97849	1.35739	1.14742	2.257	1.74033	1.11545	0	2.50534	3.54045	0.599066	0.866382	2.04066	3.34663	0.26212	14.5773	14.8626	14.6563	14.7606	14.8845	14.4154	14.2915	15.2368
CD99	1.43525	0.953348	0.972614	0.863827	1.11607	1.30019	-0.0256015	1.01571	0.373063	-0.158758	0.497389	0.98038	0.798345	1.0887	0.550091	0.851933	0.302087	0.609188	-0.211701	1.06259	0.131439	0.329104	-1.68007	1.21634	-0.737435	-0.0897158	-0.00347553	0.184144	0.672528	0.174381	0.750264	-0.604521	-0.880038	-0.777372	0.80736	0.314838	-0.390073	0.772851	1.18233	0.502556	-0.200758	12.3409	13.1307	13.4076	12.4452	13.5235	12.5903	13.1499	13.7387
CD99L2	0.264782	0.367708	0.0288864	0.155993	0.0529035	-0.0473306	-0.125879	0.46713	0.0682762	0.335598	0.297626	0.374292	0.3971	0.310047	-0.0215001	0.45276	0.136207	0.355891	0.180337	0.382675	-0.140716	-0.0125489	0.228697	0.253176	0.202451	0.0627137	0.584619	0.0595942	0.0503504	0.0131629	0.19452	0.0641551	-0.00576045	-0.176544	0.4789	0.0137829	0.0384044	0.321798	0.115064	0.0120756	-0.0179883	12.0463	11.6531	11.1988	10.328	11.8124	11.3549	11.1203	11.7042
CDA	0.934179	0.901506	1.40944	0.703003	1.17584	1.0198	0.200278	0.810791	-0.114233	0.737796	0.465386	-0.157205	0.243843	0.833571	0.807809	0.237711	0.715437	0.535643	0.11103	0.948895	0.296888	0.095648	-0.228527	0.933468	-0.107591	0.59756	-0.735013	0.659229	0.196704	0.157748	0.31742	-0.22558	-0.539152	-0.555112	-0.719313	1.52156	-0.429049	0.405619	0.767987	0.513379	0.158159	6.39063	4.75127	5.9879	4.96186	6.77272	6.45869	5.80378	7.22824
CDC123	-0.932428	-0.938438	-0.79292	-0.62891	-0.876334	-0.918616	-0.459378	0.477673	0.227608	-0.279954	0.377027	-0.850219	-0.821495	-0.150291	-0.722359	-0.318587	0.0860982	-0.511056	0.0262496	-0.552142	-0.967663	-0.7262	-0.429696	-0.395758	-0.101152	-0.159563	-0.638202	-0.817154	0.00139275	-1.09866	-0.369376	-0.176463	-0.68068	-0.142723	-0.573016	0.181517	-0.429833	-0.329221	-0.16788	-0.43054	-0.531574	8.06492	8.40832	9.24532	8.2156	9.1788	9.60134	8.98034	9.51091
CDC14A	0.335498	-0.0313522	0.196191	-0.124677	0.183097	0.299282	0.0429486	-0.324681	-0.0748562	-0.131268	-0.508796	-0.143791	-0.237257	-0.285583	-0.11847	-0.108859	-0.0929346	-0.246104	-0.766811	-0.0798373	0.329998	-0.311371	-0.478913	-0.293419	-0.281452	-0.249146	-0.371751	-0.495123	-0.184913	-0.230194	-0.0754029	-0.163587	-0.423793	0.0870819	0.364712	-0.431108	-0.256938	-0.499466	-0.151023	-0.280763	-0.121667	4.21866	4.44105	5.57346	4.51251	5.12056	3.25009	3.47331	3.93589
CDC16	-0.410369	-0.434818	-0.470965	-0.37541	-0.245552	-0.125343	-0.403324	3.14805	-0.255881	-0.317715	-0.489062	-0.237563	-0.429347	-0.666417	-0.328258	-0.385979	-0.767149	-0.701634	-0.619689	-0.712353	-0.912909	-0.608546	0.243023	-0.395207	-0.214448	-0.501532	-0.234483	-0.171483	-0.565558	-0.40084	-0.306215	-0.361565	0.104126	-0.108881	-0.678752	-0.425872	-0.300907	-0.482339	-0.348173	-0.0977354	-0.512126	13.6092	13.7644	14.2224	13.8534	13.5331	13.9699	14.1314	13.7833
CDC23	0.654451	0.457411	0.520342	-0.849987	0.168678	0.638755	-1.08197	-0.59729	-0.432145	-0.946255	-0.964826	-0.966689	-0.843154	-0.66872	-0.904305	-0.558774	-0.410312	-0.926928	-1.06973	-0.833621	-0.358969	-1.00339	-1.17627	-0.632387	-0.87086	-0.595109	-0.970319	-0.752199	-1.2051	-1.20523	-0.712378	-1.04111	-0.242582	-0.752203	-0.807966	-0.7838	-0.628344	-0.551456	-1.01143	-1.10671	-1.14478	6.75627	7.08086	8.32176	7.41553	7.98686	7.85693	6.88773	7.9241
CDC25A	-1.32961	-1.18222	-0.724471	-0.992951	-0.844152	-0.437156	-0.5399	-0.909755	-0.217376	-0.544364	-0.778976	-0.778844	-0.780948	-1.10413	-0.980955	-0.545323	-0.921053	-1.12617	-1.07034	-0.617892	-0.878196	-1.26174	-0.993016	-1.06264	-1.24402	-1.2974	-1.00925	-0.86651	-0.775427	-0.565054	-0.813295	-0.3385	-0.527239	0.224764	-0.304835	-0.324849	-0.368373	-0.650656	-0.992657	-1.29987	0.0418289	6.94321	5.67598	4.18515	5.6905	2.83107	1.74324	3.71452	3.54429
CDC25B	0.219664	-0.109722	-0.338075	-1.14648	-0.0890145	-0.466073	-1.27071	0.284339	-0.863274	-0.978216	0.836042	-0.89396	-0.542841	-0.165978	-0.646283	-0.45065	0.281905	-0.304507	-0.155623	-0.297025	-0.17674	-1.23807	-0.110144	-0.734305	-0.531094	0.516882	0.0608706	-0.329775	-0.423545	-0.0743562	-0.0700939	-1.2365	-0.777931	-1.37653	0.266827	-0.149865	-0.845899	-0.460976	-0.300738	-1.02275	-0.623735	11.2558	12.5199	12.249	11.9515	11.6923	11.5139	11.5876	11.756
CDC27	0.106788	0.128054	0.242066	0	0.439841	0	0.0871681	0.0584655	0.103278	-0.184212	0.151719	0.145005	0.244865	0.0161741	-0.182162	0.125501	0.164393	0.0330601	0.0378679	0.100273	0.0382404	0.0654512	0.224363	0.00694351	-0.104304	-0.0306354	0.423472	0.145688	0.190515	0.0615524	-0.0394837	0.155782	0.26771	0.122526	-0.0125999	0.188969	-0.0317999	-0.118813	-0.0275536	-0.0550055	-0.0232301	6.57528	7.03599	8.1908	9.23634	7.68147	6.83413	7.87328	7.3242
CDC37	0.0793441	0.265341	0.0859356	-0.261907	0.174275	0.156476	-0.565216	-0.365408	-0.28041	-0.331973	0.204332	-0.4428	-0.698704	-0.31173	-0.681211	0.276725	-0.227257	-0.184053	-0.381463	-0.0550408	-0.345328	-0.518095	-0.221609	-0.112137	-0.634533	0.0858301	-0.623593	-0.253011	-0.279916	-0.266123	-0.0272131	0.385226	-0.323072	-0.619616	-0.304867	-0.603159	-0.280805	-0.520944	-0.464615	-0.408805	-0.521144	9.91054	9.87283	8.19582	8.67134	9.51196	9.95595	9.7007	9.60135
CDC42	-0.130812	-0.160867	0.213749	0.483958	0.12801	0.0565828	0.777347	-0.00122185	0.317341	0.278169	-0.530837	-0.211612	-0.155279	0.523477	0.492827	-0.340311	-0.066973	0.16296	0.227413	0.155703	0.307108	0.298053	-0.659754	0.137092	-0.295057	-0.228847	-0.626785	0.271012	0.281331	0.0280077	-0.266075	0.175765	-0.194752	0.353789	0.266145	0.0422801	0.154209	0.0743054	0.325689	0.671804	0.00229993	7.52823	7.57246	7.79054	8.27359	7.86226	8.044	8.02983	7.83773
CDC42BPA	0.0936099	0.185999	-0.0431075	-0.380525	0.0089124	0.00842428	-0.218808	0.869268	0.41445	0.116339	0.985265	0.418076	0.0370514	-0.029712	0.0963766	0.233156	-0.246772	0.344422	0.316868	-0.262515	-0.272004	0.35334	0.553593	0.547425	0.222757	-0.134651	0.736384	1.01483	0.0320438	0.0926209	0.029369	-0.487889	-0.324981	0.303659	-0.0698755	0.0315358	0.526833	-0.217948	0.103579	0.452868	0.507593	11.4455	10.9357	10.7616	11.1089	11.1818	11.0334	10.9718	11.4956
CDC42SE1	0.159724	0.223587	0.611253	0.713806	0.0369066	0.139529	2.00754	1.01234	0.763386	0.352285	0.409522	0.76479	1.93972	0.493448	1.01701	0.91864	0.807482	0.455534	1.80874	0.779588	0.733649	1.20501	1.18068	0.326491	1.6143	0.866852	1.15964	0.761524	1.29465	0.823682	1.07862	1.66856	1.85063	1.7121	2.16651	0.631909	0.755804	0.591882	0.527095	0.963325	0.681492	9.27225	8.50385	9.00736	9.39733	5.0295	6.70506	6.16002	6.01957
CDC42SE2	0.285306	0.155748	0.275362	0.473789	0.294214	0.234745	0.529074	-0.502565	0.0580329	1.12953	-0.329123	-0.459556	-0.353257	1.20365	0.533911	-0.824355	0.498006	0.918187	-0.932212	0.313567	0.208124	0.331086	-0.441211	0.616644	-0.437657	-0.227935	-1.24894	-0.237588	-0.45909	-0.451837	0.155375	-0.618372	-0.62471	0.192837	0.37763	-0.0442235	0.25112	0.392523	0.646065	0.323062	0.417727	0.522969	3.03045	3.08119	4.04593	3.87685	3.98994	3.34287	3.46166
CDC5L	-0.787262	-0.61718	-0.518227	0.0987369	-0.28816	-0.30774	0.70887	-0.526193	-0.334194	0.409951	-0.129932	0.581449	-0.738562	-0.467307	0.0805915	0.444994	0.425171	-0.208285	-0.792198	0.581826	-0.118281	-0.0037417	0.36992	-0.283328	0.17267	-0.0526416	-0.657207	0.0125042	-0.678344	-0.369419	-0.693114	0.322922	0.540694	0.959757	0.178542	-0.497447	0.200225	-0.325499	-0.135462	0.605498	0.252921	2.99504	5.61063	6.52179	5.65404	6.79528	5.91321	5.91853	6.55609
CDC6	-3.94454	-3.6617	-4.26902	-4.07788	-3.62758	-4.03374	-1.54641	-0.807592	-0.971273	-1.0944	-1.83623	-1.31755	-1.80557	-2.77756	-2.17105	-0.756732	-0.38903	-1.85676	-1.77065	-1.04568	-0.78055	-2.73417	-2.0371	-3.51393	-2.74831	-1.4743	-0.92298	-1.43371	-1.42384	-2.49148	-1.27644	-1.8067	-0.508006	-1.41072	0.0968551	-2.09867	-0.579985	-2.15755	-1.61855	-2.10703	-1.00533	4.38482	3.9827	5.01544	4.96186	4.86568	4.064	4.92655	4.8917
CDC7	-2.13509	-1.933	-1.60783	-1.53252	-1.76215	-2.17678	-0.495378	-0.89001	-2.72215	-0.742592	-2.00843	0.669055	-1.44631	-2.17296	-0.871094	-0.733616	-0.806053	-1.18406	-0.735214	-1.21333	-0.337541	-1.70172	-0.832873	-1.91967	-1.79549	-0.403613	-2.0826	-1.4224	-0.556944	-1.13065	-1.16012	-0.302812	-1.26829	-0.632501	-0.58745	-1.17877	0.502578	-1.10255	-0.501868	-1.75142	-1.29133	7.77743	7.94939	9.40006	8.05379	9.6767	8.04558	8.31387	11.1621
CDCA7	-2.49064	-2.44782	-2.13081	-2.80125	-2.18346	-2.50596	-2.39751	-1.45609	-1.03119	-1.59498	-1.10867	-1.08634	-1.87162	-1.9969	-1.3964	-1.56947	-1.61218	-1.942	-2.47976	-1.45726	-1.49097	-2.68268	-1.15982	-1.89012	-1.79671	-1.55242	-0.911364	-0.940215	-1.19185	-1.81184	-1.32368	-1.72416	-1.62401	-0.451474	-1.03765	-1.62728	-1.27513	-1.51914	-2.00275	-1.77295	-1.11826	5.33138	4.18785	4.74485	3.09611	3.94224	5.12864	4.52296	5.62196
CDCA8	0	0	0	0	-0.140896	0	-0.276584	-0.31738	0	-0.182872	-0.166744	0	-0.0987071	-0.0860065	0	-0.258221	-0.358287	-0.319286	-0.0880786	-0.331727	-0.0864045	-0.183935	-0.149267	-0.258374	-0.402849	-0.253472	-0.163341	-0.176235	-0.352973	-0.126556	-0.361261	-0.364108	-0.513621	0	-0.357288	-0.168325	0	-0.763294	-0.32219	-0.246445	-0.547792	5.9395	5.77523	6.10853	4.92747	5.50829	5.38535	5.10821	5.14554
CDH1	-1.24e-05	0.203612	0.0867423	-0.906386	-0.20688	-0.061438	-0.799209	-0.509093	1.63531	0.0667269	0.889093	0.162612	1.61196	-0.0777257	0.00120793	1.04023	0.755825	-0.374622	0.533174	0.0394667	0.491387	-0.308568	0.420357	0.0504134	0.635583	1.18961	0.0796382	0.010495	0.6891	0.368904	0.907686	0.428339	-0.0860191	-0.531537	0.547827	0.378366	-0.0319403	0.553855	0.320699	-0.484531	-0.849599	10.2154	11.1373	11.7421	10.0036	11.2155	10.3806	10.6123	10.9166
CDH10	0.179611	0.235261	0.33933	0.285385	0.611684	0.486771	0.0593572	0.055796	0.0618871	0.218641	0.239297	0.484401	0.294651	0.24093	0.137132	0.325199	0.0565803	0.236175	0.243346	0.153466	0.132338	0.0532123	0.507736	0.238834	0.250086	0.383546	0.69735	0.140564	0.343395	0.441496	0.0982762	0.403668	0.351903	-0.319066	0.0257945	-0.302668	0.252809	0.468824	-0.0556938	0.178899	0.15529	5.16748	4.53088	5.33247	6.01234	4.40226	4.69543	5.56265	4.39007
CDH11	0.761227	0.630205	0.777893	0.241141	0.471692	0.453432	0.803683	1.86222	0.607456	0.450374	0.316784	0.736071	0.548822	1.43722	1.05586	2.79947	1.3314	0.872339	0.329198	1.69977	1.35832	0.655857	0.479556	1.48652	0.648011	0.304736	0.600412	1.48315	0.208938	0.136745	0.848303	0.29155	0.243922	0.490975	2.22666	0.9243	0.178617	0.731838	1.21731	1.24355	0.997674	5.61725	6.49398	6.47557	6.9394	6.17615	5.45854	6.06448	6.56539
CDH12	-0.162797	-0.144367	-0.215326	-0.346326	-0.240511	-0.189867	-0.343893	-0.526321	-0.59027	-0.301316	-0.360085	-0.269506	-0.213058	-0.353848	-0.192471	-0.595217	-0.376363	-0.285119	0.0460126	-0.509059	-0.396105	-0.435275	-0.100471	-0.345828	-0.231666	-0.124845	-0.24818	-0.352947	-0.332889	0.206505	-0.385942	-0.411736	-0.4235	0.0747535	-0.397364	-0.576446	-0.180318	-0.210762	-0.152742	-0.26424	-0.508966	2.21466	0.356627	3.39522	1.5496	1.02745	1.74324	3.47331	0.129109
CDH13	-0.404073	-0.585626	-0.442538	-0.941966	-0.501004	-0.477592	-1.01756	-0.816314	-0.798697	-0.673056	-0.890786	-0.468575	-0.251755	-0.677518	-1.03823	-0.550294	-1.0244	-0.643866	-0.37363	-0.831921	-0.593164	-0.894762	-0.518342	-0.708647	-0.945967	-0.507449	0.239652	-0.479899	-0.196268	-0.290972	-0.548179	-0.858778	-0.862128	-1.4976	-0.952967	-1.37025	-0.646606	-0.521231	-0.687736	-0.758585	-0.57138	5.50832	7.99031	8.4351	6.57956	8.93042	7.49845	6.65933	8.7066
CDH15	0.249956	0.0715626	0.339122	0.331785	0.136029	0	0.229199	0.224038	0.329138	0.182051	0.0355863	0.0127292	0.251114	0.476345	0.0939804	0.0735969	0.0408492	0.164106	0.843105	0.235011	0.0456673	0.0185609	0.0803858	0.589417	-0.0804698	0.236972	-0.00476276	0.0237617	0.0224987	0.0903995	0.163023	0.20575	0.210302	0.282753	0.0502639	0	-0.104308	0.131612	0.129391	0.0892614	0.280611	7.0369	7.36179	7.51128	8.40622	7.16968	6.62602	7.18202	6.12938
CDH16	0	0	0	0	0.057565	0	0.257967	0.250855	0.194773	0.199236	0.336351	0.258113	0.0115444	0.37923	0.128039	0.627667	0.432883	0.355947	-0.115822	0.464289	0.305925	0.382475	0.517104	0.298123	0.325414	-0.168971	1.27406	0.891722	-0.162727	0.140306	0.0632611	0.265522	0.250193	0	0.171474	0	0.0165746	0.158953	0.256093	0.199288	0.060473	5.29449	5.14176	5.6271	4.25632	5.20027	6.43668	4.45191	6.24026
CDH17	-0.616665	-0.595558	-0.36969	0.107238	-0.355201	-0.471461	0.427493	-0.0854072	-0.00285205	-0.263324	-0.360362	0.43651	-0.205854	-0.0357995	-0.0123612	0.109823	-0.0133836	-0.0989251	-0.300219	0.248512	0.153558	0.208768	-0.200819	-0.324943	0.0279915	-0.329047	-0.324999	0.0830528	-0.119677	0.274426	-0.321372	-0.0939565	0.374262	0.419183	0.110551	-0.0187917	-0.18838	-0.62207	-0.138791	0.107438	-0.0432461	4.03192	3.60072	5.14718	3.77328	4.7463	3.3587	2.57463	3.63113
CDH18	0.0380301	0.0343595	0.245037	0.40027	0.267095	-0.0864977	0.0876973	0.106431	0.0307912	0.0813554	0.384949	0.71999	0.458147	0.143869	0.234213	0.249165	-0.00749283	0.274809	0.419404	0.167498	0.251917	0.353905	0.632711	-0.00692751	0.314651	0.114485	0.822712	0.32418	0.361145	0.323216	0.00948296	0.486917	0.258945	-0.338906	-0.0222699	-0.281153	0.302407	0.344662	-0.0963641	0.137445	0.111954	6.60418	6.10258	6.39354	6.56707	6.31736	5.60282	6.57904	5.461
CDH19	0.0734077	0.111561	-0.0516405	0.13414	-0.114576	0.11349	1.02895	-0.0843647	0.82935	0.382553	-0.0891938	-0.0803022	0.0932034	0.145384	-0.069324	0.0780295	-0.164085	0.246592	0.500669	-0.126017	0.0722605	-0.181384	-0.0262414	0.310894	0.130996	0.506304	0.167144	0.0492901	0.261426	0.323402	0.394629	0.0198122	1.04581	0.100326	0.0932893	0.186285	0.298626	0.185661	0.312349	0.340726	0.241609	4.73044	5.63925	5.51827	2.81302	6.55014	6.05582	7.22084	6.72473
CDH2	-2.93951	-2.85583	-2.54115	-2.60584	-2.46941	-2.77462	-2.75396	-1.08463	-2.6591	-1.77846	-3.08979	-2.48916	-0.825062	-1.59383	-2.5443	-2.31737	-3.29764	-2.48248	-0.994192	-2.64193	-2.22679	-2.98664	-0.36774	-1.58474	-2.55975	-0.807719	-2.62834	-3.09216	-1.32041	-2.0041	-1.49276	-2.99474	-2.80804	-2.85445	-2.40578	-2.50407	-0.78697	-0.800936	-2.01742	-1.66227	-1.09353	8.55002	9.71007	9.26663	9.33669	8.9456	8.03454	8.56589	9.73753
CDH20	0	0	0	0	0	0	0	0.437175	0	0	0.390144	0.482065	0.505059	0.329094	0	0.420047	0.431206	0.559913	0.344032	0	0.50982	0.407909	0.51221	0	0.552801	0.187586	0.510673	0.455681	0.316227	-0.0229415	0.420775	0	0	0	0.465763	0	0	0.192761	0.471979	0.467906	0.295601	4.44425	4.37839	4.18515	3.47121	4.00581	5.18957	2.75365	2.83013
CDH23	0.0242092	0.154642	0.0942452	0.0997042	0.196665	0.178028	0.117549	0.218354	0.263173	0.156813	0.280211	0.262086	0.278118	0.331806	0.151204	0.244973	0.0424018	0.320157	0.239748	0.147314	0.197996	-0.102158	0.216799	0.300698	0.192717	0.119256	0.503852	0.0116847	0.252869	0.490246	0.368297	0.147859	0.264841	0.120726	0.00291244	0.0562668	0.33602	0.379447	0.195167	0.275717	0.187559	11.4655	9.29354	8.64583	11.2541	9.44696	9.57468	10.1838	9.46797
CDH3	-0.165201	0.297207	-0.326884	-0.136465	0.755766	-0.237236	0.340105	-0.363208	3.65408	2.78081	3.13508	1.51836	1.18076	3.04554	3.07163	0.99022	1.51005	1.37796	4.39984	2.30286	2.31359	0.241566	2.02404	1.39137	2.80914	3.85485	2.88011	3.16276	2.3809	3.58851	1.64507	3.56803	-0.333045	1.13029	2.61457	4.23946	1.31497	3.77934	3.34863	2.21171	1.10766	4.03192	4.93948	5.74926	5.28688	4.68208	4.78159	5.22052	5.51336
CDH4	-0.287558	-0.288677	0.0297784	-0.244997	-0.301007	-0.117453	-0.548749	-0.243946	-0.308611	0.0634751	-0.766601	-0.546685	-0.000398777	0.0570671	-0.768607	-0.547626	-0.679668	-0.60293	-0.393458	-0.353079	-0.298461	-0.796727	-0.84594	-0.173314	-1.02503	-0.301461	-0.607918	-0.663679	-0.632968	-0.622376	-0.206992	-0.443238	-0.539866	-0.289866	-0.76722	-0.157435	-0.704957	-0.110784	-0.723993	-0.611229	-0.30327	2.63154	2.16966	3.04672	2.99058	3.0481	3.43835	3.69999	3.6908
CDH5	4.64333	4.51271	4.40437	3.42096	3.74604	4.46596	1.31393	1.14484	1.16846	0.856571	1.1827	0.90615	0.581392	2.14336	1.63034	1.56714	2.41892	2.74993	0.369698	2.98311	1.77826	1.7286	0.994103	2.61828	2.00381	0.651591	1.1113	1.81014	0.548246	0.644724	1.37564	0.754244	0.806836	1.49326	1.84152	1.88584	0.375154	0.664877	2.21381	1.18268	0.550864	11.2984	12.244	12.4943	11.0453	12.6375	11.7252	10.6326	12.8118
CDH6	0	-0.112135	0	0	0	0	-0.739547	-0.0869157	-0.513888	-0.19959	-0.698277	-0.658859	-0.429599	-0.271459	-0.337446	-0.135503	-0.409871	-0.188878	-0.435553	-0.106423	-0.21566	-0.0728948	-0.645879	0.133642	0	1.84581	-0.456687	-0.442085	-0.643377	-0.618008	0.00267782	-0.29933	-0.295286	0	-0.56605	0.127683	-0.196267	-0.271175	-0.376737	-0.411421	0.152471	0.522969	4.14301	4.74485	3.57812	5.46459	5.06583	4.58872	5.89894
CDH7	0	0	0	0	0	0	0.495402	0.434549	0	0.577418	0.32406	0.527895	-0.0702016	0.515748	0	0.58363	0.47021	0.441062	0.0390344	0.402417	0.438804	0.412994	0.516229	0.636412	0.533466	-0.156609	0.405372	0.392046	0.0214516	-0.134101	0.238028	0.736978	0	0	-0.0158623	0	0.0815152	0.0263506	0.483069	0.380559	0.469809	4.88732	4.00596	4.12184	4.92643	4.24167	4.36303	3.74073	4.71535
CDH8	0	0	0	0	0	0	-0.00709627	0.105714	0	-0.135262	-0.12009	0	0.207173	0.00582635	0	-0.141339	0	0.266804	0.156931	-0.08113	0.0477094	0.278221	0.141505	0.0943881	0.617099	0.22445	0.062274	0.0150061	0.267099	0.0752698	1.19503	0	0	0	0.409047	0	0.0800704	-0.0420873	0.306577	-0.0462838	-0.0978932	2.99504	3.21442	2.69823	1.5496	5.43468	2.72067	3.21213	3.71364
CDH9	-0.382999	-0.398481	-0.452192	0.507095	-0.429858	-0.466277	0.337061	-0.198228	0.735678	0.192439	-0.0947109	0.151666	0.564229	0.724614	0.571381	0.653009	1.03936	0.721642	-0.461927	-0.0750155	0.0197139	1.02477	0.278035	-0.029209	0.632451	0.0500833	0.191631	-0.0627802	0.327561	0.0483322	-0.00134387	0.0876163	-0.404586	0.669898	0.0526644	0.152491	0.11396	0.124697	0.266381	-0.00372069	-0.0881176	5.40174	7.01599	6.83932	6.75444	5.61783	5.73857	5.95064	4.83285
CDIPT	0.818768	0.795864	0.675685	-0.023759	0.573873	0.812536	-0.338082	-0.252028	0.365181	-0.554772	0.347017	-0.0761717	0.65646	0.0238314	0.10856	0.733422	0.0608153	0.556505	0.167679	0.946488	0.201026	0.327605	-0.614579	0.431194	-0.34139	0.397496	0.912458	0.0874005	-0.0576806	-0.741559	0.430751	1.10735	0.177919	-0.60158	0.557402	-0.0395961	-0.198886	0.275966	0.0725362	-0.284332	0.679639	7.53817	8.4014	8.31752	7.28359	8.60472	7.98982	8.08897	7.9806
CDK10	-0.0818572	-0.026807	-0.0201746	0.0445147	-0.00809384	-0.115314	-0.144031	-0.0770134	1.30208	-0.0134223	-0.191455	-0.173496	0.234343	0.439829	-0.20732	0.108026	-0.170905	0.119348	0.141329	0.36114	-0.109299	-0.050046	-0.182361	0.00243791	0.0451219	-0.0425274	0.00601965	-0.0884924	0.214084	0.0395705	-0.18537	-0.1059	0.0305695	0.0610545	-0.194811	0.133992	-0.0472751	0.202507	-0.125232	-0.0401737	0.0250885	11.0585	10.7404	9.85138	10.8105	9.84286	10.7056	10.7393	9.50168
CDK2	-1.66617	-1.75095	-1.78365	-2.0737	-1.12997	-1.28875	-1.80728	-1.25595	-1.93103	-1.59405	-0.540159	-1.2195	-1.33551	-1.82668	-0.541328	-0.822922	-1.17667	-1.43033	-1.15379	-0.952094	-1.27193	-1.66107	-0.389141	-1.65276	-1.1495	-0.834217	-0.405772	-1.54652	-1.23861	-1.83864	-1.71714	-1.14836	-1.04136	-0.949523	-0.75234	-1.72619	-1.25577	-1.81048	-1.24829	-1.20359	-2.07547	7.7328	8.42972	8.5775	9.77824	9.41992	8.38899	8.53328	8.798
CDK2AP2	0.665515	0.73974	0.523816	-0.0833811	0.52595	0.721425	-0.731422	-0.357134	0.865178	-0.392389	0.520709	-0.845834	0.468116	0.708678	-0.615893	-0.362433	0.113841	0.452588	1.51436	0.0730597	-0.294779	-0.805984	0.668884	0.514376	-0.578825	1.01111	-0.563909	0.880357	0.259451	-0.461525	0.0306241	-0.844683	-0.0643389	-0.423387	-0.898365	0.619847	-0.860868	0.341699	0.376805	-0.572537	-0.808562	6.34506	5.79649	5.14718	4.56314	5.57201	6.05582	5.6302	5.16507
CDK3	0	0	0	0	0	0	-0.225935	-0.320922	0	-0.166066	-0.316666	-0.313732	-0.370299	-0.256585	-0.344725	-0.336519	-0.408124	-0.325284	-0.19754	-0.347914	-0.315946	-0.299976	-0.280926	-0.181296	-0.382517	-0.326218	-0.254979	-0.232551	-0.299795	-0.110594	-0.342834	-0.302355	-0.288751	0	-0.209894	0	-0.442067	-0.31012	-0.270302	-0.153128	-0.0483754	9.45329	8.94264	8.50671	9.06873	8.929	9.20398	8.96696	8.67384
CDK4	-1.34845	-1.44287	-1.28257	-0.761136	-1.21704	-1.3583	-0.105446	0.0141514	-0.0443655	-0.036687	-0.00163121	0.092208	-0.153618	-0.559062	-0.0190784	0.380839	-0.684395	-0.378865	-0.57872	-0.243549	-0.346197	-0.54458	-0.93768	-0.68511	-0.0676815	-0.790016	-1.19117	-1.21888	0.0820683	-1.03618	0.26297	-0.226196	-0.190519	0.346462	0.0331816	-0.433587	0.396933	-0.598477	-0.434428	-0.323912	0.445486	11.1343	11.7081	11.9133	11.4349	11.8241	11.3371	11.591	11.6892
CDK5	-0.883232	-1.17636	-0.653592	-1.08454	-0.92398	-1.0623	-0.163135	0.188005	-2.22958	-0.226567	-0.732618	-0.6792	-0.520409	-1.03545	-0.448201	0.0638038	-0.667047	-0.740223	-1.5715	-0.33482	-0.62032	-0.781185	-0.740544	-1.03157	-0.928315	-0.385919	-0.795479	-1.07682	-0.241173	-1.36321	-0.697566	0.286883	0.21529	-0.49434	-0.377329	-0.655462	-0.983755	-0.303935	-1.13376	-1.04355	-0.820045	7.17576	7.3656	7.47966	6.8585	7.10386	8.15768	7.64183	7.21007
CDK5R1	-0.874209	-0.803601	-0.705363	-0.904633	-0.385194	-0.376931	-0.283998	-0.233312	0.133091	-0.193766	-0.674997	-0.413329	-0.3164	-0.322429	-0.688892	0.0494723	-0.507413	-0.412677	-0.742961	-0.275974	-0.310738	-0.631845	-0.361611	-0.641128	0.0913359	-0.607814	-0.339168	-0.427532	-0.315844	-0.694648	-0.46021	-0.611909	-0.566403	-0.630166	0.56748	-0.584702	-0.209359	-0.536546	-0.217223	-0.305605	-0.239024	7.11673	7.03934	7.1909	7.24949	6.23219	6.77826	6.71075	6.8866
CDK5RAP2	0.408541	0.384106	0.307747	0.249478	0.278544	0.366454	0.361376	0.455087	0.13883	0.0563899	0.150834	0.282829	0.162527	0.0484809	0.114953	0.570368	0.309648	0.280018	0.092373	0.249907	0.442757	0.496544	0.100656	0.290049	-0.0533734	0.100863	0.33576	0.687234	-0.0574201	-0.0438507	0.378348	-0.136436	0.623373	0.135585	0.407148	0.114538	-0.0362141	0.202174	0.313418	0.166531	0.15234	11.2281	11.555	10.5887	10.6257	10.3564	9.99051	11.0635	10.1152
CDK5RAP3	-1.00226	-0.637012	-1.3339	-0.637978	-0.937463	-1.08534	-1.5609	-0.925799	-1.28684	-0.978017	-1.03339	-0.930109	-0.726212	-0.740123	-0.961206	-0.345604	-0.676195	-0.54199	-0.825888	-0.886528	-1.14297	-1.10995	-0.837484	-0.803307	-0.943525	-0.742722	-0.837836	-1.14599	-1.12195	-1.3199	-0.545348	-1.01662	0.442562	-1.86923	-0.656532	-2.03025	-0.205838	-0.543899	-0.580246	-1.25966	-1.09896	14.7181	14.1676	14.114	15.2237	13.7334	14.4796	14.6269	13.6779
CDK6	-0.339077	-0.0886562	-0.132038	-0.142548	-0.177406	-0.0491736	-0.208547	-0.134182	-0.300613	-0.197661	0.0215882	0.0199074	-0.158444	-0.407864	0.00273609	-0.0713398	-0.463359	-0.093745	0.521134	-0.150445	-0.141745	-0.223091	0.2403	-0.254775	-0.239952	-0.0611811	0.360691	0.0219506	-0.164654	0.112757	-0.186507	-0.190594	-0.0558497	-0.299931	-0.104304	-0.131239	0.0269918	-0.00378036	-0.23994	-0.180329	-0.166619	4.21866	2.72423	3.39522	2.66369	3.18695	2.57382	2.91768	2.70655
CDK7	-0.608865	-0.501586	-0.585631	-0.12431	-0.238945	-0.36839	0.0936264	-0.239632	-0.45764	0.429026	-0.0171108	-0.796546	-1.05488	-0.408073	-0.243987	-0.448086	0.3322	-0.446141	-1.01433	-0.466291	0.141611	-0.249618	-0.834191	-0.268452	-0.191949	-0.636372	-0.458497	-0.11579	-0.701326	0.217492	-0.337748	0.647083	0.417998	0.915958	-0.492454	0.424077	-0.285019	-0.0665917	-0.038678	0.154502	-0.0359758	6.64468	5.86609	6.77534	7.38157	5.61783	5.06583	5.65335	5.1215
CDK9	-0.142095	-0.18011	-0.0772768	0.0294482	-0.0725334	-0.234153	-0.249508	-0.34119	-0.497299	-0.436487	-0.36596	-0.131454	0.0173168	-0.488456	-0.167926	-0.471457	-0.551	-0.36847	-0.231537	-0.333876	-0.558428	-0.158093	-0.234465	-0.444772	-0.0982387	0.0934604	-0.396339	-0.479345	0.015406	-0.147749	-0.300527	-0.344577	-0.320352	-0.182247	-0.624522	-0.340342	-0.278884	-0.0454674	-0.376126	-0.413006	-0.231146	9.28155	8.34358	7.27766	8.60932	8.11776	8.9314	8.78842	7.94461
CDKAL1	0	0	0	0	0	0	0.306157	0.302639	0.211657	0.231986	0.28338	0.340137	0.242984	0.218267	0	0.306835	0.367186	0.3479	0.0441024	0.256397	0.294501	0.254438	0	0.264754	0.412425	0.011114	0.318804	0.209679	0.060425	-0.037026	0.232259	0	0	0	0.196255	0	0.342059	0.267966	0.261941	0.216201	0.070312	4.83536	5.61972	4.86489	4.45593	4.86568	5.03383	4.20958	5.28346
CDKL1	0.218935	0.148673	0	0.252363	0.108952	0	-0.0598892	0.00663585	0.0590299	0.185514	0.214645	0.156023	0.37341	0.152645	0.178455	0.283704	0.187029	0.130177	0.369591	-0.00138105	0.0509025	-0.0615994	0.0144252	0.198043	0.163093	0.348896	0.411977	-0.0651291	0.447261	0.490535	0.348338	0.253573	0.206504	0.279573	0.0974367	0.208025	0.21827	0.721816	0.381499	0.194781	0.199527	9.01743	8.1284	9.17172	7.26593	6.27755	7.79994	7.2391	7.19939
CDKL2	-0.465566	-0.116378	0.00151433	0.545995	0.0870391	-0.0459792	-0.0694673	-0.102467	0.0650294	-0.285394	-0.0684852	0.35029	0.137594	-0.372637	-0.0780573	-0.480413	-0.0984674	0.0489364	0.199226	-0.277369	-0.21423	0.567645	0.120862	-0.146088	-0.0312322	-0.244453	0.537364	0.168963	0.0658612	0.424304	-0.314909	0.249989	0.481261	0.453836	-0.587825	0.0148827	-0.370421	-0.301841	-0.25688	0.0732014	-0.349291	6.47639	6.10258	5.08787	5.98096	6.69099	7.34697	6.95244	6.65873
CDKL3	0.194123	0.1398	0	0	0.2422	0	0.22239	0.0838128	0.0376927	0.0293012	0.0215244	0.0817207	0.329928	0.109531	0.167212	0.141018	-0.0914782	-0.21074	0.352383	-0.192871	0.0511945	0.143552	-0.0695709	0.190172	0.0422886	0.509963	0.0350568	0.159013	0.169391	0.46823	0.154952	0.0593711	-0.123776	1.25121	0.031411	0.277563	0.292371	0.162394	0.0707402	0.500893	0.305777	6.71855	7.09351	7.56336	8.20042	7.81167	8.28718	7.52726	7.7487
CDKL5	0.723299	-0.0715476	-0.0667804	0.458643	0.346109	0.5799	0.227017	0.0833757	0.285179	0.232292	-0.112274	0.08609	0.0593686	0.106891	0.062134	0.151178	0.233364	0.262114	0.0927339	0.165981	0.275225	0.021297	-0.164186	0.161007	0.193564	0.133534	0.234121	0.492397	0.256642	0.385908	0.205179	0.163685	-0.0898826	0.148697	0.0833061	0.419837	0.2773	0.267916	0.138743	0.192522	0.0839942	6.67051	7.33136	6.6647	6.07477	6.13879	7.57976	6.2039	6.49056
CDKN1A	1.73177	1.46374	2.42969	1.72082	1.95869	1.34231	0.512012	0.434217	0.87578	0.894972	-0.414672	1.33056	0.769962	1.3276	1.1217	1.09049	0.356634	1.3867	1.048	1.49922	0.733202	1.24233	-1.25666	2.38664	0.967902	0.975616	-0.412366	1.72125	0.703496	1.0102	0.739566	0.103987	0.576436	0.206852	0.392499	0.84014	0.0702347	1.2375	1.56488	1.47813	0.0116632	9.62118	8.42248	10.538	10.953	12.7607	9.78888	11.0385	12.2978
CDKN1B	0.0995439	-0.0620599	-0.192651	0.120471	0.264693	0.0230945	0.0651817	-0.401883	-0.725934	0.234952	0.988591	-0.765296	-0.414183	0.195608	-0.171205	-0.30544	-0.150974	0.00794765	-1.01536	0.281152	0.24862	0.235495	0.233215	-0.356826	-0.2031	-0.623668	-0.859064	-0.49016	-0.478219	-0.0946824	-0.0501482	-0.142468	-0.260181	0.739999	-0.139354	0.191855	-0.352438	-0.0867778	0.168931	-0.0397878	-0.13769	8.33116	9.71759	10.05	8.74149	10.1128	9.14133	8.91722	9.18178
CDKN1C	1.29925	0.499553	0.920558	-0.73189	0.52608	0.713073	-0.862663	-0.539976	-0.805846	0.380363	-0.794762	0.072251	-0.855377	-0.146129	-0.524329	-0.174276	-1.45136	-0.714641	-0.903235	-0.630571	-1.30221	-1.25526	-0.371397	-0.00278379	-1.19024	-0.834591	-0.970438	-0.887627	-1.32666	-0.532264	-0.762341	-0.976156	-1.5682	-0.102539	-1.33696	-0.407975	-0.772992	-0.58705	-0.712688	-0.574443	-1.31207	13.5658	14.2528	13.3171	13.4134	14.8093	13.9011	13.0962	13.3952
CDKN2A	0	0	0	0	0	0	0.112239	-0.0836101	0	0.0671165	-0.0825652	-0.127914	0.0177744	0.183023	-0.139621	-0.0259274	-0.143201	-0.112151	-0.0253551	-0.159259	-0.0431188	-0.124249	-0.205915	-0.0140142	-0.126398	0.00775826	0.0680408	-0.12121	-0.0630229	0.0453365	-0.00825984	0.0916158	-0.147005	0.174736	-0.0719523	0.282267	-0.0415985	-0.16815	0.00771551	0.0185763	-0.101818	3.56005	3.93927	3.75447	4.56314	3.87685	3.56627	4.65578	3.93589
CDKN2B	1.13993	1.71819	0.992849	0.86095	0.875024	0.794886	0.434064	-0.145334	0.433601	0.617056	0.145296	0.505842	0.384386	0.895725	0.949046	-0.7426	-0.595105	0.617147	0.71851	-0.153443	0.675804	1.61469	0.597111	0.525599	1.85831	0.586477	1.05944	0.904384	0.653558	2.82567	0.949199	0.779928	0.947946	0.377835	1.19026	-0.254714	-0.0201781	0.747504	1.49561	1.52957	-0.353501	7.38991	7.78574	8.98872	8.47329	8.39126	8.90001	8.24656	9.47535
CDKN2C	-1.43913	-1.67523	-1.76717	-1.45041	-1.38575	-0.8999	-1.41073	-0.0685936	-1.42187	-1.08508	-2.21631	-0.965277	-1.45949	-1.10277	-0.992603	-2.40733	-1.76813	-0.953451	-1.06794	-0.840927	-1.05738	-1.23171	-2.08503	-1.57331	-2.21102	-1.2301	-2.44351	-1.14785	-1.71486	-1.8363	-1.44864	-1.61607	-0.545242	-1.75087	0.130921	-1.22134	-0.575909	-0.755894	-0.713505	-0.552463	-0.113513	7.61646	7.59988	8.34027	7.96543	9.07694	7.86322	7.9602	8.42151
CDKN2D	0.746	0.223469	1.19901	0.0323599	0.233398	0.666052	0.405913	0.00647834	0.893469	-0.283465	1.00615	-0.087662	0.104233	0.30629	-0.170338	-0.536661	0.145674	0.0265229	-0.114773	0.27161	0.284415	0.322695	-0.21769	-0.158499	0.452587	0.0668837	-0.785018	-0.136796	0.481295	1.11869	0.682378	0.430487	0.615564	-0.158976	1.09693	-0.0423278	0.143842	0.432377	0.408459	-0.093501	0.327528	9.62816	9.87472	9.34826	9.13606	9.9306	9.94423	9.73105	9.91723
CDKN3	0	-0.0643325	0	0	0.0383602	0	-0.201012	-0.270957	0	-0.0990856	-0.260634	-0.29953	-0.0901834	-0.069961	-0.170651	-0.287476	-0.319629	-0.324819	0.0323331	-0.317788	-0.265544	-0.325799	-0.318297	-0.150682	-0.267997	-0.0393964	-0.23313	-0.302996	-0.238508	-0.127416	-0.263175	-0.161952	0	0.028246	-0.211049	-0.155956	-0.0376188	-0.0803556	-0.41259	-0.150012	0.281175	4.09761	4.49979	6.45794	5.23505	5.23397	5.76208	4.97876	6.16203
CDON	0.115652	-0.369799	-0.246419	-0.705779	-0.538828	-0.282261	-1.28828	-0.782169	-0.472909	-0.978725	0.133995	-1.16594	-0.476692	-0.648421	0.136438	0.344024	-1.01242	-0.719038	-0.635035	-1.09814	-0.936258	-1.15747	-0.166135	-0.395402	-0.781524	-0.390522	-0.333994	-1.19219	-0.149296	-1.23651	-0.472104	-1.10957	-1.23008	-0.654103	-0.775331	-0.483022	-0.332932	-0.62972	-1.14794	-1.10513	-0.985027	7.30719	6.39141	5.99291	7.47624	5.57236	5.65905	6.40927	5.66337
CDS1	1.56838	1.25628	0.915006	0.897486	0	1.31354	1.2334	-0.805832	2.25921	1.33363	1.01522	1.59682	0.964262	0.92985	1.4079	0.447847	1.01589	0.126557	1.37327	0.694819	1.66711	1.11982	1.22399	0.797729	2.27929	0.857804	1.54498	0.941405	1.10621	1.91252	0.691372	1.32587	0.993273	1.56446	1.68684	1.85279	1.28836	1.52373	1.29558	1.28571	1.18814	5.86416	6.50456	5.51827	5.90053	7.16968	5.80081	5.78501	5.39528
CDS2	0	-0.0205637	0	0.0971583	0.00604988	0	0.066946	-0.0682583	-0.129234	-0.0306492	0.0452859	0.14348	0.0799389	0.0459429	0.139508	0.00388154	-0.0422162	-0.00805013	0.235076	-0.0290814	-0.022994	0.0420241	-0.0245967	0	-0.0508187	0.067612	0.102922	0.0349735	-0.0182646	0.0148188	0.0305585	0.132249	0	0	0.0854863	0	0.097236	0.212305	-0.145053	0.0171438	0.145251	9.75183	10.3252	10.8835	8.69915	10.8789	10.1134	10.1364	10.8419
CDYL	0	0	0	0	0	0	0.092713	0.179264	0.159864	0.112773	0.315173	0.335897	0.241095	0.131481	0.151664	0.21353	0.176959	0.158754	0.106708	0.257787	0.333972	0.145535	0.333553	0.0621995	0.189351	-0.0656176	0.282703	0.245896	0.0387996	0.138838	-0.00205215	0.182549	0.265015	0	0.0834	0	0.0167246	0.0631623	0.0679752	0.0700183	-0.0638112	10.2959	11.0938	11.0977	9.96507	11.1177	11.1207	10.3019	10.9676
CDYL2	0	0.254262	0	0.453913	0.157413	0	0.176253	0.192616	0.138174	0.304754	0.200826	0.295573	0.214891	0.14632	0.218454	0.299873	0.154136	0.285153	0.542647	0.252231	0.233464	0.281355	0.394608	0.208915	0.221742	0.231904	0.403444	0.292147	0.318038	0.244228	0.161936	0.228035	0.205393	0	0.120808	0	0.459696	0.0791022	0.224051	0.25809	0.145693	6.03174	5.58015	6.19719	4.99484	5.60388	6.3633	6.06104	6.86404
CEACAM1	-0.404132	-0.372937	-0.0265553	-1.4967	-0.316272	-0.371022	-1.37131	-1.70157	-0.680466	-0.877329	0.489143	-0.981296	-0.833891	-0.462142	-0.259184	-0.83157	-0.43234	-0.743075	-0.00227216	-0.944929	-0.550094	-1.81756	-1.1711	-0.292919	-0.254517	1.20512	-0.0293603	-1.47373	-0.564733	-0.876969	-0.506643	-1.35753	-1.32659	-1.65804	-1.33344	0.17169	0.19524	0.136003	-0.374691	-0.933263	-0.66821	6.00873	6.85478	7.69256	5.28688	6.90466	6.75643	6.14668	7.3725
CEACAM4	1.73518	0.974634	1.68292	1.579	1.24049	1.61729	1.09218	0.51193	1.67603	1.04483	0.611106	0.68685	0.338098	0.747114	0.720923	0.659709	1.21536	1.19667	0.444235	1.01072	0.615586	1.02743	0.808395	0.601637	0.819432	0.100132	1.03097	0.499305	0.346143	0.431887	0.401715	0.804031	0.747521	0	0.613947	1.61426	0.362918	0.421687	0.987105	0.869398	0.514959	6.863	6.14341	5.81231	7.00014	6.13879	6.45869	6.52094	5.65393
CEACAM5	0.991359	1.31801	1.25848	0.268342	1.25123	0.697199	0.0677035	0.0235702	3.82363	-0.103999	-0.161224	0.553719	-0.0212086	-0.33255	1.11341	-0.174723	-0.00616649	0.583567	0.715101	0.14882	-0.0723494	0.600055	0.510079	0.842561	0.814667	-0.0712486	1.38973	0.726745	1.21184	0.0777334	0.170825	-0.174282	0.0588392	-0.361809	-0.790357	2.95531	-0.202926	0.302541	0.562978	0.0559607	0.0141073	3.56005	5.51511	5.9879	3.22764	4.77689	5.69517	4.82526	3.93589
CEACAM7	-0.0479665	0.334796	0.553985	0.468985	0.326064	-0.105283	0.280635	-0.15801	2.56358	0.0551857	0.248234	0.424746	0.0376947	-0.154517	0.996649	0.0447031	0.139993	0.0202675	0.513498	-0.0458393	0.144414	0.341438	0.486153	0.216626	0.425821	0.000636561	1.23129	0.0138353	0.596915	0.23556	-0.108656	0.396298	0.713957	1.19134	0.623111	2.08314	0.377031	0.752925	-0.052361	0.0286494	0.0351124	2.10144	3.21442	2.5476	1.8507	3.39136	0.181882	5.25478	3.78869
CEACAM8	1.56471	2.5026	2.59301	-0.220173	1.45146	0.897022	-0.692095	-0.610545	4.71737	-0.569565	-0.730166	0.0110422	-0.580501	-0.687144	0.958875	-0.874852	-0.833567	-0.128472	0.766256	-0.468126	-0.525402	-0.018407	-0.0757251	0.395437	-0.216702	0.0209489	0.455671	0.0866364	1.03899	-0.402169	-0.169444	-0.967882	-0.651683	-0.760054	-0.77081	4.05068	-0.0609546	0.859471	0.307732	-0.42503	-0.135819	8.50444	5.30708	5.59181	4.96186	3.29423	5.18957	1.9454	4.8917
CEBPG	0.223923	0.00863293	0.234596	0.322761	0.110887	0.192339	1.24632	0.487595	0.815585	0.227041	0.874358	1.10596	0.0963973	0.0419165	0.722859	0.65135	0.913682	0.384935	0.0872852	0.727925	1.4009	1.07078	0.902569	0.0275718	1.26199	0.396309	0.325929	0.878766	0.994503	0.83413	0.721898	1.30364	1.32322	1.37354	1.9582	0.144115	1.20199	0.404603	0.855277	0.40691	1.2059	9.33669	9.83737	9.36918	8.05913	9.7621	9.49859	9.37492	10.1106
CELSR2	-3.51133	-3.33169	-2.53736	-4.07398	-3.35286	-3.11963	-4.13554	-1.38352	-1.2128	0	-2.24748	-2.833	-1.76787	-2.47936	-3.22194	-2.42975	-2.55265	0	-1.63262	-2.9974	0	-3.36477	-3.29031	0	-2.67137	-1.65318	0	-2.1798	-2.32918	-0.975569	-1.62783	-3.2279	-3.47887	-4.1131	-1.27721	-2.94384	-2.38288	-2.25981	0	-3.82448	-3.43287	10.6014	10.0814	9.28763	10.3113	9.06763	9.03168	9.23195	8.39995
CENPA	-2.04842	-1.79624	-1.70857	-1.93601	-1.36012	-1.32284	-0.148119	-0.158938	-1.17114	-0.414789	-0.0872603	-0.36144	-0.480026	-1.55272	-0.461573	-0.230611	-0.0529583	-0.988184	-0.481419	-0.76269	0.0385164	-0.909655	-0.0504879	-2.0991	-0.913361	-0.0641871	-0.30108	-0.354494	-0.52238	-0.578503	-0.726628	-0.146515	-0.17649	-0.267195	0.152922	-0.703066	-0.25756	-0.851936	-0.724881	-0.713716	0.115887	4.898	3.68832	5.72763	4.83783	4.62682	5.48482	4.41954	5.2708
CENPE	-2.19538	0	-1.19656	-2.11691	-1.08832	-1.4513	-0.139213	-1.48345	-1.37751	-0.549631	-1.15192	0.329879	-0.715136	-1.99775	-0.60011	-0.988498	-1.00177	-1.19798	-0.151406	-0.878043	-0.658377	-0.966795	-0.603907	-1.71337	-0.69894	-0.477624	-0.0847781	-0.860144	-0.671713	-0.344393	-1.01636	0.404145	-1.06484	0.591342	-0.319529	-0.655696	0.104224	-0.37635	-0.241268	0.125921	-0.0298208	6.44672	7.21265	8.53113	6.84535	6.77846	7.40992	7.05187	7.45137
CENPF	-3.40511	-4.11799	-2.35194	-3.87232	-3.42974	-3.61364	-1.33871	-0.25713	-1.96798	-2.11602	-0.231282	-0.40413	-1.72973	-2.90253	-1.48208	-1.04624	-0.612728	-1.69824	-1.60692	-1.1079	-0.789618	-1.868	-0.249007	-3.37021	-1.95704	-1.69199	-0.456821	-0.512586	-1.37382	-1.61611	-0.951534	-1.71309	-1.84333	-1.30335	0.526412	-1.66775	-0.16862	-1.61933	-1.55605	-1.7958	-0.559545	6.83325	7.44372	7.54341	6.39804	6.96213	7.62996	6.39703	7.26579
CENPL	-0.970889	-1.19722	-1.16183	-0.98948	-1.2827	-0.84679	-1.15937	-0.981843	-0.692406	-0.255856	-0.744218	-0.563285	-1.96881	-0.972242	-0.94344	-0.872949	-0.74872	-1.1181	-1.46559	-1.3501	-1.31793	-0.190817	0.810076	-0.354741	-0.789996	-1.55359	-0.297918	-0.834517	-0.138932	0.134467	-0.360626	-0.238548	0.538425	0.63854	-1.85549	0.639265	0.126358	-2.08479	-0.696539	-1.20112	-0.268968	5.54557	5.00774	5.17364	5.23505	3.72787	4.93371	4.58872	3.63113
CEP135	0.433064	0.482666	0.730392	0.721836	0.789192	0.548592	0.640986	0.370559	0.49933	0.437817	0.389014	0.707735	0.41046	0.305542	0.643053	0.581042	0.387936	0.49953	0.368405	0.43341	0.390685	0.820796	0.837791	0.309124	0.555041	0.21515	1.08696	0.547525	0.511186	0.486661	0.183842	0.70741	0.821873	1.31028	0.212991	0.522311	0.443944	0.220507	0.22689	0.508423	0.341897	8.12795	8.4709	9.27181	7.69664	8.82383	8.90001	7.80296	8.87264
CEP55	-2.60074	-3.16927	-2.87323	-3.02592	-2.40404	-2.90647	-0.186295	0.707536	-0.335247	-0.165536	-0.0297801	-0.173682	-0.102463	-1.71673	-0.359778	-0.282072	0.500442	-0.684187	-1.20749	0.888619	-0.12701	-0.712412	-0.328753	-2.60233	0.305103	-0.315693	0.591537	-0.12119	-0.18126	0.315151	-0.213044	0.498025	1.30244	0.00793964	0.888371	-0.24529	0.335232	-0.174921	-0.375047	-0.0667844	0.971654	1.88785	4.32697	6.33862	4.80353	4.94459	5.60282	4.58872	5.82755
CEP57	-0.381738	-0.721949	-0.547365	-0.503668	-0.452191	-0.181773	0.0656583	-1.02805	-0.407378	-0.0806008	-0.379115	0.0210733	-0.598338	-0.576759	0.217596	-0.176188	-0.124621	-0.531218	-0.220839	-0.510674	0.257905	-0.357728	-0.32944	-0.459247	0.146026	0.230519	-0.317519	-0.851414	-0.0212926	-0.380606	-0.450579	-0.217675	0.226103	0.906009	-0.328921	-0.0927595	-0.0208379	-0.244945	-0.535556	-0.411895	-0.28215	2.76647	3.38526	4.12525	3.47121	3.18695	3.56627	4.58872	3.93589
CEPT1	0.00522404	-0.0478773	0.102633	0.461164	0.204921	0.358708	0.707064	-0.295295	0.348421	0.327683	-0.0112969	0.0967259	-0.40943	0.170432	0.128833	-0.441182	-0.188441	0.0205526	-0.306148	-0.202746	-0.00983431	-0.0220823	0.206914	-0.0560262	0.196073	-0.00868743	-0.272947	-0.101924	0.012003	-0.107813	0.0831603	0.491546	0.216567	0.305206	0.0394299	0.108169	0.371921	0.0487725	0.1149	0.102883	0.320043	7.58032	8.18558	8.63572	7.61303	8.25109	8.67841	8.17605	8.46982
CES2	-0.16877	-0.37661	-0.465463	-0.723925	-0.533629	-0.212433	0.134903	-0.725543	-0.640384	-0.255773	-0.991338	-0.900196	-0.730386	-0.163614	0.095127	-0.983175	-0.971156	-0.632122	-1.54898	-0.312072	-0.42167	-0.128237	-1.20715	-0.333766	-0.625788	-0.501308	-1.0899	-0.841813	-0.936826	-1.00665	-0.456075	-0.193038	-0.811835	-0.313737	-0.515469	0.0341511	-0.66203	-0.380741	-0.133377	-0.219039	-0.525822	7.26602	7.65067	6.81907	7.06631	7.54686	7.48629	7.40334	7.52361
CETN2	0.432182	-0.0731124	0.181616	0.517108	0.0103705	0.520713	0.442247	0.161539	0.257294	0.373332	0.499133	0.93093	0.314253	0.346411	0.90496	0.209544	0.072134	-0.330147	-0.0311273	0.352889	0.400548	0.828202	-0.10481	-0.0729013	0.890644	0.015691	-0.114901	-0.34307	0.335899	-0.119496	-0.317582	0.903273	1.51361	0.908232	1.41792	0.84058	0.593899	0.405933	0.0782329	0.771026	0.20571	10.6015	10.6568	9.79703	10.4073	10.8432	10.2147	10.7964	10.2689
CFD	0	0	0	0	0	0	-0.0116701	-0.12908	0	-0.0885591	-0.0359881	-0.0924052	-0.0368677	0.0585324	0	-0.139343	-0.167189	-0.0517639	-0.0212738	-0.0954507	-0.0272992	-0.0968579	0.0572857	-0.0933504	-0.0998438	-0.062393	-0.0173883	-0.0835346	0.101025	0.181515	-0.0807289	-0.0705793	0	0	0.04392	-0.0700803	-0.187174	-0.303986	-0.052743	-0.0323342	-0.040362	12.0395	11.7948	11.6412	11.8937	12.4396	12.5731	11.5415	11.3326
CFH	3.81852	2.70072	1.10183	3.93535	3.11915	3.18514	3.77338	2.24876	2.39582	2.65377	1.79755	3.00186	1.38072	3.72701	4.27088	1.31684	2.79802	3.54816	1.97549	3.64987	1.83854	3.78845	0.434622	3.58674	2.11258	0.434946	0.207608	1.75202	1.64911	0.715922	2.07834	1.37081	1.29176	2.68974	1.56436	4.1165	0.874609	1.713	2.96515	3.59946	2.96397	6.87394	6.99729	9.03976	7.75759	8.4989	5.91321	6.64451	8.73986
CFLAR	1.51032	1.5449	1.61474	1.60076	1.28916	1.34631	1.00931	1.20815	0.912364	1.87176	1.65174	0.221498	0.271353	1.18116	0.843289	-0.358053	1.2204	1.31215	0.213634	1.28054	0.393943	0.797612	0.131927	1.29225	0.402543	0.141113	-0.218868	0.973314	0.352756	0.396133	0.853312	0.65355	0.417958	0.792601	0.516402	1.35822	0.630393	1.01461	1.52729	0.957797	0.586593	9.63154	9.84061	9.1927	9.52804	9.39959	9.27564	9.50116	9.3815
CFP	2.89466	2.14123	3.08617	2.66915	2.37892	2.79652	1.04457	0.369142	0.511563	1.19973	0.41138	0.193981	0.450052	1.5332	0.713156	0.177374	0.860146	2.01146	0.563811	1.45725	0.622789	1.25051	0.293398	1.57784	0.55252	0.294183	0.168822	0.509959	0.530358	0.512843	0.975153	0.512764	0.544742	0.353286	1.059	0.844241	0.452527	0.998336	1.2578	0.623111	0.378967	8.86369	9.10405	9.27181	6.84535	8.57226	8.94456	8.19198	8.83378
CGA	-1.69814	-2.62593	-1.12407	-1.87263	-2.08522	-1.95599	-3.26841	-3.71093	-3.79387	-2.69382	-3.49626	-3.47855	-2.03706	-3.11104	-2.84133	-3.63506	-4.07809	-3.48863	-2.94229	-3.2628	-3.14175	-3.97925	-3.1933	-2.75464	-3.70181	-2.00073	-2.66633	-3.70266	-2.68883	-2.88123	-2.40598	-3.67587	-3.02714	-4.16063	-3.70416	-3.95216	-1.59755	-0.622467	-3.51252	-3.08694	-2.27908	3.70914	4.17133	3.94004	2.90296	3.25326	3.37566	4.775	3.95447
CGGBP1	-0.0763495	-0.511222	-0.0149406	-0.224837	-0.199819	0.0705485	-0.148384	-0.664193	-0.859658	0.072132	-0.743765	-0.797925	-0.384601	-0.644896	-0.498846	-0.433152	-0.757065	-0.535142	-0.718405	-0.442359	-0.21104	0.14039	-0.439172	-0.539267	-1.43608	-0.0720814	-0.287548	-0.54866	-0.0940148	0.315005	-0.249585	-0.287695	-0.724516	0.0545918	-0.447844	-0.819615	0.14711	-0.150857	-0.320363	-0.417766	-0.548521	4.73044	6.44757	7.86999	6.55867	7.34065	7.46254	6.77946	7.9806
CGRRF1	0.353128	0	0.599413	0.967007	0.484757	0.622229	1.16942	0.544327	-0.113133	1.13822	-0.0281029	0.182761	0.394563	0.171345	0.576531	-0.176157	0.0706109	0.0975169	-0.383138	-0.0729422	0.220235	0.495189	-0.391268	0.310241	-0.327895	0.231672	-0.820176	0.276302	-0.156657	-0.304693	0.0108597	0.125032	0.865579	1.01936	0.206706	0.469332	-0.251082	0	0.126334	0.400212	1.1858	7.14509	7.83005	8.08409	7.64925	8.46757	8.58434	7.91321	8.27181
CH25H	2.40287	2.68461	1.33711	2.74363	2.34885	0.692384	1.44639	3.96348	0.920793	1.60226	-0.418944	0.839928	0.502287	2.40192	1.83244	-0.0732876	1.07528	2.84215	-0.0815667	2.34684	0.40705	1.24352	-0.127265	2.61395	0.416446	1.83869	-0.166693	1.23728	0.414034	-0.28306	1.72625	0.149168	-0.0440881	-0.138455	0.600122	1.0732	0.389025	1.65294	1.91035	1.63855	1.88252	6.55047	5.97795	7.93149	7.61303	9.93125	6.80396	7.9658	9.64603
CHAF1A	-1.71588	-1.6728	-1.52163	-2.55357	-1.51089	-1.59544	-1.74087	-0.836273	-0.438449	-1.57531	-0.708569	-1.26711	-1.39631	-1.89404	-2.37524	-0.188847	-0.0116656	-0.884904	-1.51921	0.0210157	-0.377465	-2.21574	-1.53595	-2.28291	-2.10692	-0.83452	-0.874936	-1.58175	-0.818577	-1.5451	-0.53651	-2.08347	-0.893125	-1.78077	0.196879	-1.6907	-0.766722	-0.581399	-1.45101	-2.21666	-0.559313	8.05686	8.44005	8.75652	9.5029	7.93702	8.31794	8.69445	8.20039
CHAF1B	-2.00777	-2.23943	-2.28073	-2.06589	-2.02949	-1.97946	-1.30361	-0.399988	-1.05289	-1.42662	-1.10018	-1.0332	-0.633368	-1.53014	-1.69862	0.140387	-0.454898	-1.41176	-0.942983	-0.686255	-0.640863	-1.25966	-1.80425	-1.80246	-2.47968	-0.949871	-1.76563	-2.01691	-0.641113	-1.4273	-0.574447	-1.34006	-1.24526	-1.11057	-0.506987	-1.54716	-0.427319	-0.813371	-1.72044	-1.30618	-0.328077	7.60816	7.72017	8.09528	7.85521	7.45607	7.78768	7.54292	7.86011
CHCHD6	-0.047969	0.305978	0.11243	2.19002	0.139509	0.103851	1.52233	0.428448	1.58865	0.163049	-0.336697	1.56864	1.29393	-0.179132	0.543062	1.35003	0.787668	-0.0927875	-0.181436	0.689157	0.950851	1.1233	0.578285	0.285234	0.205994	-0.0463175	-0.100951	0.41493	0.0795813	0.240655	0.983034	1.7695	1.19273	1.87168	0.457254	0.261748	0.779254	0.109702	0.513753	0.53718	1.06433	8.32429	9.04031	8.42484	8.58265	9.31528	10.0132	8.93049	8.93305
CHCHD7	-0.199038	-0.0954084	-0.030352	0.711766	-0.167175	0.0288827	1.47239	-0.0520769	0.832174	0.488843	-0.335323	0.652359	0.31915	0.0392968	1.3084	-0.0885798	0.146253	0.33603	0.554832	-0.0275122	0.655463	1.13975	0.434189	0.113097	-0.105642	0.341227	1.39956	0.849459	0.984448	1.14166	0.418974	1.51198	1.61199	0.682925	1.35998	0.574924	0.662558	-0.096944	0.161864	-0.0536784	0.724944	7.18192	7.76109	8.35518	8.44135	7.8922	7.29073	8.00992	7.83491
CHD1	-0.721547	-0.315614	-0.37184	-0.455619	-0.647519	-0.359279	-0.343203	-1.2206	-1.47533	-0.272867	-1.41762	-0.625578	-1.07539	-1.11691	-1.02324	-1.30989	-0.536299	-0.926433	-1.36775	-0.925078	-0.671341	-0.875013	-1.48109	-0.472131	-1.09909	-1.30124	-1.38563	-0.838766	-1.10148	-0.832317	-0.979319	-0.967532	-0.383935	-0.0605643	-1.02731	-0.981902	-0.704873	-1.12053	-0.85161	-0.32887	-0.703317	7.15688	4.67127	4.78895	4.61545	5.91511	5.58322	6.3422	6.49056
CHD2	0.861707	0.978816	0.798983	1.13986	0.799574	1.01912	0.230781	0.380712	0.414957	1.18153	0.918364	1.30746	0.682875	0.986456	1.2682	0.245172	0.544362	2.1682	1.05167	0.57549	0.294808	1.00198	1.51635	1.89508	1.30015	1.05449	2.01288	1.58885	0.822994	0.764714	0.951752	-0.0910318	-0.215469	1.46078	-0.00285489	1.07629	0.792825	0.663411	1.42567	1.15926	0.457494	2.5137	3.83919	1.75089	5.18293	3.29423	3.46471	3.34287	4.23691
CHD3	0.193986	0.161025	0.222926	-0.264276	0.101564	0.183695	-0.514382	-0.167019	-0.131866	-0.555587	-0.123112	-0.600193	-0.0943683	-0.149786	-0.291033	0.112861	-0.2292	-0.144334	0.128717	-0.398203	-0.331561	-0.267223	0.579426	-0.125957	-0.0906442	0.00280041	0.0258892	0.251443	0.0315319	-0.421847	-0.159853	-0.47949	-0.733507	-0.459943	-0.197309	-0.242986	-0.0187785	-0.176707	-0.265772	-0.514005	-0.538161	8.23353	7.92507	7.60469	7.90154	7.27996	8.09257	7.32858	7.78811
CHD4	-0.693815	-0.575664	-0.819422	-1.41642	-0.800529	-0.859262	-1.75696	-0.358815	-0.278161	-1.78856	-0.244858	-0.985595	-0.869742	-0.236598	-0.531978	-0.912845	-0.521499	-0.464078	-0.490001	-0.385028	-1.07548	-0.837719	0.538618	-0.619438	-1.21475	-0.340714	-0.252166	-0.848339	-0.989029	-0.40772	-0.295462	-1.01566	-1.71837	-1.26379	-0.804389	-0.695486	-0.639031	-1.09618	-0.660288	-0.953622	-1.91919	11.221	11.337	11.2416	10.9492	11.2973	11.1182	11.1146	11.0163
CHD5	-0.0260454	0.0707168	0.0120118	0	-0.110067	0	0.0850516	0.345689	0.065898	0	-0.00323032	0	0.501733	0.0759132	-0.120865	-0.029166	0.141921	-0.163253	-0.00451542	-0.0367262	-0.173493	-0.127547	-0.0832171	-0.0123523	0.10034	0.718955	0	-0.127903	0.472749	0.490257	0.0759301	-0.020723	0.369344	0.128124	0.0763872	0.117339	0.175635	0.497252	-0.0732361	-0.0433687	0.491656	5.47208	3.91538	3.08119	4.1927	4.07036	2.40718	3.34287	4.12316
CHD9	-0.260781	-0.242985	-0.28906	-0.0060669	-0.078992	-0.204854	-0.30953	-0.470912	-0.734456	-0.244059	0.00456578	0.739945	-0.0759826	-0.139246	0.0592711	-0.248764	-0.141233	-0.034056	0.327698	-0.500584	-0.635937	0.112847	-0.190178	-0.117732	0.709453	-0.0245322	0.500455	0.573812	0.000286577	1.05997	-0.307391	-0.493395	-0.55034	0.02531	-0.079837	-0.115353	-0.0125237	0.111632	0.216009	0.345982	-0.159638	10.6502	10.7059	10.3822	10.1028	10.9437	10.7166	11.0539	10.533
CHEK1	-3.04938	-1.38047	-3.18628	0	-2.07653	-1.52923	-0.984615	-1.34294	-1.16684	-1.0866	-1.66199	-0.947799	-1.97743	-2.59616	-1.43058	-0.851013	-1.25848	-2.14548	-1.68334	-0.696419	-0.747673	-2.44164	-2.29839	-2.83138	-1.87962	-1.37912	-2.52777	-2.00015	-0.980046	-2.046	-1.48179	-0.578112	-0.755924	-0.299501	-0.901404	-1.24745	-1.16054	-1.54325	-1.95862	-2.12777	-1.26798	1.76206	3.63441	5.76682	4.39088	5.84805	4.26051	4.02564	5.89894
CHERP	-0.970629	-0.963095	-1.15719	-2.6369	-0.735937	-1.1341	-2.53035	-1.14454	-0.566555	-2.126	-0.0700339	-1.7567	-1.20077	-1.39547	-2.18618	-0.273176	-0.828761	-0.977752	-1.31642	-0.660178	-0.335865	-1.75113	-0.423364	-1.24051	-1.68405	-0.259711	-0.85132	-1.26224	-0.851365	-1.30032	-0.435116	-1.84738	-1.90158	-2.1744	-0.585021	-1.15446	-1.32524	-1.74607	-1.29991	-2.25797	-1.2765	7.92118	8.64342	8.15931	7.30346	8.81205	8.06042	8.80269	8.88467
CHFR	0.349042	0.264776	0.144621	-0.0586518	0.0864194	0.24651	0.0752251	0.0200015	0.0223258	0.419361	-0.601344	-0.610677	-0.0529525	0.199705	-0.0566913	0.366307	-0.950834	0.137244	-0.0655446	-0.0150478	-1.24894	-0.163162	0.241754	0.0643428	-0.662679	0.453221	-1.04528	0.210905	0.388122	-0.0431974	-0.166419	0.342459	-0.567809	-0.16189	0.246514	-0.126161	0.14351	0.342147	-0.333029	-0.432389	0.140864	10.7187	10.8075	10.3775	10.0291	9.21334	9.84034	10.7416	9.36778
CHGA	0.00585559	0.0504638	-0.0254779	0.128023	0.012839	0.0873626	0.0790124	0.160466	0.216866	-0.0913437	-0.0295403	-0.116282	0.233116	-0.114876	0.0268735	0.526969	0.111726	-0.103008	0.0445157	0.020615	-0.101472	-0.0512802	-0.147837	-0.0716378	0.174639	-0.0137248	-0.0642176	-0.108689	0.15105	0.229834	0.0127011	-0.0639199	0.0595412	0.449186	-0.0349582	0.0205841	0.258531	0.0002761	-0.213958	-0.0509755	1.95696	6.74247	7.99331	6.70593	5.30838	6.08861	6.26735	7.52726	5.80018
CHGB	-0.000499848	0.239359	0.356183	0.609684	0.552195	0.298103	0.69054	3.36099	0.175194	0.349421	0.174786	0.423481	0.950625	0.31574	0.160551	0.423737	0.0792961	0.64374	0.159561	2.17453	0.316156	0.041275	0.713392	0.355533	0.760366	0.0612051	1.83894	0.202629	0.191335	0.277744	0.124693	2.41185	0.341493	-0.376794	-0.0762936	-0.0638882	0.106065	0.250684	0.277454	0.384755	0.626318	4.38482	6.40842	4.70098	5.26123	5.05112	4.54792	5.32189	4.83285
CHI3L1	1.26608	1.04836	0.829303	3.1491	0.991898	0.58399	2.08811	3.04598	1.29233	1.41196	2.20044	2.52404	0.982942	1.97562	1.01546	0.689081	3.82709	3.98676	0.495197	2.36417	1.34238	2.3209	2.95438	2.19805	1.44954	0.400335	2.26031	1.85168	1.3245	0.794176	1.713	0.828797	0.852693	1.80806	0.960388	3.91782	-0.151687	-0.127162	2.49509	2.52607	0.00877049	10.3822	11.271	12.5888	13.1904	11.5828	11.5178	11.5828	12.4102
CHID1	0	0	0	0	-0.0399786	0	0.254536	0.200481	0	0.211562	0.300907	0.251758	0.162545	0.24216	0	0.222021	0.157161	0.174467	0.205616	0.20729	0.104017	0.127138	0.222939	0.168235	0.210801	0.184668	0.195751	0.235137	0.246852	0.109817	0.293405	0	0	0	0.236359	0	0.139864	0.220418	0.166688	0.19827	0.165794	6.96494	6.53922	6.49965	5.49093	6.73711	7.06507	6.18893	6.45387
CHIT1	0.229838	0.376423	0.29172	2.43927	2.07013	-0.288834	1.61298	1.49035	0.12545	1.46701	0.800747	1.45151	0.582891	0.435826	0.146637	-0.51072	1.34207	1.75961	0.253231	0.331638	0.0107587	1.275	2.09123	0.809095	0.372225	-0.373775	0.640228	1.56483	-0.0293013	0.461592	1.36875	0.189614	0.76814	0.540898	-0.0618989	0.798378	-0.172563	0.471893	2.13257	0.834785	-0.266033	4.32284	6.34692	5.64085	4.91316	5.59435	9.81137	6.77466	6.42485
CHKA	-0.685481	-0.604273	-0.925693	-0.703919	-0.46758	-0.288019	-1.68932	-0.823731	-1.1935	-0.931064	-1.08835	-1.95345	-1.20354	-1.68908	-0.9312	-1.29451	-1.48689	-1.7889	-1.4222	-1.41307	-1.45404	-1.79364	-1.89363	-1.0792	-1.53216	-0.66439	-2.16982	-1.13602	-1.0701	-1.88351	-1.57426	-0.779913	-1.08188	-0.879067	-1.49387	-0.743473	-1.27801	-1.53137	-1.44544	-1.5837	-1.12879	8.19832	8.07811	7.53745	7.98276	8.24637	7.62513	8.31387	7.49624
CHL1	0.563906	0.457384	0.561151	-0.0796018	0.823245	0.0203894	2.33242	1.558	0.298913	0.540453	1.8853	0.802797	-0.0106283	1.50522	0.77091	1.58857	1.07135	0.532039	-0.121411	1.93933	1.24518	1.55663	-0.0567227	1.14499	0.743823	2.13541	-0.0443033	1.92444	0.830674	-0.558605	0.135581	0.872539	0.284388	0.560708	0.605099	1.52009	0.080602	0.40237	2.05038	2.21561	0.168262	3.28242	2.30256	1.75089	1.18657	0.701881	3.56627	1.65706	1.86821
CHM	0.171419	0.0341741	0.109797	0.429242	0.174019	0.219463	0.269557	0.143116	-0.197257	0.639355	0.0467584	0.105684	-0.627401	0.00996112	0.232451	0.246936	0.128293	-0.362449	-0.586259	-0.35778	-0.10022	0.350563	-0.515875	-0.135465	0.48732	-0.10962	0.0728951	-0.626261	0.238638	-0.524897	-0.169451	-0.00173313	-0.256579	0.21239	0.920693	0.368768	0.0524479	0.397114	-0.222063	0.280191	0.86199	3.62982	3.49376	2.8351	3.1478	4.11137	3.26192	3.64969	3.64489
CHMP2B	0.5379	0.295973	0.576189	0.96534	0.255484	0.622685	0.648954	-0.0182786	-0.391353	0.983626	-0.0768577	-0.154737	-0.435467	0.0203827	0.181328	0.784712	-0.417149	-0.291532	-1.22735	0.0954561	-0.619392	0.816624	-0.205061	0.795029	0.140694	0.199975	-0.975476	-0.136548	-0.760051	-0.113547	0.0971559	0.414557	-0.700191	0.571239	-0.0670842	0.225058	-0.0821543	0.385778	0.385046	0.673466	0.180469	3.83351	5.88157	6.77534	6.35008	7.14704	7.52179	6.44184	7.16684
CHMP4A	-0.0447692	0.0177364	-0.0317166	0.786895	0.320878	-0.156233	0.243749	0.864756	-0.183082	0.5371	0.0379047	-0.108669	-0.0185247	0.475179	0.0362226	-0.368055	0.0177149	0.695011	0.124367	0.137686	0.254099	0.0985921	-0.434208	0.124448	-0.172244	0.64448	-0.443494	0.581208	0.35334	-0.0671861	0.486149	-0.0762564	-0.117006	-0.0122002	0.270198	0.345007	-0.0856347	-0.161627	0.0832976	0.126366	0.886936	11.8753	11.9071	11.3638	11.5408	11.6306	11.5666	11.7874	11.3279
CHN2	0	0	0	0	0	0	-0.111297	0.299536	-0.0684322	0.0841503	0.054105	0.0452386	0.392402	-0.0332605	0	-0.0586228	-0.152372	-0.0623866	0.212653	-0.0830278	0.0271521	-0.0718598	0.268834	0.00800857	-0.00983585	0.239845	-0.127927	-0.130536	0.252151	0.0337156	0.221596	0.342933	0	0	-0.0136863	0	0.396981	0.305876	-0.0726787	0.0388435	-0.170047	6.28579	5.71355	5.9879	6.36687	6.1028	6.01897	5.74658	6.57959
CHRM2	0.0949585	0.300062	0.163353	0.748763	0.334737	0.0886021	0.757484	0.219165	0.276269	0.279623	0.285339	0.9748	0.211557	0.0407369	0.757437	0.405308	0.946125	0.328272	0.409169	0.148014	0.405016	0.534083	0.627835	0.224256	0.751003	0.490974	0.852161	0.263473	0.366152	0.570067	0.216154	0.522368	0.683555	0.835236	0.374536	0.0807375	0.00368826	0.215946	0.242298	0.332105	0.279847	5.84238	5.20469	6.17319	6.67767	5.91511	5.82132	6.62869	5.49699
CHRNA10	-0.220282	-0.335848	-0.344362	-0.149318	-0.216554	0	0.137228	0.164655	-0.170071	0.352972	0.232253	0.0870473	0.149929	0.283761	0.255163	0.170906	0.185123	0.348584	0.316961	0.147581	0.206751	0.0542674	0.261535	0.0987309	0.00515455	0.197309	0.224404	0.0300477	0.287619	0.235442	0.185344	0.22858	0.475784	0.0205935	0.116447	0.15434	0.0521902	0.171443	0.101868	-0.0486372	-0.0882888	0.522969	1.80942	0.266483	2.95802	0.153074	0.181882	0.38282	0.129109
CHST11	0.584571	0.0153626	0.15598	0.486274	-0.220219	-0.0793953	0.145691	0.716938	-0.316899	1.14712	-0.14322	-0.716299	-0.05689	1.13103	-0.0340816	-0.940063	0.0455578	0.859235	-0.0985525	0.536251	-0.705075	-0.191934	-1.04369	0.803968	-0.948969	-0.417281	-1.26525	-0.39908	-0.566088	-0.409535	0.279641	-0.756517	-1.04298	-0.0900216	-0.234887	-0.0890225	-0.340819	0.242261	0.611722	0.689034	-0.200771	10.8578	11.2968	12.2858	9.77605	10.9435	11.2101	11.3013	11.8466
CHST2	0.201632	-0.539838	-0.225143	-0.932927	-0.4016	-0.342273	1.87224	-0.496179	0.00376339	-0.0685717	-1.99981	0.224188	0.378177	2.76519	0.144255	2.58232	0.765077	1.55547	-0.0384997	2.58563	2.66453	0.498992	0.538818	-0.0412776	0.571032	1.76544	1.21973	-1.08147	-0.0639838	-0.347466	2.04991	-0.81338	-0.659222	0.956959	2.86431	-0.176563	-0.245811	-0.16429	0.911966	0.0676767	0.370042	5.47208	5.51511	6.39354	4.80353	6.66389	7.1943	5.98026	7.98804
CHST8	0	0	0	0	0.109489	0	-0.133826	-0.296717	-0.225604	-0.189774	-0.233503	-0.106977	0.195441	-0.060933	-0.0713163	-0.321222	-0.324427	-0.320367	0.162072	-0.449819	-0.315104	-0.381802	-0.520662	-0.205356	-0.335909	0.149585	-0.187932	-0.379621	0.0836401	0.0310513	-0.112671	-0.369023	-0.275282	0	-0.51959	-0.290491	-0.0306977	-0.165781	-0.100213	-0.21004	-0.14501	2.21466	0.356627	3.18991	2.95802	0.153074	0.181882	0.38282	1.30569
CHSY1	0.0346306	-0.0334951	0.153609	0.108414	0.0108932	-0.0454898	-0.00402013	-0.129295	-0.247193	-0.0979922	-0.143848	0.216185	-0.0721582	0.100811	0.254098	-0.0460758	0.0419951	0.123262	0.0636385	0.0436705	-0.259748	0.00679777	0.0814399	0.314695	0.0169089	0.14575	0.176109	-0.00467635	-0.0988917	-0.394477	0.173704	-0.34974	-0.473814	-0.173658	-0.212756	-0.0451517	0.0664272	-0.0466455	0.00464425	0.234995	-0.272176	12.4351	12.2381	12.4396	11.7252	12.8994	11.8114	12.4673	13.9757
CHURC1	-0.126153	0.112105	0.261282	1.10044	0.414706	0.460179	1.05527	0.453482	-0.232422	1.58088	-0.535901	0.748949	-0.314364	0.104504	0.697142	0.625771	0.432797	0.326423	0.0490092	-0.0240357	0.880901	1.04362	0.134417	0.202187	0.483324	0.470584	1.23689	0.775169	0.351601	1.08588	-0.216835	1.26517	0.646989	1.50828	0.373471	1.3185	0.427575	0.959615	0.284877	1.06781	1.5446	6.67262	6.92776	8.38139	5.80839	7.03766	8.21721	7.91704	6.71633
CIAO1	-0.538949	-0.560971	-0.493086	0.0387554	-0.76145	-0.0504	0.440722	0.50235	-0.768842	0.977235	-0.252743	-0.372262	-0.789897	-0.348302	0.263378	-0.208956	0.275991	-0.427613	-0.934512	-0.208219	-0.21983	-0.1084	-0.179247	-0.330872	-0.448534	-0.238731	0.448454	-0.689664	0.0678029	-0.671221	-0.24389	1.0423	0.587566	0.580474	0.033328	0.11631	-0.306162	-0.243888	-0.74656	-0.324534	0.288229	13.1921	12.6341	12.6081	13.0308	11.8589	13.0283	12.9884	12.4511
CIDEA	0.259554	0.630414	0.687236	0.875735	0.742662	-1.11144	0.58427	0.46495	0.323128	0.221401	0.764499	1.35445	0.63792	0.527742	0.365189	0.600627	0.713863	1.34312	0.589903	0.684356	0.57469	1.14736	1.287	0.333832	0.631498	0.0482012	1.14358	0.903688	1.02506	0.680436	0.250446	0.99739	0.91681	0.360949	0.183237	0.330923	0.398935	0.537411	0.289124	0.548231	0.234324	2.99504	0.356627	2.69823	3.22764	2.57325	3.00914	2.91768	3.54429
CIDEB	0.368976	0.240264	0.359998	0.0310512	0.064146	0.2143	0.0118818	-0.0520217	0.30442	-0.0870602	-0.0158584	0.148313	0.00983093	0.105038	-0.228551	-0.137341	-0.352477	-0.103672	0.0768877	0.0855888	-0.144185	-0.246747	-0.0408499	0.0431146	-0.429839	0.473805	-0.16053	0.00347099	-0.0567805	-0.0831402	-0.145483	-0.092872	-0.126268	-0.113108	-0.157784	0.0590239	-0.117445	-0.0906261	-0.0220189	-0.0365097	0.509503	2.83826	4.58891	3.39522	1.18657	2.95368	1.99286	4.20958	3.63113
CIRBP	1.33399	1.66685	1.25397	0.458914	1.06517	1.46288	-0.400919	0.0147795	0.374067	-0.208589	-0.5164	-0.0576979	-0.142291	0.769005	-0.345514	1.26369	0.218514	0.813799	-1.24603	0.295071	0.3357	0.0542481	-0.309069	1.0727	-0.597334	0.966889	-0.507515	0.467074	-0.46261	-0.055019	0.59272	-0.797456	0.0972269	-1.5352	-0.531234	-0.0852592	-0.909605	-0.277444	0.4415	-0.426165	-0.556974	15.9989	15.8347	15.7858	15.4764	15.8406	15.8028	15.8347	15.8252
CISH	0.953688	0.702249	0.436637	-0.0150824	0.568113	1.44125	-0.076282	-0.347886	-0.0427285	0.590652	0.18494	-0.353206	0.0286935	0.861197	0.181722	-0.17304	-0.206417	0.375685	0.209227	0.124852	0.260139	0.963764	0.256118	0.62766	0.267682	0.0363882	0.0973634	-0.0532481	0.197013	-0.0770815	0.451186	-0.191083	-0.225276	-0.618843	-0.109603	-0.116978	0.302343	0.264473	0.612043	0.245846	0.0706076	7.29518	7.19572	7.65496	7.59575	8.23552	8.49247	7.48296	7.14556
CITED2	0.697408	0.64977	0.133007	-0.0158763	0.719983	0.393586	-0.622292	-1.23233	-1.30322	-0.618001	-0.0725719	-1.16786	-0.429232	-0.237766	-0.894364	-0.544013	-0.957512	-0.403037	-0.626147	-0.41378	-0.200528	-0.676559	-0.71355	0.536792	-0.50254	0.353472	-1.32585	-0.803026	-0.390161	0.0208785	-0.479297	-0.891093	-1.16328	-0.389098	-0.993911	-0.388126	-0.515272	-0.537925	-0.375649	-0.742809	-0.767688	9.08497	10.3251	10.0788	8.88014	10.9099	9.35798	10.3062	10.3374
CIZ1	-0.270482	-0.288557	-0.30451	-0.816342	-0.601248	-0.351745	-1.1402	-0.0938539	-0.47288	-0.478521	-0.332197	-0.861701	0.458409	-0.277321	-1.25601	0.35167	-0.925103	-0.426033	-1.48528	-0.368523	-0.469857	-1.44038	-0.905532	-0.630695	-1.52696	-0.9357	-0.804259	0.289309	-0.609567	-1.07244	-0.292498	-1.16068	-0.792897	-2.26251	-0.593984	-0.402944	-1.55518	-0.495173	-1.11537	-0.762107	0.0425792	9.57173	10.076	8.93116	8.49148	9.73507	8.60867	9.77013	9.10732
CKAP2	-0.675471	-1.03929	-0.894027	-0.956186	-0.760583	-0.875806	-0.150961	-0.0164424	-0.264609	-0.83758	-0.465213	0.538938	-0.460128	-1.32354	-0.888094	-0.17634	-0.844458	-1.01956	-0.657283	-1.05043	-0.650555	-0.958724	-0.68299	-1.33513	-0.726441	-0.82022	-0.671863	-0.861492	-0.650921	-0.768474	-1.0334	-0.0120517	0.000179117	-0.0532912	-0.0385935	-0.942377	-0.553526	-0.720665	-0.797001	-0.736252	-0.339077	6.34506	6.33766	7.12148	5.47215	6.38843	5.78044	6.52094	6.00389
CKAP4	-0.190202	-0.346407	0	-0.194603	-0.234619	0	-0.434558	0.351034	-0.354597	-0.332003	0.238636	-0.643157	0.474852	0.149803	0.0118774	0	0.494296	-0.0861064	0.590785	0.12417	0.0393937	-0.324639	-0.603185	-0.137901	-0.522841	0.41694	-0.550731	-0.323018	0.683831	0.260956	0.326145	-0.188708	-0.30398	-0.159762	0.245358	-0.00426185	-0.0272479	0.308304	-0.0767796	0	-0.252372	12.6405	12.4772	12.438	11.3584	12.1595	11.6531	12.0147	12.8074
CKAP5	-0.370677	0.229539	-0.390736	0.233392	-0.182655	0	-0.0308646	-0.33774	-0.620611	-0.0955414	-0.247692	0.458608	-0.549738	-0.423296	0.46721	-0.448708	0.00160814	0.333348	0.993925	-0.199434	-0.336774	0.610768	0.668489	-0.098315	0.105999	-0.362238	0.891777	0.60443	-0.21857	0.0629994	-0.142836	0	0	0.0581068	-0.221735	0	0.728066	-0.43514	0.171776	0.310472	-0.344108	7.00498	7.98376	7.94823	7.5366	8.65768	7.70406	7.88086	8.14284
CKB	0.328316	-0.0367385	-0.168695	-1.12253	-0.305482	-0.417726	-2.31363	0.321645	0.495317	-1.67005	-0.574268	-0.299714	-1.3727	-1.19605	-2.00792	-1.79141	-2.76513	-0.49123	0.60448	-1.73319	-1.46292	-1.5975	0.634969	-1.06923	-0.0525062	1.55163	-1.16109	-0.531236	0.209773	-0.419181	-0.482631	-1.64367	-2.5719	-1.04794	-1.66703	0.0392169	-0.324582	-0.268379	-1.22567	-0.652721	-1.50685	10.3261	9.85532	8.31141	9.00863	9.52437	9.47823	9.78706	9.14411
CKMT2	-0.0380733	-0.140136	-0.107186	-0.332927	-0.238918	-0.201364	-0.485711	-0.29092	0.0284483	-0.319873	0.549778	-0.304411	-0.499338	-0.203056	-0.167962	-0.438048	-0.1475	-0.284574	-0.287086	-0.320217	-0.365445	-1.922	0.329525	-0.18096	-0.0254646	-0.0430624	0.0876273	-0.193908	-0.405925	-0.319602	-0.169169	-0.308401	-0.200318	-0.00706432	-0.16903	-0.377173	-0.156739	-0.456202	-0.251113	-0.411541	-0.677261	7.02732	5.73663	6.87493	6.1521	7.47197	6.25363	5.60566	6.71063
CKS1B	-1.74913	-1.70171	-1.12206	-1.55006	-1.2573	-1.81208	0.176704	-0.188852	-1.01822	0.0530036	0.0189367	0.677145	0.455701	-1.61396	0.178385	0.0822443	-0.380893	-0.501091	-0.438388	-0.164259	0.130425	-0.320604	0.0126473	-1.8933	0.0429966	-0.599981	-0.292803	0.455347	-0.278686	-0.738453	-0.453485	0.952255	0.607682	0.796133	0.478078	-0.247408	0.44051	-0.0582634	0.0695111	0.609684	0.14254	6.51362	7.58835	8.16314	8.84924	8.85355	8.80225	8.52209	8.01366
CKS2	-1.96197	-1.50599	-2.0364	-1.44118	-1.14394	-1.14219	-0.426738	-0.653604	-1.30122	-0.0270557	-0.674822	-0.163088	-0.583718	-1.61433	-0.0584878	-0.131239	-0.822632	-0.989103	-0.696251	-1.20509	-0.495567	-0.787356	0.0697085	-1.16103	-0.303334	-1.11764	0.30493	-0.506104	-0.582989	-0.692042	-0.630927	-0.502369	-0.287849	0.245774	-0.376724	-0.809637	-0.179826	-0.688685	-0.584234	0.183271	0.191976	9.54336	10.7954	11.5677	9.50346	10.4177	10.7316	9.36973	11.2199
CLCA2	-0.597652	-0.271616	-0.908626	0.0959321	-0.752803	-2.25615	2.26172	0.791171	0.453152	0.148595	1.01578	3.08428	1.30177	2.11194	0.545424	0.952094	1.79565	1.46104	2.26623	1.4698	2.58466	1.50677	1.39395	0.212005	2.23397	1.10886	1.86495	2.39971	2.26378	3.04541	0.559367	1.70771	1.57245	0.3396	2.55716	2.27215	0.76699	1.03608	1.31836	1.94082	0.495947	4.16069	2.72423	1.98651	3.57812	2.42366	3.13389	3.21213	1.86821
CLCF1	0.234381	0.173926	1.36015	1.32008	0.54488	0.208475	0.180557	0.488196	-0.101063	0.661516	0.358064	0.545686	0.250812	0.408936	0.102211	0.257589	0.209506	0.871665	0.319872	0.619018	-0.0891139	0.0517957	0.223804	1.26284	0.0299051	0.0224051	0.361078	1.1195	0.181613	0.154574	0.319074	0.271978	-0.0105599	-0.435531	-0.276159	0.106645	0.0760505	0.37308	0.0678996	0.289735	0.0975364	5.15372	5.10262	4.79786	5.93275	5.49892	6.02382	5.96563	6.04247
CLCN6	-0.0147227	-0.0725908	-0.0586344	-0.292101	-0.0892076	-0.0541692	0.25466	-0.00500796	-0.0745892	-0.141106	0.183811	0.0313773	-0.145235	-0.140543	-0.0725659	-0.137064	0.182759	-0.460011	-0.534943	0.00720641	-0.104654	-0.161174	-1.02416	-0.0495497	-0.441107	-0.0830602	-0.545102	-0.314481	0.125211	-0.57413	0.0251474	0.325139	0.199192	0.366204	-0.169649	-0.0266863	-0.027752	-0.0816087	-0.166279	-0.221804	0.259502	8.38054	7.58069	7.20859	7.74473	6.75048	7.05308	6.95481	7.18395
CLCN7	-0.76264	-0.395814	-0.337391	-1.38081	-0.680757	-0.924924	0.00858612	-0.893811	-1.17534	-0.0805072	-1.23853	-1.06887	-0.631058	-0.810003	-0.329593	-1.55539	-0.077265	-1.09053	-1.84442	-1.12477	0.0734894	-1.03932	-0.965653	-0.574699	-1.29944	-0.845271	-0.915724	-1.13429	-0.913256	-0.542368	-0.312357	-0.80071	-0.0287749	-0.522943	-1.00047	-0.977216	-0.528173	-0.792	-0.31693	-0.914107	-0.918771	14.8626	14.2086	14.1957	14.5576	13.5762	14.8845	14.6596	14.0809
CLCNKA	0.336578	0.689549	0.428676	1.43241	0.607473	-0.651115	0.259278	0.681759	0.616932	0.133472	0.956939	1.78087	1.42915	0.784141	0.060475	0.759936	0.667238	1.18153	0.816701	1.00518	0.605367	1.07977	1.40139	0.18555	0.495052	0.330436	1.29308	0.966742	1.34649	1.18266	0.563007	0.811359	0.702169	0.0173198	0.168995	-0.45322	0.397046	0.699485	0.446403	0.384622	-0.0650263	5.25512	6.00137	5.51827	6.39804	3.87685	4.59919	5.87894	5.24806
CLDN1	0.864699	0.633873	0.818881	1.20731	0.686941	0.142979	0.592985	0.162641	5.10214	0.372858	-0.50214	1.67988	0.311023	3.2749	1.94602	3.45109	3.30029	1.67857	1.81675	2.68728	1.5595	0.713679	-1.00577	0.617286	1.61598	1.63817	0.175599	1.12982	2.9409	4.3454	3.60567	0.243446	3.7303	2.39664	2.31174	3.02697	3.58997	4.16799	3.35803	1.35681	1.07142	8.45483	8.86793	10.1222	10.112	9.71732	8.82422	9.25289	9.9648
CLDN2	0	-0.0320414	0	1.4022	0.948222	0	0.146714	-0.00889363	0.0995225	0.0116073	0.00618607	-0.00250647	0.981736	0.932944	0.806104	0.102019	0.0545917	0.0358089	0.358867	0.842214	-0.0633313	0.142804	0.578086	0.689032	0.560106	0.375691	0.408486	0.282666	0.303101	0.376624	0.791676	0	0	0	-0.0241828	0	0	0.267186	0.253497	0.56909	0.017066	4.16069	3.78273	2.19333	3.86842	1.02745	2.86871	0.38282	3.86308
CLDN4	1.13078	1.2606	1.1728	0.260973	0.985724	1.49356	0.709082	0.540368	0.711015	1.35435	2.66644	1.48157	0.54071	0.74115	1.02381	1.06612	1.96356	0.430682	0.586783	0.234147	0.802391	0.797059	1.56506	1.25744	0.795845	0.311628	2.76229	1.25487	0.613517	-0.163389	0.404514	1.62149	1.68163	1.21883	1.34079	2.86708	0.0995668	1.14074	1.13729	0.0423431	0.819076	10.0929	10.2258	9.75013	8.44135	10.0097	10.7124	9.25289	9.31977
CLEC11A	0	0	0	0	0.000234993	0	-0.364099	-0.365543	0	-0.193923	-0.326479	-0.414509	-0.128088	-0.266075	-0.105229	-0.324032	-0.404268	-0.302649	-0.201007	-0.335291	-0.290535	-0.33714	-0.403366	-0.0835566	-0.339274	-0.147338	-0.233494	-0.353339	-0.190699	-0.119509	-0.289936	-0.28655	-0.085735	-0.141787	-0.261767	-0.071997	-0.299272	-0.150365	-0.337901	-0.216498	-0.184209	10.8703	10.0459	10.5007	9.73264	10.8522	10.2581	9.9137	11.0079
CLEC2B	1.18549	1.36755	1.92376	2.68032	1.58899	1.8691	2.3321	0.29864	0.233541	2.38743	0.469507	1.46642	0.281678	1.3097	2.97897	0.188565	0.973667	1.42461	1.41955	1.90769	1.40673	1.91794	0.00553979	2.18448	0.459495	3.49276	-0.647079	0.954169	0.460817	2.9284	0.63472	1.97835	0.271162	2.08665	0.822482	3.7161	0.555008	2.73058	2.29271	3.08944	3.44996	10.9728	11.343	12.0946	11.1982	11.6416	11.4264	11.1885	12.0756
CLEC3B	2.63743	2.33014	2.23065	2.08716	2.51266	2.87486	1.18647	0.362267	0.967541	0.636243	0.589943	0.66517	0.811327	0.533	0.64883	0	0	0.840655	0.810453	0.910013	0.785108	0.542952	0.431195	1.05548	0.670737	0.731977	0.347944	0	0.825515	1.30139	0.621791	0	0.427398	0.238958	0.758236	0	1.05761	1.25408	0.663055	0.721979	1.48157	10.1901	10.8412	9.00205	7.33125	9.89917	10.0255	8.5715	10.2868
CLEC4M	1.62	0	0	0	0	0	0.644284	0.284973	0.41829	0.623862	0.332691	0	0.513799	0.370078	0.347048	0.341633	0.373211	0.756053	0.603164	0.508401	0.627747	0.212651	0.241462	0.522732	0.240271	0.514986	0.308237	0.178947	0.598253	0.765734	0.517111	0.292601	0	0	0.331219	0	0.598936	0.466958	0.77023	0.599209	0.807718	4.50399	5.56183	2.83556	3.22764	3.29423	5.15978	2.18224	5.14554
CLGN	0	0	0	0	0	0	-0.322807	-0.25047	-0.841305	-0.280727	0.423092	-0.288883	0.0166616	-0.312512	-0.600241	-0.534796	-1.34943	-0.329411	0.0502071	-0.695351	-0.505498	-1.05077	0.328528	-0.370745	-0.547509	0.46733	0.0603647	-0.773946	0.348173	-0.126541	-0.224929	-0.560429	-0.109536	0.323962	-1.30487	-0.780283	0.422475	-0.128371	-0.637566	-0.438995	0.154626	3.1405	3.07744	3.83519	3.47121	4.25169	4.32326	4.37142	3.86308
CLIC3	0	0	0	0	0	0	-0.0370613	-0.161845	0	-0.12089	-0.149771	0	0.220766	0.00573246	0	-0.240708	-0.24624	-0.245779	0.21152	-0.28375	-0.231743	-0.129938	-0.315272	0.0708687	-0.0119281	0.108581	0.028618	-0.242275	0.525744	0.133798	-0.207581	-0.147109	-0.110775	0	-0.26101	-0.0521568	-0.102625	0.128523	-0.179707	0.00935678	0.429474	11.8583	13.2079	11.7413	11.7111	11.4364	13.3538	11.8937	11.4725
CLIP1	0.579823	0.557712	0.543177	0.57222	0.552452	0.497644	0.0833134	0.319731	-0.0991102	0.551033	-0.38227	0.178057	0.0742591	0.169518	0.393139	0.354765	0.395068	0.305659	0.42067	0.410371	0.250664	0.433318	0.593138	0.351884	0.707391	0.150875	0.434925	0.369497	0.0942383	1.80705	-0.700401	0.112192	0.136927	0.408863	0.435041	0.972904	0.444977	0.856068	0.420859	0.852063	0.602333	12.394	12.5227	12.4971	12.2666	12.4226	12.224	12.6802	12.9349
CLIP3	0.526633	0.283728	0.188533	0.180196	0.484527	0.358402	-0.339889	1.20765	0.168612	-0.0423123	-0.117155	0.0132985	0.361978	0.917234	0.135035	-0.0761363	0.116429	0.396585	0.323079	0.61789	0.660164	0.114403	0.429892	0.841925	-0.0806376	0.616633	0.380664	0.13616	-0.0361225	0.193461	0.847116	-0.330125	-0.101475	-0.694417	0.124982	0.424231	0.390905	0.410912	0.501514	0.179815	0.283756	12.8102	11.6497	11.443	11.6885	12.5916	11.0373	11.8548	12.5862
CLIP4	0.8326	0.754806	0.473323	1.10497	0.837116	0	1.08517	0.997366	0.141712	1.26722	1.0431	1.07689	0.596775	0.32043	0.320183	0.528523	0.916268	0.235875	0.1412	0.570201	0.691087	1.7182	0.219825	0.693298	1.30102	0.476119	0.897143	0.855819	0.519239	0.443807	0.268297	0.676236	1.67029	0.711662	1.53518	1.06448	0.387735	0.741091	0.606964	1.01115	1.11992	3.96545	5.58881	5.37617	4.76296	4.30658	4.54792	5.10821	5.01346
CLK1	0.530307	0.149664	1.15295	1.1664	0.719863	1.13451	1.08471	-0.132079	-0.688452	1.05915	0.527983	0.735976	-0.067827	0.515243	0.711467	-0.556677	0.21974	0.284175	-0.980056	0.619025	0.0551269	1.09267	0.217848	1.14571	1.2136	-0.168522	-0.0753115	1.83049	-0.0913054	1.4813	0.05983	1.13889	0.608131	1.97185	-0.249273	0.794642	1.26064	0.120354	0.62827	2.03319	0.293275	9.49313	9.58517	9.61355	9.694	10.2245	8.37646	8.80269	9.60363
CLK2	-0.556422	-0.647821	-0.714999	-0.974251	-0.822347	-0.521695	-0.637868	-0.219921	-0.835532	-0.476017	-0.288228	-0.047611	-0.0793784	-0.402566	-0.0935021	-0.332519	-0.859231	-0.622638	-0.116363	-0.324444	-0.295441	-0.493203	0.0610234	-0.632418	-0.374055	-0.0998935	-0.307012	-0.205666	-0.489062	-0.0683613	-0.33916	-0.325018	-0.121429	-0.842783	-0.342835	-0.516451	-0.493691	-0.411298	-0.360261	-0.53378	-0.435489	8.31435	7.57304	7.25912	8.14755	7.64077	7.8905	7.93033	7.67457
CLK3	-0.173602	-0.23759	0.0657865	-0.272573	-0.159801	-0.194304	-0.173011	0.322715	0.754551	-0.488091	-0.00103004	1.00537	0.330768	0.664052	0.074454	0.922668	0.355732	0.328993	0.783279	0.708228	0.463779	0.356179	-0.0151536	-0.00531494	0.659832	0.249528	0.440105	0.448053	0.732889	0.571106	0.140614	0.745179	0.452377	0.123834	0.271716	0.58048	-0.142863	0.459664	0.211814	-0.00250797	0.0324372	11.3861	11.5392	11.1304	11.3107	11.5523	11.0445	11.1373	11.1899
CLK4	0.00576023	0.00312904	0	0.131689	0.0547137	0	0.368507	-0.0666321	-0.222893	0.665586	-0.120993	0.110929	-0.235269	0.615899	0.0513287	0.0132062	0.102645	-0.143704	-0.594257	0.392157	0.30147	0.279707	-0.696013	0.397774	-0.246649	-0.447352	-0.62649	0.0751573	-0.374096	0.21409	-0.142039	0.185654	0.495538	0.62226	-0.103763	0.138024	0.108899	-0.00934153	0.165071	0.349837	0.00764784	11.4664	11.0083	10.3297	11.1507	10.3991	10.3812	10.8069	10.2607
CLMN	-0.208295	-0.297995	-0.0645395	0.599582	0.0936507	0.0208346	0.182981	0.110009	-0.380456	-0.21687	0.410754	0.475327	0.401327	-0.130628	0.122401	-0.458816	0.275173	0.0565859	0.115309	-0.0391084	-0.21062	0.493672	0.978793	0.00795883	0.111147	-0.0506755	0.391749	0.414099	-0.142664	0.278373	-0.0675344	0.291909	0.364883	0.258616	-0.524291	0.174129	-0.398083	-0.191339	-0.100388	0.198736	-0.477438	4.03192	6.29753	7.29832	5.7238	7.45607	7.88828	7.6316	8.11304
CLN5	0.2742	0.236067	0.369347	0.723617	0.115073	0.46597	0.508245	0.455904	0.395228	0.327201	0.0157943	0.148871	-0.0720118	0.146153	0.3064	0.232755	0.0809534	0.0612265	-0.239315	0.105191	-0.0822207	0.119694	0.275651	0.248619	-0.039777	-0.093372	-0.0493562	0.365774	-0.130405	-0.105974	0.0671386	0.467275	0.626185	0.541648	0.0757032	0.417851	0.251883	0.0214752	0.271228	0.36506	0.155897	8.49571	9.28401	9.13372	7.31015	9.28684	9.01802	8.77635	9.41208
CLNS1A	-0.532154	-0.623753	-0.419278	-0.423233	-0.404219	-0.339677	-0.312784	-0.521607	-0.257944	-0.0553605	-0.374355	-0.313288	-0.384455	-0.465446	-0.325575	-0.235331	-0.526528	-0.419327	-0.0721239	-0.324986	-0.332187	-0.431616	-0.222282	-0.402855	-0.505414	-0.0359344	-0.00232225	-0.409692	-0.228641	-0.051218	-0.340028	-0.296895	-0.433866	-0.133981	-0.424222	-0.312944	-0.118588	-0.221276	-0.172619	-0.123118	-0.227936	10.9134	11.8156	12.2315	12.258	12.3101	11.8978	11.7802	11.393
CLP1	0.0512299	-0.232229	-0.0118943	0.284758	-0.102335	0.255384	0.371839	-1.69e-05	0.514835	0.358488	0.310674	-0.180248	-0.207586	-0.290008	0.67505	0.671665	0.289521	-0.156476	-0.349854	-0.151689	0.454719	-0.151857	1.19965	-0.326175	0.288656	0.789655	-0.920478	-0.0956971	-0.096145	-0.576553	0.159139	0.860564	0.709999	1.06682	3.78048	0.237136	0.0971886	0.277053	0.426724	-0.215698	0.279298	8.64665	9.04579	10.1168	8.94595	9.81601	9.70694	9.4793	10.0631
[truncated: 4,014 more rows]
[truncated: 100 more columns]
