# Supplementary material for: Transcriptomic and functional network features of lung squamous cell carcinoma through integrative analysis of GEO and TCGA data
Source: Sci Rep. 2018 Oct 26;8:15834. doi: 10.1038/s41598-018-34160-w (PMC6203807; doi:10.1038/s41598-018-34160-w)
Supplement: Supplementary file 2 — Supplementary tables [file 41598_2018_34160_MOESM2_ESM.zip › Supplementary table 2.xlsx]

## Sheet: Sheet1
Supplementary table 2: The information of the 129 co-differentially expressed genes from GEO and TCGA databases
SYMBOL	logFC	logCPM	LR	PValue	FDR
DSG2	2.24137	8.56086	246.429	1.56e-55	1.99e-54
DSC2	2.5445	7.49743	163.486	1.96e-37	1.35e-36
SFN	2.67345	9.85503	166.983	3.37e-38	2.38e-37
GGH	2.77283	5.90662	255.765	1.44e-57	1.92e-56
C1orf74	2.82832	3.36801	275.661	6.62e-62	9.96e-61
DTL	2.87725	5.05875	377.424	4.53e-84	1.14e-82
TYMS	2.88131	5.70267	310.161	2.01e-69	3.62e-68
UCK2	2.88156	5.11406	474.679	3.07e-105	1.16e-103
PFN2	3.08942	8.19942	230.376	4.94e-52	5.61e-51
CHEK1	3.11076	4.28677	602.334	5.2e-133	3.55e-131
FGFBP1	3.24977	6.67507	89.3345	3.33e-21	1.13e-20
CXCL13	3.31423	6.88556	53.1909	3.03e-13	7.1e-13
CLDN1	3.31732	9.55421	116.48	3.73e-27	1.64e-26
ECT2	3.38464	6.97178	477.423	7.77e-106	2.99e-104
ZWINT	3.49064	5.71787	601.236	9.02e-133	6.11e-131
GREM1	3.52204	6.25939	131.317	2.11e-30	1.07e-29
AURKA	3.58184	5.26033	648.749	4.18e-143	3.4e-141
NUSAP1	3.60248	5.98865	625.3	5.26e-138	4.03e-136
EZH2	3.6071	5.06589	479.753	2.42e-106	9.36e-105
HMMR	3.6725	4.43981	450.136	6.74e-100	2.32e-98
RFC4	3.67726	5.83236	493.497	2.47e-109	1.01e-107
BUB1	3.68962	5.32266	667.866	2.91e-147	2.68e-145
CDCA7	3.69128	5.14751	356.573	1.57e-79	3.53e-78
ABCC5	3.70926	8.59252	202.8	5.12e-46	4.79e-45
CDH3	3.73817	7.82908	233.506	1.02e-52	1.19e-51
TK1	3.7395	6.81344	515.331	4.39e-114	1.96e-112
KIF11	3.78966	5.66849	763.428	4.83e-168	6.72e-166
CENPE	3.79451	4.52376	516.815	2.09e-114	9.35e-113
PRC1	3.88542	6.42694	723.942	1.86e-159	2.23e-157
RAD51	3.99964	4.00495	620.964	4.61e-137	3.36e-135
RRM2	4.00357	6.69275	543.646	3.04e-120	1.5e-118
DSP	4.00895	10.3872	380.234	1.11e-84	2.8e-83
KIF20A	4.00919	5.22257	574.529	5.81e-127	3.34e-125
KIF23	4.01514	5.38562	850.644	5.27e-187	1.09e-184
CDKN3	4.05796	3.98026	438.757	2.02e-97	6.51e-96
HELLS	4.0802	4.03394	597.151	6.97e-132	4.65e-130
CCNA2	4.08564	5.46933	657.825	4.44e-145	3.85e-143
UBE2T	4.14691	4.83698	620.425	6.04e-137	4.38e-135
TRIP13	4.20277	5.6954	578.629	7.45e-128	4.42e-126
GINS1	4.29024	4.97164	699.763	3.37e-154	3.61e-152
CEP55	4.32486	5.47801	636.692	1.75e-140	1.39e-138
CENPF	4.34592	6.73408	553.551	2.13e-122	1.1e-120
BMP7	4.42243	6.1774	216.808	4.49e-49	4.64e-48
PKMYT1	4.45552	4.97042	660.363	1.25e-145	1.11e-143
ANLN	4.46302	6.31461	653.688	3.52e-144	2.97e-142
SERPINB3	4.4705	7.27166	79.3538	5.19e-19	1.6e-18
PLK1	4.4856	5.42741	776.058	8.66e-171	1.28e-168
CDC6	4.56519	5.42874	687.677	1.43e-151	1.48e-149
ASPM	4.61178	5.40261	604.52	1.74e-133	1.2e-131
CCNB2	4.66407	5.51616	790.786	5.44e-174	8.74e-172
BUB1B	4.73322	5.1463	756.349	1.67e-166	2.2e-164
KIF2C	4.75569	5.379	779.758	1.36e-171	2.05e-169
B4GALNT1	4.79426	3.90816	194.372	3.53e-44	3.11e-43
UCHL1	4.82754	7.19485	150.672	1.24e-34	7.6e-34
TRIM29	4.82967	8.77953	326.385	5.89e-73	1.14e-71
FOXM1	4.83475	6.71877	599.504	2.15e-132	1.45e-130
PSAT1	4.91854	6.49714	463.369	8.89e-103	3.23e-101
RAD54L	4.97207	4.03323	769.417	2.41e-169	3.49e-167
EXO1	4.99689	4.18798	793.536	1.37e-174	2.26e-172
MELK	5.00712	5.01785	589.487	3.24e-130	2.03e-128
AURKB	5.01846	4.65859	623.36	1.39e-137	1.04e-135
MYBL2	5.02618	6.63507	650.71	1.57e-143	1.28e-141
NEK2	5.07278	4.73403	828.318	3.76e-182	7.17e-180
PTPRZ1	5.17378	6.83831	188.775	5.88e-43	4.94e-42
UBE2C	5.19601	5.68663	761.695	1.15e-167	1.58e-165
ADAM23	5.2036	6.16353	130.004	4.09e-30	2.05e-29
TTK	5.24015	4.85567	800.125	5.07e-176	8.63e-174
CENPA	5.27846	3.90572	760.766	1.83e-167	2.49e-165
BIRC5	5.30323	5.40783	692.65	1.19e-152	1.24e-150
SOX2	5.41688	7.65528	201.76	8.62e-46	8e-45
HOXD10	5.49924	2.63936	181.13	2.75e-41	2.18e-40
MMP1	5.76609	7.93724	170.418	6e-39	4.35e-38
SLC2A1	5.78848	9.90307	547.464	4.48e-121	2.26e-119
CLCA2	6.13359	8.28705	177.612	1.61e-40	1.24e-39
GJB5	6.19325	4.75317	355.698	2.43e-79	5.44e-78
CA9	6.3218	5.75096	157.86	3.32e-36	2.18e-35
DSC3	6.32793	8.48585	280.412	6.11e-63	9.37e-62
PKP1	6.4057	9.63708	299.016	5.4e-67	9.15e-66
COL17A1	6.47888	8.07522	218.99	1.5e-49	1.58e-48
GJB2	6.52787	8.04389	251.48	1.24e-56	1.61e-55
PTHLH	6.99078	7.39655	248.761	4.84e-56	6.21e-55
PITX1	7.05921	6.78969	366.913	8.8e-82	2.09e-80
S100A2	7.06336	9.19284	256.368	1.06e-57	1.43e-56
MMP10	7.15053	7.16448	134.717	3.81e-31	1.99e-30
GPX2	7.18765	8.10703	218.152	2.29e-49	2.39e-48
ABCA12	7.4562	4.67459	321.125	8.24e-72	1.56e-70
KRT5	7.59666	12.2876	307.549	7.47e-69	1.32e-67
MMP13	7.61693	6.57632	128.977	6.86e-30	3.39e-29
SPRR3	7.97744	7.71609	118.716	1.21e-27	5.42e-27
SPRR1B	8.00745	7.27467	172.808	1.8e-39	1.33e-38
PRAME	9.10898	6.06268	293.06	1.07e-65	1.75e-64
CLEC3B	-4.84122	4.93703	1389.35	4.34e-304	1.26e-300
TEK	-3.98346	3.98102	1251.83	3.32e-274	5.34e-271
AOC3	-3.60889	5.97193	738.065	1.58e-162	1.94e-160
CACNA2D2	-4.68479	4.98852	739.796	6.64e-163	8.36e-161
CYP4B1	-4.64248	6.10945	432.474	4.7e-96	1.47e-94
NPR1	-3.95368	3.75905	1071.55	5.05e-235	2.92e-232
FOLR1	-4.00168	4.95467	334.153	1.2e-74	2.4e-73
FBLN5	-2.89602	5.36271	592.319	7.84e-131	5.07e-129
C7	-3.19121	6.4249	229.253	8.68e-52	9.77e-51
CDH5	-3.44175	5.73598	1162.54	8.44e-255	8.15e-252
GNG11	-2.92255	4.85453	621.374	3.76e-137	2.75e-135
PGC	-4.73154	5.77159	259.268	2.48e-58	3.38e-57
EDNRB	-4.22473	4.77093	1117.5	5.19e-245	3.96e-242
FHL1	-3.82453	6.07417	848.045	1.94e-186	3.89e-184
FCN3	-4.98491	4.56625	773.104	3.8e-170	5.56e-168
PTGDS	-2.61272	6.40122	231.501	2.81e-52	3.22e-51
GPX3	-3.45215	7.55904	662.595	4.07e-146	3.66e-144
PRELP	-2.34654	6.22181	218.475	1.95e-49	2.04e-48
TIMP3	-2.34169	8.93479	235.517	3.73e-53	4.43e-52
GDF10	-4.84009	1.94004	572.074	1.99e-126	1.12e-124
WISP2	-3.45402	3.85449	507.693	2.01e-112	8.76e-111
A2M	-3.18074	10.0211	572.463	1.63e-126	9.25e-125
SELENBP1	-3.59106	5.94155	563.782	1.26e-124	6.83e-123
FAM107A	-5.23307	5.00476	1008.04	3.21e-221	1.37e-218
CYP27A1	-2.33463	5.85667	290.143	4.63e-65	7.45e-64
FIGF	-4.92154	3.03459	683.705	1.05e-150	1.06e-148
HSPB8	-2.01356	5.25249	172.419	2.19e-39	1.62e-38
PLA2G1B	-5.26816	0.934175	381.603	5.57e-85	1.41e-83
FOSB	-3.86782	7.1534	394.598	8.26e-88	2.22e-86
FOS	-2.37484	8.20321	225.511	5.68e-51	6.24e-50
SFTPD	-3.90277	6.92891	286.53	2.84e-64	4.52e-63
ATP1A2	-3.68752	0.927846	270.854	7.39e-61	1.09e-59
CA4	-5.72016	2.0416	472.131	1.1e-104	4.13e-103
OGN	-4.15479	2.78624	478.383	4.8e-106	1.85e-104
FBP1	-3.16206	5.61315	470.299	2.76e-104	1.03e-102
FABP4	-3.26871	4.75661	137.475	9.49e-32	5.09e-31
GPM6A	-5.36449	2.73045	577.086	1.61e-127	9.46e-126
DMBT1	-2.97663	6.88234	118.573	1.3e-27	5.82e-27
