# Supplementary material for: Transcriptomic and functional network features of lung squamous cell carcinoma through integrative analysis of GEO and TCGA data
Source: Sci Rep. 2018 Oct 26;8:15834. doi: 10.1038/s41598-018-34160-w (PMC6203807; doi:10.1038/s41598-018-34160-w)
Supplement: Supplementary file 2 — Supplementary tables [file 41598_2018_34160_MOESM2_ESM.zip › Supplementary table 3.xlsx]

## Sheet: upBP
Supplementary table 3: GO biological process enrichment analysis results for up-regulated genes
ID	Description	GeneRatio	BgRatio	pvalue	p.adjust	qvalue	geneID	Count
GO:0140014	mitotic nuclear division	24/90	269/17653	1.57033e-23	2.858e-20	2.21829e-20	BIRC5/TTK/UBE2C/NEK2/MYBL2/AURKB/KIF2C/BUB1B/CDC6/PLK1/ANLN/PKMYT1/BMP7/CENPF/TRIP13/KIF23/PRC1/CENPE/KIF11/BUB1/NUSAP1/AURKA/ZWINT/CHEK1	24
GO:0000280	nuclear division	26/90	411/17653	1.17887e-21	1.07277e-18	8.32657e-19	BIRC5/TTK/UBE2C/NEK2/MYBL2/AURKB/KIF2C/BUB1B/ASPM/CDC6/PLK1/ANLN/PKMYT1/BMP7/CENPF/TRIP13/KIF23/RAD51/PRC1/CENPE/KIF11/BUB1/NUSAP1/AURKA/ZWINT/CHEK1	26
GO:0048285	organelle fission	26/90	457/17653	1.71386e-20	1.03974e-17	8.07018e-18	BIRC5/TTK/UBE2C/NEK2/MYBL2/AURKB/KIF2C/BUB1B/ASPM/CDC6/PLK1/ANLN/PKMYT1/BMP7/CENPF/TRIP13/KIF23/RAD51/PRC1/CENPE/KIF11/BUB1/NUSAP1/AURKA/ZWINT/CHEK1	26
GO:0007088	regulation of mitotic nuclear division	17/90	161/17653	4.65864e-18	2.11968e-15	1.64523e-15	TTK/UBE2C/NEK2/BUB1B/CDC6/PLK1/ANLN/PKMYT1/BMP7/CENPF/TRIP13/CENPE/KIF11/BUB1/NUSAP1/AURKA/CHEK1	17
GO:0051783	regulation of nuclear division	17/90	184/17653	4.61072e-17	1.54015e-14	1.19542e-14	TTK/UBE2C/NEK2/BUB1B/CDC6/PLK1/ANLN/PKMYT1/BMP7/CENPF/TRIP13/CENPE/KIF11/BUB1/NUSAP1/AURKA/CHEK1	17
GO:0000070	mitotic sister chromatid segregation	16/90	152/17653	5.07741e-17	1.54015e-14	1.19542e-14	TTK/UBE2C/NEK2/AURKB/KIF2C/BUB1B/CDC6/PLK1/CENPF/TRIP13/KIF23/PRC1/CENPE/BUB1/NUSAP1/ZWINT	16
GO:0000819	sister chromatid segregation	18/90	239/17653	1.95888e-16	5.09308e-14	3.9531e-14	BIRC5/CENPA/TTK/UBE2C/NEK2/AURKB/KIF2C/BUB1B/CDC6/PLK1/CENPF/TRIP13/KIF23/PRC1/CENPE/BUB1/NUSAP1/ZWINT	18
GO:0098813	nuclear chromosome segregation	19/90	307/17653	9.95769e-16	2.26537e-13	1.75832e-13	BIRC5/CENPA/TTK/UBE2C/NEK2/AURKB/KIF2C/BUB1B/CDC6/PLK1/CENPF/TRIP13/KIF23/PRC1/CENPE/BUB1/NUSAP1/ZWINT/ECT2	19
GO:0007059	chromosome segregation	20/90	358/17653	1.14357e-15	2.31256e-13	1.79494e-13	BIRC5/CENPA/TTK/UBE2C/NEK2/AURKB/KIF2C/BUB1B/CDC6/PLK1/CENPF/TRIP13/KIF23/PRC1/CENPE/KIF11/BUB1/NUSAP1/ZWINT/ECT2	20
GO:0051983	regulation of chromosome segregation	13/90	100/17653	3.17345e-15	5.77569e-13	4.48292e-13	TTK/UBE2C/NEK2/AURKB/KIF2C/BUB1B/CDC6/PLK1/CENPF/TRIP13/CENPE/BUB1/ECT2	13
GO:1902850	microtubule cytoskeleton organization involved in mitosis	13/90	132/17653	1.26197e-13	2.08798e-11	1.62063e-11	BIRC5/CENPA/TTK/NEK2/MYBL2/AURKB/PLK1/KIF23/PRC1/CENPE/KIF11/NUSAP1/AURKA	13
GO:0030071	regulation of mitotic metaphase/anaphase transition	9/90	48/17653	2.20123e-12	3.33853e-10	2.59127e-10	TTK/UBE2C/BUB1B/CDC6/PLK1/CENPF/TRIP13/CENPE/BUB1	9
GO:1902099	regulation of metaphase/anaphase transition of cell cycle	9/90	49/17653	2.68536e-12	3.7595e-10	2.91802e-10	TTK/UBE2C/BUB1B/CDC6/PLK1/CENPF/TRIP13/CENPE/BUB1	9
GO:0007091	metaphase/anaphase transition of mitotic cell cycle	9/90	51/17653	3.94377e-12	5.1269e-10	3.97935e-10	TTK/UBE2C/BUB1B/CDC6/PLK1/CENPF/TRIP13/CENPE/BUB1	9
GO:0044784	metaphase/anaphase transition of cell cycle	9/90	52/17653	4.7495e-12	5.76272e-10	4.47286e-10	TTK/UBE2C/BUB1B/CDC6/PLK1/CENPF/TRIP13/CENPE/BUB1	9
GO:0010965	regulation of mitotic sister chromatid separation	9/90	54/17653	6.80855e-12	7.74472e-10	6.01123e-10	TTK/UBE2C/BUB1B/CDC6/PLK1/CENPF/TRIP13/CENPE/BUB1	9
GO:0051306	mitotic sister chromatid separation	9/90	56/17653	9.61949e-12	1.02985e-09	7.99341e-10	TTK/UBE2C/BUB1B/CDC6/PLK1/CENPF/TRIP13/CENPE/BUB1	9
GO:1901987	regulation of cell cycle phase transition	18/90	454/17653	1.1959e-11	1.1749e-09	9.11927e-10	TTK/UBE2C/NEK2/AURKB/BUB1B/CDC6/PLK1/ANLN/CENPF/TRIP13/CENPE/BUB1/HMMR/EZH2/AURKA/CHEK1/DTL/SFN	18
GO:0007052	mitotic spindle organization	11/90	113/17653	1.22655e-11	1.1749e-09	9.11927e-10	BIRC5/TTK/NEK2/MYBL2/AURKB/PLK1/KIF23/PRC1/CENPE/KIF11/AURKA	11
GO:1905818	regulation of chromosome separation	9/90	58/17653	1.34097e-11	1.22028e-09	9.4715e-10	TTK/UBE2C/BUB1B/CDC6/PLK1/CENPF/TRIP13/CENPE/BUB1	9
GO:0010948	negative regulation of cell cycle process	16/90	350/17653	2.30069e-11	1.99393e-09	1.54763e-09	TTK/NEK2/AURKB/BUB1B/PLK1/BMP7/CENPF/TRIP13/RRM2/RAD51/BUB1/EZH2/AURKA/CHEK1/DTL/SFN	16
GO:1901990	regulation of mitotic cell cycle phase transition	17/90	419/17653	3.33629e-11	2.76002e-09	2.14225e-09	TTK/UBE2C/NEK2/AURKB/BUB1B/CDC6/PLK1/ANLN/CENPF/TRIP13/CENPE/BUB1/HMMR/EZH2/AURKA/DTL/SFN	17
GO:0033047	regulation of mitotic sister chromatid segregation	9/90	65/17653	3.91041e-11	3.09432e-09	2.40172e-09	TTK/UBE2C/BUB1B/CDC6/PLK1/CENPF/TRIP13/CENPE/BUB1	9
GO:0000910	cytokinesis	12/90	172/17653	7.05397e-11	5.34926e-09	4.15194e-09	CENPA/AURKB/CDC6/PLK1/ANLN/CEP55/KIF23/KIF20A/PRC1/NUSAP1/AURKA/ECT2	12
GO:0045839	negative regulation of mitotic nuclear division	8/90	48/17653	1.06142e-10	7.72712e-09	5.99757e-09	TTK/BUB1B/PLK1/BMP7/CENPF/TRIP13/BUB1/CHEK1	8
GO:0000075	cell cycle checkpoint	13/90	225/17653	1.14495e-10	8.01463e-09	6.22073e-09	TTK/AURKB/BUB1B/CDC6/PLK1/CENPF/TRIP13/BUB1/AURKA/ZWINT/CHEK1/DTL/SFN	13
GO:0007051	spindle organization	12/90	183/17653	1.45329e-10	9.79625e-09	7.60357e-09	BIRC5/TTK/NEK2/MYBL2/AURKB/ASPM/PLK1/KIF23/PRC1/CENPE/KIF11/AURKA	12
GO:0033045	regulation of sister chromatid segregation	9/90	76/17653	1.66513e-10	1.08233e-08	8.40076e-09	TTK/UBE2C/BUB1B/CDC6/PLK1/CENPF/TRIP13/CENPE/BUB1	9
GO:0051304	chromosome separation	9/90	80/17653	2.66587e-10	1.67306e-08	1.29858e-08	TTK/UBE2C/BUB1B/CDC6/PLK1/CENPF/TRIP13/CENPE/BUB1	9
GO:0061640	cytoskeleton-dependent cytokinesis	9/90	81/17653	2.9867e-10	1.81193e-08	1.40637e-08	CENPA/AURKB/PLK1/ANLN/CEP55/KIF23/KIF20A/NUSAP1/ECT2	9
GO:0031577	spindle checkpoint	7/90	34/17653	3.39641e-10	1.99402e-08	1.5477e-08	TTK/AURKB/BUB1B/PLK1/CENPF/TRIP13/BUB1	7
GO:0051784	negative regulation of nuclear division	8/90	58/17653	5.17301e-10	2.94215e-08	2.28361e-08	TTK/BUB1B/PLK1/BMP7/CENPF/TRIP13/BUB1/CHEK1	8
GO:0044839	cell cycle G2/M phase transition	13/90	267/17653	9.43994e-10	5.20627e-08	4.04095e-08	NEK2/AURKB/MELK/FOXM1/CCNB2/PLK1/PKMYT1/CENPF/CCNA2/HMMR/AURKA/CHEK1/DTL	13
GO:0007062	sister chromatid cohesion	10/90	134/17653	1.54641e-09	8.27782e-08	6.425e-08	BIRC5/CENPA/AURKB/KIF2C/BUB1B/PLK1/CENPF/CENPE/BUB1/ZWINT	10
GO:0000281	mitotic cytokinesis	8/90	67/17653	1.69588e-09	8.81856e-08	6.84471e-08	CENPA/PLK1/ANLN/CEP55/KIF23/KIF20A/NUSAP1/ECT2	8
GO:0000086	G2/M transition of mitotic cell cycle	12/90	250/17653	5.15386e-09	2.60556e-07	2.02236e-07	NEK2/AURKB/MELK/FOXM1/CCNB2/PLK1/PKMYT1/CENPF/CCNA2/HMMR/AURKA/DTL	12
GO:1901988	negative regulation of cell cycle phase transition	12/90	256/17653	6.72635e-09	3.30864e-07	2.56807e-07	TTK/AURKB/BUB1B/PLK1/CENPF/TRIP13/BUB1/EZH2/AURKA/CHEK1/DTL/SFN	12
GO:0051302	regulation of cell division	10/90	157/17653	7.21563e-09	3.45591e-07	2.68237e-07	AURKB/ASPM/CDC6/PLK1/KIF23/KIF20A/PRC1/AURKA/ECT2/SFN	10
GO:0045930	negative regulation of mitotic cell cycle	13/90	319/17653	8.09826e-09	3.77919e-07	2.9333e-07	TTK/AURKB/BUB1B/PLK1/BMP7/CENPF/TRIP13/BUB1/EZH2/AURKA/ZWINT/CHEK1/SFN	13
GO:0032465	regulation of cytokinesis	8/90	82/17653	8.70931e-09	3.96273e-07	3.07576e-07	AURKB/CDC6/PLK1/KIF23/KIF20A/PRC1/AURKA/ECT2	8
GO:0007094	mitotic spindle assembly checkpoint	6/90	31/17653	9.85562e-09	4.17145e-07	3.23776e-07	TTK/BUB1B/PLK1/CENPF/TRIP13/BUB1	6
GO:0071173	spindle assembly checkpoint	6/90	31/17653	9.85562e-09	4.17145e-07	3.23776e-07	TTK/BUB1B/PLK1/CENPF/TRIP13/BUB1	6
GO:0071174	mitotic spindle checkpoint	6/90	31/17653	9.85562e-09	4.17145e-07	3.23776e-07	TTK/BUB1B/PLK1/CENPF/TRIP13/BUB1	6
GO:0008544	epidermis development	15/90	462/17653	1.12001e-08	4.63276e-07	3.59582e-07	SPRR1B/SPRR3/KRT5/ABCA12/PTHLH/COL17A1/PKP1/DSC3/GJB5/DSP/CDH3/EZH2/SFN/DSC2/DSG2	15
GO:0051225	spindle assembly	9/90	122/17653	1.17815e-08	4.76496e-07	3.69843e-07	BIRC5/NEK2/MYBL2/AURKB/ASPM/PLK1/KIF23/KIF11/AURKA	9
GO:0045841	negative regulation of mitotic metaphase/anaphase transition	6/90	32/17653	1.20806e-08	4.77721e-07	3.70794e-07	TTK/BUB1B/PLK1/CENPF/TRIP13/BUB1	6
GO:0007093	mitotic cell cycle checkpoint	10/90	166/17653	1.23368e-08	4.77721e-07	3.70794e-07	TTK/AURKB/BUB1B/PLK1/CENPF/TRIP13/BUB1/AURKA/ZWINT/SFN	10
GO:1902100	negative regulation of metaphase/anaphase transition of cell cycle	6/90	33/17653	1.47049e-08	5.57562e-07	4.32764e-07	TTK/BUB1B/PLK1/CENPF/TRIP13/BUB1	6
GO:0031424	keratinization	11/90	226/17653	2.03395e-08	7.55469e-07	5.86373e-07	SPRR1B/SPRR3/KRT5/ABCA12/PKP1/DSC3/DSP/CDH3/SFN/DSC2/DSG2	11
GO:2000816	negative regulation of mitotic sister chromatid separation	6/90	35/17653	2.1375e-08	7.78051e-07	6.039e-07	TTK/BUB1B/PLK1/CENPF/TRIP13/BUB1	6
GO:1905819	negative regulation of chromosome separation	6/90	36/17653	2.55455e-08	9.11623e-07	7.07576e-07	TTK/BUB1B/PLK1/CENPF/TRIP13/BUB1	6
GO:0033048	negative regulation of mitotic sister chromatid segregation	6/90	38/17653	3.59121e-08	1.25692e-06	9.75587e-07	TTK/BUB1B/PLK1/CENPF/TRIP13/BUB1	6
GO:0090307	mitotic spindle assembly	7/90	67/17653	4.79234e-08	1.63708e-06	1.27066e-06	BIRC5/NEK2/MYBL2/AURKB/PLK1/KIF23/KIF11	7
GO:0051321	meiotic cell cycle	11/90	246/17653	4.85729e-08	1.63708e-06	1.27066e-06	TTK/NEK2/EXO1/RAD54L/BUB1B/ASPM/PLK1/TRIP13/RAD51/BUB1/AURKA	11
GO:0033046	negative regulation of sister chromatid segregation	6/90	40/17653	4.95251e-08	1.63883e-06	1.27201e-06	TTK/BUB1B/PLK1/CENPF/TRIP13/BUB1	6
GO:0051985	negative regulation of chromosome segregation	6/90	41/17653	5.77787e-08	1.85437e-06	1.43931e-06	TTK/BUB1B/PLK1/CENPF/TRIP13/BUB1	6
GO:0033044	regulation of chromosome organization	12/90	311/17653	5.80766e-08	1.85437e-06	1.43931e-06	TTK/UBE2C/NEK2/AURKB/BUB1B/CDC6/PLK1/CENPF/TRIP13/CENPE/BUB1/CHEK1	12
GO:0071897	DNA biosynthetic process	10/90	209/17653	1.09477e-07	3.39284e-06	2.63343e-06	NEK2/AURKB/EXO1/CENPF/RAD51/TK1/RFC4/GREM1/TYMS/DTL	10
GO:0070268	cornification	8/90	113/17653	1.09988e-07	3.39284e-06	2.63343e-06	SPRR1B/SPRR3/KRT5/PKP1/DSC3/DSP/DSC2/DSG2	8
GO:0009913	epidermal cell differentiation	12/90	355/17653	2.43509e-07	7.38643e-06	5.73314e-06	SPRR1B/SPRR3/KRT5/ABCA12/PKP1/DSC3/DSP/CDH3/EZH2/SFN/DSC2/DSG2	12
GO:1901991	negative regulation of mitotic cell cycle phase transition	10/90	236/17653	3.3838e-07	1.00959e-05	7.83617e-06	TTK/AURKB/BUB1B/PLK1/CENPF/TRIP13/BUB1/EZH2/AURKA/SFN	10
GO:0030216	keratinocyte differentiation	11/90	302/17653	3.83781e-07	1.12658e-05	8.74421e-06	SPRR1B/SPRR3/KRT5/ABCA12/PKP1/DSC3/DSP/CDH3/SFN/DSC2/DSG2	11
GO:0008608	attachment of spindle microtubules to kinetochore	5/90	33/17653	6.52814e-07	1.88591e-05	1.46379e-05	NEK2/AURKB/KIF2C/CENPE/ECT2	5
GO:0007100	mitotic centrosome separation	4/90	16/17653	1.09708e-06	3.11981e-05	2.42151e-05	NEK2/KIF11/AURKA/CHEK1	4
GO:0043588	skin development	12/90	413/17653	1.20993e-06	3.38781e-05	2.62952e-05	SPRR1B/SPRR3/KRT5/ABCA12/PKP1/DSC3/DSP/CDH3/CLDN1/SFN/DSC2/DSG2	12
GO:0051299	centrosome separation	4/90	17/17653	1.42905e-06	3.94072e-05	3.05868e-05	NEK2/KIF11/AURKA/CHEK1	4
GO:0034502	protein localization to chromosome	6/90	78/17653	2.83808e-06	7.7094e-05	5.98381e-05	CENPA/TTK/AURKB/BUB1B/PLK1/EZH2	6
GO:0140013	meiotic nuclear division	8/90	174/17653	2.95578e-06	7.91105e-05	6.14033e-05	TTK/BUB1B/ASPM/PLK1/TRIP13/RAD51/BUB1/AURKA	8
GO:0071459	protein localization to chromosome, centromeric region	4/90	22/17653	4.30744e-06	0.000113617	8.81859e-05	CENPA/TTK/AURKB/BUB1B	4
GO:1903046	meiotic cell cycle process	8/90	189/17653	5.45423e-06	0.00014181	0.000110069	TTK/BUB1B/ASPM/PLK1/TRIP13/RAD51/BUB1/AURKA	8
GO:0034330	cell junction organization	9/90	270/17653	9.60555e-06	0.000246227	0.000191114	KRT5/GJB2/COL17A1/DSP/CDH3/GREM1/ECT2/CLDN1/DSG2	9
GO:0007143	female meiotic nuclear division	4/90	28/17653	1.17781e-05	0.000293904	0.00022812	TTK/PLK1/TRIP13/AURKA	4
GO:0090068	positive regulation of cell cycle process	9/90	277/17653	1.17885e-05	0.000293904	0.00022812	UBE2C/AURKB/CDC6/KIF23/NUSAP1/AURKA/ECT2/DTL/SFN	9
GO:0010639	negative regulation of organelle organization	10/90	354/17653	1.27659e-05	0.000313973	0.000243697	TTK/NEK2/BUB1B/PLK1/BMP7/CENPF/TRIP13/BUB1/CHEK1/PFN2	10
GO:1902749	regulation of cell cycle G2/M phase transition	8/90	216/17653	1.44687e-05	0.000351106	0.000272519	NEK2/AURKB/PLK1/CENPF/HMMR/AURKA/CHEK1/DTL	8
GO:0046602	regulation of mitotic centrosome separation	3/90	11/17653	2.05286e-05	0.000491605	0.00038157	NEK2/KIF11/CHEK1	3
GO:0045787	positive regulation of cell cycle	10/90	377/17653	2.19491e-05	0.000518796	0.000402675	UBE2C/AURKB/CDC6/KIF23/NUSAP1/AURKA/ECT2/CHEK1/DTL/SFN	10
GO:0097421	liver regeneration	4/90	34/17653	2.60615e-05	0.000608102	0.000471991	EZH2/AURKA/CLDN1/TYMS	4
GO:0000022	mitotic spindle elongation	3/90	12/17653	2.72704e-05	0.000628254	0.000487633	AURKB/KIF23/PRC1	3
GO:0051231	spindle elongation	3/90	13/17653	3.53207e-05	0.000803545	0.000623689	AURKB/KIF23/PRC1	3
GO:0016572	histone phosphorylation	4/90	37/17653	3.66839e-05	0.000814204	0.000631962	AURKB/CCNA2/AURKA/CHEK1	4
GO:0032467	positive regulation of cytokinesis	4/90	37/17653	3.66839e-05	0.000814204	0.000631962	AURKB/CDC6/KIF23/ECT2	4
GO:2001251	negative regulation of chromosome organization	6/90	123/17653	3.90904e-05	0.000857162	0.000665304	TTK/BUB1B/PLK1/CENPF/TRIP13/BUB1	6
GO:0072425	signal transduction involved in G2 DNA damage checkpoint	3/90	14/17653	4.47877e-05	0.000958985	0.000744336	PLK1/CHEK1/DTL	3
GO:0086069	bundle of His cell to Purkinje myocyte communication	3/90	14/17653	4.47877e-05	0.000958985	0.000744336	DSP/DSC2/DSG2	3
GO:0031100	animal organ regeneration	5/90	77/17653	4.55595e-05	0.000964166	0.000748358	CCNA2/EZH2/AURKA/CLDN1/TYMS	5
GO:0072401	signal transduction involved in DNA integrity checkpoint	5/90	78/17653	4.84856e-05	0.00100277	0.000778321	PLK1/AURKA/CHEK1/DTL/SFN	5
GO:0072422	signal transduction involved in DNA damage checkpoint	5/90	78/17653	4.84856e-05	0.00100277	0.000778321	PLK1/AURKA/CHEK1/DTL/SFN	5
GO:0070317	negative regulation of G0 to G1 transition	4/90	40/17653	5.01726e-05	0.001026	0.000796352	RRM2/RAD51/EZH2/CHEK1	4
GO:0072395	signal transduction involved in cell cycle checkpoint	5/90	79/17653	5.1555e-05	0.00104256	0.000809202	PLK1/AURKA/CHEK1/DTL/SFN	5
GO:0031145	anaphase-promoting complex-dependent catabolic process	5/90	80/17653	5.47724e-05	0.00109545	0.000850255	UBE2C/AURKB/BUB1B/PLK1/AURKA	5
GO:0042770	signal transduction in response to DNA damage	6/90	134/17653	6.31409e-05	0.00124909	0.000969509	FOXM1/PLK1/AURKA/CHEK1/DTL/SFN	6
GO:0010389	regulation of G2/M transition of mitotic cell cycle	7/90	198/17653	6.83588e-05	0.00132428	0.00102787	NEK2/AURKB/PLK1/CENPF/HMMR/AURKA/DTL	7
GO:0051382	kinetochore assembly	3/90	16/17653	6.83969e-05	0.00132428	0.00102787	CENPA/CENPF/CENPE	3
GO:0070316	regulation of G0 to G1 transition	4/90	44/17653	7.33763e-05	0.00140574	0.00109109	RRM2/RAD51/EZH2/CHEK1	4
GO:0000079	regulation of cyclin-dependent protein serine/threonine kinase activity	5/90	88/17653	8.6447e-05	0.00163889	0.00127206	CDC6/PLK1/PKMYT1/CDKN3/SFN	5
GO:0045023	G0 to G1 transition	4/90	46/17653	8.75219e-05	0.00164216	0.0012746	RRM2/RAD51/EZH2/CHEK1	4
GO:0045132	meiotic chromosome segregation	5/90	90/17653	9.62081e-05	0.00178672	0.0013868	TTK/BUB1B/PLK1/TRIP13/BUB1	5
GO:0034501	protein localization to kinetochore	3/90	18/17653	9.89305e-05	0.00180054	0.00139752	TTK/AURKB/BUB1B	3
GO:0098911	regulation of ventricular cardiac muscle cell action potential	3/90	18/17653	9.89305e-05	0.00180054	0.00139752	DSP/DSC2/DSG2	3
GO:1904029	regulation of cyclin-dependent protein kinase activity	5/90	93/17653	0.000112413	0.00202566	0.00157226	CDC6/PLK1/PKMYT1/CDKN3/SFN	5
GO:0034113	heterotypic cell-cell adhesion	4/90	50/17653	0.000121613	0.00216996	0.00168426	BMP7/DSP/DSC2/DSG2	4
GO:0044843	cell cycle G1/S phase transition	8/90	295/17653	0.000130911	0.00231319	0.00179543	CDC6/CCNA2/CDKN3/RRM2/EZH2/AURKA/TYMS/SFN	8
GO:0006260	DNA replication	8/90	296/17653	0.000133993	0.00234488	0.00182003	EXO1/CDC6/GINS1/RRM2/RAD51/RFC4/CHEK1/DTL	8
GO:0034329	cell junction assembly	7/90	223/17653	0.000143537	0.00248798	0.0019311	KRT5/GJB2/COL17A1/CDH3/GREM1/ECT2/CLDN1	7
GO:0034508	centromere complex assembly	4/90	53/17653	0.000152839	0.00262422	0.00203684	CENPA/CENPF/HELLS/CENPE	4
GO:0051383	kinetochore organization	3/90	21/17653	0.000159471	0.00268738	0.00208587	CENPA/CENPF/CENPE	3
GO:0061436	establishment of skin barrier	3/90	21/17653	0.000159471	0.00268738	0.00208587	ABCA12/CLDN1/SFN	3
GO:0046605	regulation of centrosome cycle	4/90	55/17653	0.000176636	0.00294933	0.00228919	NEK2/KIF11/AURKA/CHEK1	4
GO:0032506	cytokinetic process	3/90	23/17653	0.000210787	0.00345615	0.00268256	AURKB/ANLN/KIF23	3
GO:0033561	regulation of water loss via skin	3/90	23/17653	0.000210787	0.00345615	0.00268256	ABCA12/CLDN1/SFN	3
GO:0045216	cell-cell junction organization	7/90	238/17653	0.000214173	0.00348031	0.00270132	GJB2/DSP/CDH3/GREM1/ECT2/CLDN1/DSG2	7
GO:0031570	DNA integrity checkpoint	6/90	169/17653	0.000225715	0.0036354	0.00282169	CDC6/PLK1/AURKA/CHEK1/DTL/SFN	6
GO:1902750	negative regulation of cell cycle G2/M phase transition	5/90	109/17653	0.000237054	0.00378455	0.00293746	AURKB/PLK1/AURKA/CHEK1/DTL	5
GO:2000573	positive regulation of DNA biosynthetic process	4/90	64/17653	0.000317775	0.00502914	0.00390347	NEK2/AURKB/RFC4/GREM1	4
GO:0007098	centrosome cycle	5/90	119/17653	0.000356092	0.00554375	0.0043029	NEK2/PLK1/KIF11/AURKA/CHEK1	5
GO:0051216	cartilage development	6/90	184/17653	0.000356384	0.00554375	0.0043029	MMP13/PITX1/PTHLH/BMP7/GREM1/TYMS	6
GO:0031099	regeneration	6/90	186/17653	0.000377532	0.00582295	0.00451961	SOX2/CCNA2/EZH2/AURKA/CLDN1/TYMS	6
GO:0070192	chromosome organization involved in meiotic cell cycle	4/90	68/17653	0.000401037	0.00613351	0.00476065	BUB1B/TRIP13/RAD51/BUB1	4
GO:0000083	regulation of transcription involved in G1/S transition of mitotic cell cycle	3/90	29/17653	0.00042539	0.00645175	0.00500766	CDC6/RRM2/TYMS	3
GO:0051656	establishment of organelle localization	9/90	450/17653	0.000477221	0.00710423	0.0055141	CENPA/UCHL1/KIF2C/CENPF/KIF23/CENPE/CDH3/NUSAP1/PFN2	9
GO:0072331	signal transduction by p53 class mediator	7/90	272/17653	0.000479772	0.00710423	0.0055141	AURKB/EXO1/FOXM1/RFC4/AURKA/CHEK1/SFN	7
GO:0007292	female gamete generation	5/90	127/17653	0.000480121	0.00710423	0.0055141	TTK/ASPM/PLK1/TRIP13/AURKA	5
GO:0031023	microtubule organizing center organization	5/90	129/17653	0.000515658	0.00756853	0.00587448	NEK2/PLK1/KIF11/AURKA/CHEK1	5
GO:0000082	G1/S transition of mitotic cell cycle	7/90	276/17653	0.000523349	0.00761996	0.00591439	CDC6/CDKN3/RRM2/EZH2/AURKA/TYMS/SFN	7
GO:0000731	DNA synthesis involved in DNA repair	4/90	75/17653	0.000582525	0.00841425	0.0065309	EXO1/RAD51/RFC4/DTL	4
GO:0098901	regulation of cardiac muscle cell action potential	3/90	33/17653	0.000625887	0.0089694	0.00696179	DSP/DSC2/DSG2	3
GO:0034599	cellular response to oxidative stress	7/90	286/17653	0.000646206	0.00918824	0.00713165	GPX2/GJB2/MELK/BMP7/CCNA2/EZH2/ECT2	7
GO:0086005	ventricular cardiac muscle cell action potential	3/90	35/17653	0.000745305	0.0105152	0.00816157	DSP/DSC2/DSG2	3
GO:0071901	negative regulation of protein serine/threonine kinase activity	5/90	142/17653	0.000797116	0.0111596	0.00866178	UCHL1/PLK1/SERPINB3/BMP7/SFN	5
GO:0051973	positive regulation of telomerase activity	3/90	36/17653	0.000810075	0.0111692	0.00866922	NEK2/AURKB/GREM1	3
GO:0086091	regulation of heart rate by cardiac conduction	3/90	36/17653	0.000810075	0.0111692	0.00866922	DSP/DSC2/DSG2	3
GO:0007568	aging	7/90	298/17653	0.000822779	0.0112591	0.00873897	GJB2/AURKB/RAD54L/FOXM1/CLDN1/CHEK1/TYMS	7
GO:0006890	retrograde vesicle-mediated transport, Golgi to ER	4/90	83/17653	0.00085386	0.0115972	0.00900142	KIF2C/KIF23/CENPE/KIF11	4
GO:0051781	positive regulation of cell division	4/90	84/17653	0.000893092	0.0120402	0.00934526	AURKB/CDC6/KIF23/ECT2	4
GO:0051054	positive regulation of DNA metabolic process	6/90	220/17653	0.000912189	0.0122072	0.0094749	NEK2/AURKB/FOXM1/RAD51/RFC4/GREM1	6
GO:0045931	positive regulation of mitotic cell cycle	5/90	148/17653	0.00096003	0.0127537	0.00989905	UBE2C/CDC6/NUSAP1/AURKA/DTL	5
GO:0051052	regulation of DNA metabolic process	8/90	399/17653	0.000978838	0.0129093	0.0100198	NEK2/AURKB/FOXM1/CDC6/RAD51/RFC4/GREM1/CHEK1	8
GO:0071695	anatomical structure maturation	5/90	149/17653	0.000989421	0.012955	0.0100553	TRIP13/CDH3/AURKA/GREM1/TYMS	5
GO:0010717	regulation of epithelial to mesenchymal transition	4/90	87/17653	0.0010184	0.0132369	0.0102741	SERPINB3/BMP7/EZH2/GREM1	4
GO:0031572	G2 DNA damage checkpoint	3/90	39/17653	0.0010255	0.0132369	0.0102741	PLK1/CHEK1/DTL	3
GO:0051653	spindle localization	3/90	40/17653	0.00110458	0.0139455	0.0108241	CENPA/ASPM/NUSAP1	3
GO:0086004	regulation of cardiac muscle cell contraction	3/90	40/17653	0.00110458	0.0139455	0.0108241	DSP/DSC2/DSG2	3
GO:0002934	desmosome organization	2/90	10/17653	0.00112637	0.0139455	0.0108241	DSP/DSG2	2
GO:0009157	deoxyribonucleoside monophosphate biosynthetic process	2/90	10/17653	0.00112637	0.0139455	0.0108241	TK1/TYMS	2
GO:0051256	mitotic spindle midzone assembly	2/90	10/17653	0.00112637	0.0139455	0.0108241	AURKB/KIF23	2
GO:1902969	mitotic DNA replication	2/90	10/17653	0.00112637	0.0139455	0.0108241	GINS1/RAD51	2
GO:0046777	protein autophosphorylation	6/90	235/17653	0.00128089	0.0157515	0.0122259	TTK/NEK2/AURKB/MELK/AURKA/GREM1	6
GO:0000077	DNA damage checkpoint	5/90	159/17653	0.0013214	0.016033	0.0124444	PLK1/AURKA/CHEK1/DTL/SFN	5
GO:0000723	telomere maintenance	5/90	159/17653	0.0013214	0.016033	0.0124444	NEK2/AURKB/EXO1/RAD51/RFC4	5
GO:0072528	pyrimidine-containing compound biosynthetic process	3/90	43/17653	0.00136459	0.0162159	0.0125863	TK1/UCK2/TYMS	3
GO:0007135	meiosis II	2/90	11/17653	0.00137211	0.0162159	0.0125863	BUB1B/BUB1	2
GO:0031581	hemidesmosome assembly	2/90	11/17653	0.00137211	0.0162159	0.0125863	KRT5/COL17A1	2
GO:0061983	meiosis II cell cycle process	2/90	11/17653	0.00137211	0.0162159	0.0125863	BUB1B/BUB1	2
GO:0061448	connective tissue development	6/90	240/17653	0.00142619	0.0167462	0.0129979	MMP13/PITX1/PTHLH/BMP7/GREM1/TYMS	6
GO:0032570	response to progesterone	3/90	45/17653	0.00155756	0.0180557	0.0140143	GJB2/TYMS/DSG2	3
GO:1903115	regulation of actin filament-based movement	3/90	45/17653	0.00155756	0.0180557	0.0140143	DSP/DSC2/DSG2	3
GO:0048732	gland development	8/90	430/17653	0.00157551	0.0181306	0.0140725	PITX1/SOX2/CCNB2/BMP7/EZH2/AURKA/CLDN1/TYMS	8
GO:0019886	antigen processing and presentation of exogenous peptide antigen via MHC class II	4/90	98/17653	0.00158394	0.0181306	0.0140725	KIF2C/KIF23/CENPE/KIF11	4
GO:0035404	histone-serine phosphorylation	2/90	12/17653	0.00164108	0.018212	0.0141356	AURKB/AURKA	2
GO:0043097	pyrimidine nucleoside salvage	2/90	12/17653	0.00164108	0.018212	0.0141356	TK1/UCK2	2
GO:0051255	spindle midzone assembly	2/90	12/17653	0.00164108	0.018212	0.0141356	AURKB/KIF23	2
GO:0051988	regulation of attachment of spindle microtubules to kinetochore	2/90	12/17653	0.00164108	0.018212	0.0141356	NEK2/ECT2	2
GO:0070601	centromeric sister chromatid cohesion	2/90	12/17653	0.00164108	0.018212	0.0141356	BUB1B/BUB1	2
GO:0051972	regulation of telomerase activity	3/90	46/17653	0.00166012	0.0183116	0.0142129	NEK2/AURKB/GREM1	3
GO:0030282	bone mineralization	4/90	100/17653	0.00170619	0.0187064	0.0145193	MMP13/PTHLH/BMP7/GREM1	4
GO:0070507	regulation of microtubule cytoskeleton organization	5/90	169/17653	0.00172932	0.0188465	0.0146281	NEK2/PLK1/KIF11/AURKA/CHEK1	5
GO:0002495	antigen processing and presentation of peptide antigen via MHC class II	4/90	101/17653	0.0017697	0.0190583	0.0147925	KIF2C/KIF23/CENPE/KIF11	4
GO:2000278	regulation of DNA biosynthetic process	4/90	101/17653	0.0017697	0.0190583	0.0147925	NEK2/AURKB/RFC4/GREM1	4
GO:0002504	antigen processing and presentation of peptide or polysaccharide antigen via MHC class II	4/90	102/17653	0.00183484	0.0196436	0.0152468	KIF2C/KIF23/CENPE/KIF11	4
GO:0032200	telomere organization	5/90	172/17653	0.00186796	0.0198686	0.0154214	NEK2/AURKB/EXO1/RAD51/RFC4	5
GO:0010718	positive regulation of epithelial to mesenchymal transition	3/90	48/17653	0.00187769	0.0198686	0.0154214	SERPINB3/BMP7/EZH2	3
GO:0000212	meiotic spindle organization	2/90	13/17653	0.00193304	0.0198764	0.0154275	ASPM/AURKA	2
GO:0008655	pyrimidine-containing compound salvage	2/90	13/17653	0.00193304	0.0198764	0.0154275	TK1/UCK2	2
GO:0009162	deoxyribonucleoside monophosphate metabolic process	2/90	13/17653	0.00193304	0.0198764	0.0154275	TK1/TYMS	2
GO:0051315	attachment of mitotic spindle microtubules to kinetochore	2/90	13/17653	0.00193304	0.0198764	0.0154275	KIF2C/CENPE	2
GO:1904668	positive regulation of ubiquitin protein ligase activity	2/90	13/17653	0.00193304	0.0198764	0.0154275	UBE2C/PLK1	2
GO:0044380	protein localization to cytoskeleton	3/90	49/17653	0.00199283	0.0203761	0.0158153	TTK/ANLN/AURKA	3
GO:1901796	regulation of signal transduction by p53 class mediator	5/90	177/17653	0.00211688	0.0215236	0.016706	AURKB/EXO1/RFC4/AURKA/CHEK1	5
GO:0033260	nuclear DNA replication	3/90	51/17653	0.00223606	0.0226091	0.0175485	GINS1/RAD51/RFC4	3
GO:0045840	positive regulation of mitotic nuclear division	3/90	52/17653	0.00236428	0.0237734	0.0184523	UBE2C/NUSAP1/AURKA	3
GO:1901654	response to ketone	5/90	183/17653	0.00244662	0.0244662	0.01899	GJB2/CA9/CLDN1/TYMS/DSG2	5
GO:0086002	cardiac muscle cell action potential involved in contraction	3/90	53/17653	0.00249697	0.0246983	0.0191701	DSP/DSC2/DSG2	3
GO:0098900	regulation of action potential	3/90	53/17653	0.00249697	0.0246983	0.0191701	DSP/DSC2/DSG2	3
GO:0009263	deoxyribonucleotide biosynthetic process	2/90	15/17653	0.00258497	0.0254305	0.0197384	RRM2/TYMS	2
GO:0007043	cell-cell junction assembly	4/90	114/17653	0.00275089	0.0269174	0.0208925	GJB2/CDH3/ECT2/CLDN1	4
GO:0086065	cell communication involved in cardiac conduction	3/90	55/17653	0.00277596	0.0270173	0.0209701	DSP/DSC2/DSG2	3
GO:0009130	pyrimidine nucleoside monophosphate biosynthetic process	2/90	16/17653	0.00294448	0.0283543	0.0220078	UCK2/TYMS	2
GO:0048385	regulation of retinoic acid receptor signaling pathway	2/90	16/17653	0.00294448	0.0283543	0.0220078	PRAME/EZH2	2
GO:0007127	meiosis I	4/90	117/17653	0.00302119	0.0289398	0.0224623	PLK1/TRIP13/RAD51/AURKA	4
GO:0051310	metaphase plate congression	3/90	57/17653	0.00307344	0.0292862	0.0227311	KIF2C/CENPF/CENPE	3
GO:0018107	peptidyl-threonine phosphorylation	4/90	119/17653	0.00321115	0.0299673	0.0232598	TTK/PLK1/BMP7/CHEK1	4
GO:0061982	meiosis I cell cycle process	4/90	119/17653	0.00321115	0.0299673	0.0232598	PLK1/TRIP13/RAD51/AURKA	4
GO:0014706	striated muscle tissue development	7/90	379/17653	0.00322891	0.0299673	0.0232598	PITX1/HOXD10/BMP7/CENPF/DSP/GREM1/DSG2	7
GO:2000779	regulation of double-strand break repair	3/90	58/17653	0.00322923	0.0299673	0.0232598	FOXM1/RAD51/CHEK1	3
GO:0000920	cell separation after cytokinesis	2/90	17/17653	0.00332604	0.0299673	0.0232598	CEP55/KIF20A	2
GO:0009129	pyrimidine nucleoside monophosphate metabolic process	2/90	17/17653	0.00332604	0.0299673	0.0232598	UCK2/TYMS	2
GO:0043174	nucleoside salvage	2/90	17/17653	0.00332604	0.0299673	0.0232598	TK1/UCK2	2
GO:0045683	negative regulation of epidermis development	2/90	17/17653	0.00332604	0.0299673	0.0232598	CDH3/EZH2	2
GO:0051782	negative regulation of cell division	2/90	17/17653	0.00332604	0.0299673	0.0232598	AURKB/ASPM	2
GO:0090185	negative regulation of kidney development	2/90	17/17653	0.00332604	0.0299673	0.0232598	BMP7/GREM1	2
GO:1904355	positive regulation of telomere capping	2/90	17/17653	0.00332604	0.0299673	0.0232598	NEK2/AURKB	2
GO:0032886	regulation of microtubule-based process	5/90	197/17653	0.00335935	0.0301183	0.023377	NEK2/PLK1/KIF11/AURKA/CHEK1	5
GO:0018149	peptide cross-linking	3/90	59/17653	0.00338979	0.0302423	0.0234732	SPRR1B/SPRR3/DSP	3
GO:0044786	cell cycle DNA replication	3/90	60/17653	0.00355517	0.031563	0.0244983	GINS1/RAD51/RFC4	3
GO:0060393	regulation of pathway-restricted SMAD protein phosphorylation	3/90	61/17653	0.0037254	0.0326325	0.0253284	TTK/BMP7/GREM1	3
GO:0006206	pyrimidine nucleobase metabolic process	2/90	18/17653	0.00372943	0.0326325	0.0253284	UCK2/TYMS	2
GO:0007096	regulation of exit from mitosis	2/90	18/17653	0.00372943	0.0326325	0.0253284	UBE2C/ANLN	2
GO:0071103	DNA conformation change	6/90	292/17653	0.00379243	0.033025	0.0256331	CENPA/RAD54L/GINS1/HELLS/RAD51/NUSAP1	6
GO:0032355	response to estradiol	4/90	125/17653	0.00382964	0.0331902	0.0257613	GJB2/BMP7/CCNA2/EZH2	4
GO:0060249	anatomical structure homeostasis	7/90	393/17653	0.00393902	0.0339763	0.0263715	ABCA12/NEK2/AURKB/EXO1/RAD51/CDH3/RFC4	7
GO:0051785	positive regulation of nuclear division	3/90	63/17653	0.0040806	0.0348435	0.0270445	UBE2C/NUSAP1/AURKA	3
GO:0086003	cardiac muscle cell contraction	3/90	63/17653	0.0040806	0.0348435	0.0270445	DSP/DSC2/DSG2	3
GO:0060537	muscle tissue development	7/90	396/17653	0.00410553	0.0348435	0.0270445	PITX1/HOXD10/BMP7/CENPF/DSP/GREM1/DSG2	7
GO:0009148	pyrimidine nucleoside triphosphate biosynthetic process	2/90	19/17653	0.00415442	0.0348435	0.0270445	UCK2/TYMS	2
GO:0032331	negative regulation of chondrocyte differentiation	2/90	19/17653	0.00415442	0.0348435	0.0270445	PTHLH/GREM1	2
GO:1905331	negative regulation of morphogenesis of an epithelium	2/90	19/17653	0.00415442	0.0348435	0.0270445	BMP7/GREM1	2
GO:0050891	multicellular organismal water homeostasis	3/90	64/17653	0.00426566	0.0352805	0.0273837	ABCA12/CLDN1/SFN	3
GO:0060389	pathway-restricted SMAD protein phosphorylation	3/90	64/17653	0.00426566	0.0352805	0.0273837	TTK/BMP7/GREM1	3
GO:0030326	embryonic limb morphogenesis	4/90	129/17653	0.00428406	0.0352805	0.0273837	PITX1/HOXD10/BMP7/GREM1	4
GO:0035113	embryonic appendage morphogenesis	4/90	129/17653	0.00428406	0.0352805	0.0273837	PITX1/HOXD10/BMP7/GREM1	4
GO:0006271	DNA strand elongation involved in DNA replication	2/90	20/17653	0.00460078	0.037549	0.0291444	GINS1/RFC4	2
GO:1904666	regulation of ubiquitin protein ligase activity	2/90	20/17653	0.00460078	0.037549	0.0291444	UBE2C/PLK1	2
GO:0031214	biomineral tissue development	4/90	133/17653	0.0047736	0.0387855	0.0301042	MMP13/PTHLH/BMP7/GREM1	4
GO:0030104	water homeostasis	3/90	68/17653	0.00505652	0.0406356	0.0315402	ABCA12/CLDN1/SFN	3
GO:0030574	collagen catabolic process	3/90	68/17653	0.00505652	0.0406356	0.0315402	MMP13/MMP10/MMP1	3
GO:0060713	labyrinthine layer morphogenesis	2/90	21/17653	0.00506829	0.0406356	0.0315402	GJB5/BMP7	2
GO:0007018	microtubule-based movement	6/90	311/17653	0.0051442	0.0410456	0.0318584	UCHL1/KIF2C/KIF23/KIF20A/CENPE/KIF11	6
GO:0001837	epithelial to mesenchymal transition	4/90	136/17653	0.00516452	0.0410456	0.0318584	SERPINB3/BMP7/EZH2/GREM1	4
GO:0001889	liver development	4/90	137/17653	0.00529946	0.0419349	0.0325486	EZH2/AURKA/CLDN1/TYMS	4
GO:0006302	double-strand break repair	5/90	220/17653	0.00535614	0.0421999	0.0327543	RAD54L/FOXM1/TRIP13/RAD51/CHEK1	5
GO:0006972	hyperosmotic response	2/90	22/17653	0.00555672	0.0431873	0.0335207	SLC2A1/CLDN1	2
GO:0045109	intermediate filament organization	2/90	22/17653	0.00555672	0.0431873	0.0335207	PKP1/DSP	2
GO:0097150	neuronal stem cell population maintenance	2/90	22/17653	0.00555672	0.0431873	0.0335207	SOX2/ASPM	2
GO:0018210	peptidyl-threonine modification	4/90	139/17653	0.00557638	0.0431873	0.0335207	TTK/PLK1/BMP7/CHEK1	4
GO:0086001	cardiac muscle cell action potential	3/90	71/17653	0.0057039	0.0437289	0.0339411	DSP/DSC2/DSG2	3
GO:0061008	hepaticobiliary system development	4/90	140/17653	0.0057184	0.0437289	0.0339411	EZH2/AURKA/CLDN1/TYMS	4
GO:2000241	regulation of reproductive process	4/90	140/17653	0.0057184	0.0437289	0.0339411	TTK/ASPM/BMP7/AURKA	4
GO:0009147	pyrimidine nucleoside triphosphate metabolic process	2/90	23/17653	0.00606585	0.0459994	0.0357034	UCK2/TYMS	2
GO:0071168	protein localization to chromatin	2/90	23/17653	0.00606585	0.0459994	0.0357034	PLK1/EZH2	2
GO:1901992	positive regulation of mitotic cell cycle phase transition	3/90	73/17653	0.00616182	0.0465333	0.0361178	UBE2C/CDC6/DTL	3
GO:0034109	homotypic cell-cell adhesion	3/90	74/17653	0.00639879	0.0481231	0.0373518	DSP/DSC2/DSG2	3
GO:0046677	response to antibiotic	6/90	326/17653	0.00643901	0.0482263	0.0374319	GJB2/EZH2/ECT2/CLDN1/TYMS/GGH	6
GO:0097237	cellular response to toxic substance	5/90	231/17653	0.00655961	0.0484023	0.0375685	GPX2/BMP7/RAD51/EZH2/ECT2	5
GO:0001556	oocyte maturation	2/90	24/17653	0.00659548	0.0484023	0.0375685	TRIP13/AURKA	2
GO:0040001	establishment of mitotic spindle localization	2/90	24/17653	0.00659548	0.0484023	0.0375685	CENPA/NUSAP1	2
GO:0051642	centrosome localization	2/90	24/17653	0.00659548	0.0484023	0.0375685	ASPM/AURKA	2
GO:0070193	synaptonemal complex organization	2/90	24/17653	0.00659548	0.0484023	0.0375685	PLK1/TRIP13	2
GO:0001933	negative regulation of protein phosphorylation	7/90	435/17653	0.00679195	0.049644	0.0385322	FOXM1/UCHL1/PLK1/SERPINB3/BMP7/GREM1/SFN	7
GO:0006979	response to oxidative stress	7/90	436/17653	0.00687473	0.050048	0.0388458	GPX2/GJB2/MELK/BMP7/CCNA2/EZH2/ECT2	7
GO:0035107	appendage morphogenesis	4/90	149/17653	0.00710654	0.0509983	0.0395834	PITX1/HOXD10/BMP7/GREM1	4
GO:0035108	limb morphogenesis	4/90	149/17653	0.00710654	0.0509983	0.0395834	PITX1/HOXD10/BMP7/GREM1	4
GO:0051303	establishment of chromosome localization	3/90	77/17653	0.00714208	0.0509983	0.0395834	KIF2C/CENPF/CENPE	3
GO:0060669	embryonic placenta morphogenesis	2/90	25/17653	0.00714537	0.0509983	0.0395834	GJB5/BMP7	2
GO:0061037	negative regulation of cartilage development	2/90	25/17653	0.00714537	0.0509983	0.0395834	PTHLH/GREM1	2
GO:0043407	negative regulation of MAP kinase activity	3/90	78/17653	0.00740073	0.0522067	0.0405213	UCHL1/SERPINB3/BMP7	3
GO:0050000	chromosome localization	3/90	78/17653	0.00740073	0.0522067	0.0405213	KIF2C/CENPF/CENPE	3
GO:0055117	regulation of cardiac muscle contraction	3/90	78/17653	0.00740073	0.0522067	0.0405213	DSP/DSC2/DSG2	3
GO:0006261	DNA-dependent DNA replication	4/90	151/17653	0.00744264	0.0522996	0.0405935	CDC6/GINS1/RAD51/RFC4	4
GO:0010833	telomere maintenance via telomere lengthening	3/90	79/17653	0.00766487	0.0533911	0.0414406	NEK2/AURKB/RAD51	3
GO:0000732	strand displacement	2/90	26/17653	0.00771531	0.0533911	0.0414406	EXO1/RAD51	2
GO:0061842	microtubule organizing center localization	2/90	26/17653	0.00771531	0.0533911	0.0414406	ASPM/AURKA	2
GO:1904353	regulation of telomere capping	2/90	26/17653	0.00771531	0.0533911	0.0414406	NEK2/AURKB	2
GO:0045682	regulation of epidermis development	3/90	80/17653	0.00793454	0.0543373	0.0421751	CDH3/EZH2/SFN	3
GO:0048477	oogenesis	3/90	80/17653	0.00793454	0.0543373	0.0421751	ASPM/TRIP13/AURKA	3
GO:0098742	cell-cell adhesion via plasma-membrane adhesion molecules	5/90	242/17653	0.00794161	0.0543373	0.0421751	DSC3/CDH3/CLDN1/DSC2/DSG2	5
GO:0022616	DNA strand elongation	2/90	27/17653	0.00830509	0.0566115	0.0439402	GINS1/RFC4	2
GO:0098727	maintenance of cell number	4/90	157/17653	0.00851347	0.0578154	0.0448746	SOX2/ASPM/BMP7/EZH2	4
GO:0007156	homophilic cell adhesion via plasma membrane adhesion molecules	4/90	158/17653	0.00870123	0.0588707	0.0456938	DSC3/CDH3/DSC2/DSG2	4
GO:0072527	pyrimidine-containing compound metabolic process	3/90	83/17653	0.00877691	0.0591628	0.0459205	TK1/UCK2/TYMS	3
GO:0046134	pyrimidine nucleoside biosynthetic process	2/90	28/17653	0.0089145	0.0596485	0.0462974	TK1/UCK2	2
GO:0070979	protein K11-linked ubiquitination	2/90	28/17653	0.0089145	0.0596485	0.0462974	UBE2C/UBE2T	2
GO:0007050	cell cycle arrest	5/90	250/17653	0.00906599	0.0604399	0.0469117	SOX2/FOXM1/CDKN3/AURKA/SFN	5
GO:0065004	protein-DNA complex assembly	5/90	252/17653	0.00936342	0.0619894	0.0481144	CENPA/CENPF/HELLS/RAD51/CENPE	5
GO:0032392	DNA geometric change	3/90	85/17653	0.00936653	0.0619894	0.0481144	RAD54L/GINS1/RAD51	3
GO:0034614	cellular response to reactive oxygen species	4/90	162/17653	0.00947932	0.0622539	0.0483197	BMP7/CCNA2/EZH2/ECT2	4
GO:0010458	exit from mitosis	2/90	29/17653	0.00954332	0.0622539	0.0483197	UBE2C/ANLN	2
GO:0010800	positive regulation of peptidyl-threonine phosphorylation	2/90	29/17653	0.00954332	0.0622539	0.0483197	PLK1/BMP7	2
GO:0034698	response to gonadotropin	2/90	29/17653	0.00954332	0.0622539	0.0483197	GJB2/CCNA2	2
GO:0021700	developmental maturation	5/90	256/17653	0.0099784	0.0644022	0.0499872	TRIP13/CDH3/AURKA/GREM1/TYMS	5
GO:0001578	microtubule bundle formation	3/90	87/17653	0.00997881	0.0644022	0.0499872	PLK1/KIF20A/PRC1	3
GO:1901989	positive regulation of cell cycle phase transition	3/90	87/17653	0.00997881	0.0644022	0.0499872	UBE2C/CDC6/DTL	3
GO:0010569	regulation of double-strand break repair via homologous recombination	2/90	30/17653	0.0101913	0.0653108	0.0506923	RAD51/CHEK1	2
GO:0048384	retinoic acid receptor signaling pathway	2/90	30/17653	0.0101913	0.0653108	0.0506923	PRAME/EZH2	2
GO:0042326	negative regulation of phosphorylation	7/90	473/17653	0.0104995	0.0670497	0.0520421	FOXM1/UCHL1/PLK1/SERPINB3/BMP7/GREM1/SFN	7
GO:0007044	cell-substrate junction assembly	3/90	89/17653	0.0106139	0.067543	0.0524249	KRT5/COL17A1/GREM1	3
GO:0006310	DNA recombination	5/90	261/17653	0.0107855	0.0683815	0.0530757	EXO1/RAD54L/TRIP13/RAD51/CHEK1	5
GO:0006760	folic acid-containing compound metabolic process	2/90	31/17653	0.0108584	0.0683815	0.0530757	TYMS/GGH	2
GO:0010837	regulation of keratinocyte proliferation	2/90	31/17653	0.0108584	0.0683815	0.0530757	CDH3/SFN	2
GO:0006469	negative regulation of protein kinase activity	5/90	263/17653	0.0111206	0.0697912	0.0541699	UCHL1/PLK1/SERPINB3/BMP7/SFN	5
GO:0097327	response to antineoplastic agent	3/90	91/17653	0.011272	0.0704981	0.0547186	GJB2/RAD51/CLDN1	3
GO:0009954	proximal/distal pattern formation	2/90	32/17653	0.0115442	0.0719535	0.0558483	HOXD10/GREM1	2
GO:0006942	regulation of striated muscle contraction	3/90	92/17653	0.0116096	0.0721145	0.0559732	DSP/DSC2/DSG2	3
GO:0043409	negative regulation of MAPK cascade	4/90	173/17653	0.0118489	0.0733502	0.0569323	FOXM1/UCHL1/SERPINB3/BMP7	4
GO:0002478	antigen processing and presentation of exogenous peptide antigen	4/90	174/17653	0.0120814	0.0745363	0.0578529	KIF2C/KIF23/CENPE/KIF11	4
GO:0006221	pyrimidine nucleotide biosynthetic process	2/90	33/17653	0.0122486	0.0747226	0.0579976	UCK2/TYMS	2
GO:0015949	nucleobase-containing small molecule interconversion	2/90	33/17653	0.0122486	0.0747226	0.0579976	RRM2/TYMS	2
GO:0071312	cellular response to alkaloid	2/90	33/17653	0.0122486	0.0747226	0.0579976	CCNA2/RAD51	2
GO:0022617	extracellular matrix disassembly	3/90	94/17653	0.0123024	0.0747226	0.0579976	MMP13/MMP10/MMP1	3
GO:2000045	regulation of G1/S transition of mitotic cell cycle	4/90	175/17653	0.0123169	0.0747226	0.0579976	CDC6/EZH2/AURKA/SFN	4
GO:0048736	appendage development	4/90	176/17653	0.0125553	0.0756646	0.0587287	PITX1/HOXD10/BMP7/GREM1	4
GO:0060173	limb development	4/90	176/17653	0.0125553	0.0756646	0.0587287	PITX1/HOXD10/BMP7/GREM1	4
GO:0001501	skeletal system development	7/90	493/17653	0.0129593	0.0774031	0.060078	MMP13/PITX1/PTHLH/HOXD10/BMP7/GREM1/TYMS	7
GO:0032212	positive regulation of telomere maintenance via telomerase	2/90	34/17653	0.0129714	0.0774031	0.060078	NEK2/AURKB	2
GO:0051443	positive regulation of ubiquitin-protein transferase activity	2/90	34/17653	0.0129714	0.0774031	0.060078	UBE2C/PLK1	2
GO:0002027	regulation of heart rate	3/90	97/17653	0.0133853	0.0796119	0.0617924	DSP/DSC2/DSG2	3
GO:0071241	cellular response to inorganic substance	4/90	180/17653	0.0135385	0.0800002	0.0620939	CCNA2/RAD51/ECT2/CLDN1	4
GO:0071478	cellular response to radiation	4/90	180/17653	0.0135385	0.0800002	0.0620939	AURKB/RAD51/ECT2/CHEK1	4
GO:0009262	deoxyribonucleotide metabolic process	2/90	35/17653	0.0137124	0.0805049	0.0624856	RRM2/TYMS	2
GO:0051293	establishment of spindle localization	2/90	35/17653	0.0137124	0.0805049	0.0624856	CENPA/NUSAP1	2
GO:0019884	antigen processing and presentation of exogenous antigen	4/90	181/17653	0.0137917	0.0807105	0.0626452	KIF2C/KIF23/CENPE/KIF11	4
GO:0002931	response to ischemia	2/90	36/17653	0.0144713	0.0836121	0.0648973	GJB2/UCHL1	2
GO:0006730	one-carbon metabolic process	2/90	36/17653	0.0144713	0.0836121	0.0648973	CA9/TYMS	2
GO:0030212	hyaluronan metabolic process	2/90	36/17653	0.0144713	0.0836121	0.0648973	ABCC5/HMMR	2
GO:1904358	positive regulation of telomere maintenance via telomere lengthening	2/90	36/17653	0.0144713	0.0836121	0.0648973	NEK2/AURKB	2
GO:0006282	regulation of DNA repair	3/90	100/17653	0.014521	0.0836334	0.0649138	FOXM1/RAD51/CHEK1	3
GO:0033673	negative regulation of kinase activity	5/90	283/17653	0.01487	0.085105	0.066056	UCHL1/PLK1/SERPINB3/BMP7/SFN	5
GO:0071824	protein-DNA complex subunit organization	5/90	283/17653	0.01487	0.085105	0.066056	CENPA/CENPF/HELLS/RAD51/CENPE	5
GO:0035137	hindlimb morphogenesis	2/90	37/17653	0.0152481	0.0863633	0.0670327	PITX1/HOXD10	2
GO:0042558	pteridine-containing compound metabolic process	2/90	37/17653	0.0152481	0.0863633	0.0670327	TYMS/GGH	2
GO:0043094	cellular metabolic compound salvage	2/90	37/17653	0.0152481	0.0863633	0.0670327	TK1/UCK2	2
GO:1900180	regulation of protein localization to nucleus	3/90	102/17653	0.0153076	0.0863633	0.0670327	TRIM29/PLK1/ECT2	3
GO:0007565	female pregnancy	4/90	187/17653	0.0153746	0.0863633	0.0670327	PTHLH/GJB2/SLC2A1/DSG2	4
GO:0048002	antigen processing and presentation of peptide antigen	4/90	187/17653	0.0153746	0.0863633	0.0670327	KIF2C/KIF23/CENPE/KIF11	4
GO:0018105	peptidyl-serine phosphorylation	5/90	288/17653	0.0159252	0.0891809	0.0692197	TTK/AURKB/PLK1/AURKA/PFN2	5
GO:0042769	DNA damage response, detection of DNA damage	2/90	38/17653	0.0160424	0.089288	0.0693028	RFC4/DTL	2
GO:1905209	positive regulation of cardiocyte differentiation	2/90	38/17653	0.0160424	0.089288	0.0693028	BMP7/GREM1	2
GO:0097305	response to alcohol	4/90	191/17653	0.016491	0.0915047	0.0710233	RAD51/CLDN1/TYMS/GGH	4
GO:0043161	proteasome-mediated ubiquitin-dependent protein catabolic process	6/90	403/17653	0.0170237	0.0941314	0.073062	UBE2C/AURKB/UCHL1/BUB1B/PLK1/AURKA	6
GO:1902806	regulation of cell cycle G1/S phase transition	4/90	193/17653	0.0170678	0.0941314	0.073062	CDC6/EZH2/AURKA/SFN	4
GO:0030866	cortical actin cytoskeleton organization	2/90	40/17653	0.0176831	0.0972301	0.0754672	ANLN/KIF23	2
GO:0009112	nucleobase metabolic process	2/90	41/17653	0.018529	0.100966	0.0783671	UCK2/TYMS	2
GO:0010799	regulation of peptidyl-threonine phosphorylation	2/90	41/17653	0.018529	0.100966	0.0783671	PLK1/BMP7	2
GO:0043616	keratinocyte proliferation	2/90	41/17653	0.018529	0.100966	0.0783671	CDH3/SFN	2
GO:0030330	DNA damage response, signal transduction by p53 class mediator	3/90	110/17653	0.0186915	0.101246	0.0785839	FOXM1/AURKA/SFN	3
GO:0070252	actin-mediated cell contraction	3/90	110/17653	0.0186915	0.101246	0.0785839	DSP/DSC2/DSG2	3
GO:0019985	translesion synthesis	2/90	42/17653	0.0193917	0.104727	0.081286	RFC4/DTL	2
GO:0000724	double-strand break repair via homologous recombination	3/90	112/17653	0.0195971	0.105523	0.0819039	RAD54L/RAD51/CHEK1	3
GO:0048762	mesenchymal cell differentiation	4/90	202/17653	0.0198193	0.106405	0.0825881	SERPINB3/BMP7/EZH2/GREM1	4
GO:0000725	recombinational repair	3/90	113/17653	0.0200589	0.106628	0.0827618	RAD54L/RAD51/CHEK1	3
GO:0071156	regulation of cell cycle arrest	3/90	113/17653	0.0200589	0.106628	0.0827618	FOXM1/AURKA/SFN	3
GO:0021983	pituitary gland development	2/90	43/17653	0.0202711	0.106628	0.0827618	PITX1/SOX2	2
GO:0045104	intermediate filament cytoskeleton organization	2/90	43/17653	0.0202711	0.106628	0.0827618	PKP1/DSP	2
GO:0051445	regulation of meiotic cell cycle	2/90	43/17653	0.0202711	0.106628	0.0827618	TTK/ASPM	2
GO:0071548	response to dexamethasone	2/90	43/17653	0.0202711	0.106628	0.0827618	GJB2/CLDN1	2
GO:0072698	protein localization to microtubule cytoskeleton	2/90	43/17653	0.0202711	0.106628	0.0827618	TTK/AURKA	2
GO:0001649	osteoblast differentiation	4/90	205/17653	0.0207939	0.108824	0.0844662	PTHLH/SOX2/BMP7/GREM1	4
GO:0051348	negative regulation of transferase activity	5/90	309/17653	0.0209021	0.108824	0.0844662	UCHL1/PLK1/SERPINB3/BMP7/SFN	5
GO:0071214	cellular response to abiotic stimulus	5/90	310/17653	0.0211617	0.108824	0.0844662	SLC2A1/AURKB/RAD51/ECT2/CHEK1	5
GO:0104004	cellular response to environmental stimulus	5/90	310/17653	0.0211617	0.108824	0.0844662	SLC2A1/AURKB/RAD51/ECT2/CHEK1	5
GO:0007077	mitotic nuclear envelope disassembly	2/90	44/17653	0.0211669	0.108824	0.0844662	CCNB2/PLK1	2
GO:0007080	mitotic metaphase plate congression	2/90	44/17653	0.0211669	0.108824	0.0844662	KIF2C/CENPE	2
GO:0045103	intermediate filament-based process	2/90	44/17653	0.0211669	0.108824	0.0844662	PKP1/DSP	2
GO:0048599	oocyte development	2/90	44/17653	0.0211669	0.108824	0.0844662	TRIP13/AURKA	2
GO:2000134	negative regulation of G1/S transition of mitotic cell cycle	3/90	116/17653	0.0214802	0.110124	0.0854751	EZH2/AURKA/SFN	3
GO:0001701	in utero embryonic development	5/90	312/17653	0.0216872	0.110674	0.0859021	GJB5/NEK2/CCNB2/BMP7/GINS1	5
GO:0001667	ameboidal-type cell migration	6/90	426/17653	0.0217092	0.110674	0.0859021	S100A2/ANLN/BMP7/GREM1/CXCL13/PFN2	6
GO:0043434	response to peptide hormone	6/90	427/17653	0.0219308	0.111492	0.0865368	GJB2/SLC2A1/CDC6/BMP7/CCNA2/GGH	6
GO:0031055	chromatin remodeling at centromere	2/90	45/17653	0.022079	0.111923	0.0868716	CENPA/HELLS	2
GO:0048705	skeletal system morphogenesis	4/90	209/17653	0.0221387	0.111923	0.0868716	MMP13/HOXD10/BMP7/GREM1	4
GO:0006220	pyrimidine nucleotide metabolic process	2/90	47/17653	0.0239511	0.119756	0.0929508	UCK2/TYMS	2
GO:0032330	regulation of chondrocyte differentiation	2/90	47/17653	0.0239511	0.119756	0.0929508	PTHLH/GREM1	2
GO:0032873	negative regulation of stress-activated MAPK cascade	2/90	47/17653	0.0239511	0.119756	0.0929508	FOXM1/SERPINB3	2
GO:0070303	negative regulation of stress-activated protein kinase signaling cascade	2/90	47/17653	0.0239511	0.119756	0.0929508	FOXM1/SERPINB3	2
GO:0018209	peptidyl-serine modification	5/90	322/17653	0.0244429	0.12188	0.0945995	TTK/AURKB/PLK1/AURKA/PFN2	5
GO:0006213	pyrimidine nucleoside metabolic process	2/90	48/17653	0.0249108	0.122081	0.0947559	TK1/UCK2	2
GO:0009163	nucleoside biosynthetic process	2/90	48/17653	0.0249108	0.122081	0.0947559	TK1/UCK2	2
GO:0010862	positive regulation of pathway-restricted SMAD protein phosphorylation	2/90	48/17653	0.0249108	0.122081	0.0947559	TTK/BMP7	2
GO:0030397	membrane disassembly	2/90	48/17653	0.0249108	0.122081	0.0947559	CCNB2/PLK1	2
GO:0051081	nuclear envelope disassembly	2/90	48/17653	0.0249108	0.122081	0.0947559	CCNB2/PLK1	2
GO:0060711	labyrinthine layer development	2/90	48/17653	0.0249108	0.122081	0.0947559	GJB5/BMP7	2
GO:1902807	negative regulation of cell cycle G1/S phase transition	3/90	123/17653	0.0250065	0.122081	0.0947559	EZH2/AURKA/SFN	3
GO:0010631	epithelial cell migration	5/90	324/17653	0.0250199	0.122081	0.0947559	S100A2/ANLN/GREM1/CXCL13/PFN2	5
GO:0044706	multi-multicellular organism process	4/90	218/17653	0.0253557	0.123389	0.0957709	PTHLH/GJB2/SLC2A1/DSG2	4
GO:0009314	response to radiation	6/90	442/17653	0.0254419	0.123478	0.0958403	AURKB/RAD54L/RAD51/ECT2/CHEK1/DTL	6
GO:0032963	collagen metabolic process	3/90	124/17653	0.0255342	0.123597	0.0959321	MMP13/MMP10/MMP1	3
GO:0009994	oocyte differentiation	2/90	49/17653	0.0258861	0.124383	0.0965429	TRIP13/AURKA	2
GO:0061383	trabecula morphogenesis	2/90	49/17653	0.0258861	0.124383	0.0965429	BMP7/GREM1	2
GO:0090132	epithelium migration	5/90	327/17653	0.0259018	0.124383	0.0965429	S100A2/ANLN/GREM1/CXCL13/PFN2	5
GO:0019882	antigen processing and presentation	4/90	221/17653	0.0264876	0.126529	0.098208	KIF2C/KIF23/CENPE/KIF11	4
GO:0048738	cardiac muscle tissue development	4/90	221/17653	0.0264876	0.126529	0.098208	BMP7/DSP/GREM1/DSG2	4
GO:0030865	cortical cytoskeleton organization	2/90	50/17653	0.0268766	0.127384	0.0988719	ANLN/KIF23	2
GO:0036297	interstrand cross-link repair	2/90	50/17653	0.0268766	0.127384	0.0988719	UBE2T/RAD51	2
GO:1901659	glycosyl compound biosynthetic process	2/90	50/17653	0.0268766	0.127384	0.0988719	TK1/UCK2	2
GO:0090130	tissue migration	5/90	333/17653	0.0277251	0.129785	0.100735	S100A2/ANLN/GREM1/CXCL13/PFN2	5
GO:0007131	reciprocal meiotic recombination	2/90	51/17653	0.0278824	0.129785	0.100735	TRIP13/RAD51	2
GO:0032206	positive regulation of telomere maintenance	2/90	51/17653	0.0278824	0.129785	0.100735	NEK2/AURKB	2
GO:0033762	response to glucagon	2/90	51/17653	0.0278824	0.129785	0.100735	GJB2/CCNA2	2
GO:0035825	homologous recombination	2/90	51/17653	0.0278824	0.129785	0.100735	TRIP13/RAD51	2
GO:0070830	bicellular tight junction assembly	2/90	51/17653	0.0278824	0.129785	0.100735	ECT2/CLDN1	2
GO:0070936	protein K48-linked ubiquitination	2/90	51/17653	0.0278824	0.129785	0.100735	UBE2C/UBE2T	2
GO:0010498	proteasomal protein catabolic process	6/90	453/17653	0.028244	0.130886	0.10159	UBE2C/AURKB/UCHL1/BUB1B/PLK1/AURKA	6
GO:0034332	adherens junction organization	3/90	129/17653	0.0282627	0.130886	0.10159	DSP/CDH3/GREM1	3
GO:0000302	response to reactive oxygen species	4/90	227/17653	0.0288415	0.133227	0.103407	BMP7/CCNA2/EZH2/ECT2	4
GO:0045471	response to ethanol	3/90	131/17653	0.0293959	0.135444	0.105128	CLDN1/TYMS/GGH	3
GO:0006301	postreplication repair	2/90	53/17653	0.0299386	0.135691	0.10532	RFC4/DTL	2
GO:0032210	regulation of telomere maintenance via telomerase	2/90	53/17653	0.0299386	0.135691	0.10532	NEK2/AURKB	2
GO:0048146	positive regulation of fibroblast proliferation	2/90	53/17653	0.0299386	0.135691	0.10532	CDC6/CCNA2	2
GO:0051438	regulation of ubiquitin-protein transferase activity	2/90	53/17653	0.0299386	0.135691	0.10532	UBE2C/PLK1	2
GO:0022412	cellular process involved in reproduction in multicellular organism	5/90	340/17653	0.0299535	0.135691	0.10532	TTK/ASPM/PLK1/TRIP13/AURKA	5
GO:0035690	cellular response to drug	5/90	340/17653	0.0299535	0.135691	0.10532	GJB2/CCNA2/RAD51/EZH2/ECT2	5
GO:0060048	cardiac muscle contraction	3/90	132/17653	0.0299714	0.135691	0.10532	DSP/DSC2/DSG2	3
GO:0003229	ventricular cardiac muscle tissue development	2/90	54/17653	0.0309888	0.139258	0.108088	DSP/DSG2	2
GO:0050922	negative regulation of chemotaxis	2/90	54/17653	0.0309888	0.139258	0.108088	GREM1/CXCL13	2
GO:0090183	regulation of kidney development	2/90	54/17653	0.0309888	0.139258	0.108088	BMP7/GREM1	2
GO:0030048	actin filament-based movement	3/90	134/17653	0.0311403	0.139595	0.108349	DSP/DSC2/DSG2	3
GO:0016569	covalent chromatin modification	6/90	464/17653	0.0312438	0.139714	0.108442	AURKB/CCNA2/HELLS/EZH2/AURKA/CHEK1	6
GO:0009411	response to UV	3/90	135/17653	0.0317337	0.141211	0.109604	AURKB/CHEK1/DTL	3
GO:0061351	neural precursor cell proliferation	3/90	135/17653	0.0317337	0.141211	0.109604	PTPRZ1/MELK/ASPM	3
GO:0016233	telomere capping	2/90	55/17653	0.0320534	0.141595	0.109902	NEK2/AURKB	2
GO:0060688	regulation of morphogenesis of a branching structure	2/90	55/17653	0.0320534	0.141595	0.109902	BMP7/GREM1	2
GO:2000242	negative regulation of reproductive process	2/90	55/17653	0.0320534	0.141595	0.109902	TTK/BMP7	2
GO:0046824	positive regulation of nucleocytoplasmic transport	2/90	56/17653	0.0331324	0.146007	0.113326	ECT2/SFN	2
GO:0045604	regulation of epidermal cell differentiation	2/90	58/17653	0.0353324	0.154952	0.120269	EZH2/SFN	2
GO:1905207	regulation of cardiocyte differentiation	2/90	58/17653	0.0353324	0.154952	0.120269	BMP7/GREM1	2
GO:0001508	action potential	3/90	141/17653	0.0354182	0.154955	0.120271	DSP/DSC2/DSG2	3
GO:0060135	maternal process involved in female pregnancy	2/90	59/17653	0.0364532	0.1591	0.123489	GJB2/DSG2	2
GO:0051384	response to glucocorticoid	3/90	143/17653	0.0366935	0.159385	0.12371	GJB2/CLDN1/TYMS	3
GO:0061337	cardiac conduction	3/90	143/17653	0.0366935	0.159385	0.12371	DSP/DSC2/DSG2	3
GO:0043297	apical junction assembly	2/90	60/17653	0.0375876	0.162108	0.125823	ECT2/CLDN1	2
GO:0045143	homologous chromosome segregation	2/90	60/17653	0.0375876	0.162108	0.125823	PLK1/TRIP13	2
GO:1904356	regulation of telomere maintenance via telomere lengthening	2/90	60/17653	0.0375876	0.162108	0.125823	NEK2/AURKB	2
GO:0001824	blastocyst development	2/90	61/17653	0.0387355	0.166663	0.129359	NEK2/GINS1	2
GO:0034504	protein localization to nucleus	4/90	250/17653	0.0389924	0.167373	0.12991	TRIM29/PLK1/BMP7/ECT2	4
GO:0030900	forebrain development	5/90	366/17653	0.0392077	0.167901	0.13032	PITX1/SLC2A1/SOX2/ASPM/EZH2	5
GO:1901652	response to peptide	6/90	491/17653	0.0394734	0.168642	0.130895	GJB2/SLC2A1/CDC6/BMP7/CCNA2/GGH	6
GO:0006977	DNA damage response, signal transduction by p53 class mediator resulting in cell cycle arrest	2/90	62/17653	0.0398967	0.170051	0.131989	AURKA/SFN	2
GO:0009165	nucleotide biosynthetic process	5/90	369/17653	0.0403763	0.171694	0.133264	PTHLH/RRM2/TK1/UCK2/TYMS	5
GO:0042246	tissue regeneration	2/90	63/17653	0.041071	0.173366	0.134561	SOX2/EZH2	2
GO:0072431	signal transduction involved in mitotic G1 DNA damage checkpoint	2/90	63/17653	0.041071	0.173366	0.134561	AURKA/SFN	2
GO:1902400	intracellular signal transduction involved in G1 DNA damage checkpoint	2/90	63/17653	0.041071	0.173366	0.134561	AURKA/SFN	2
GO:0001503	ossification	5/90	371/17653	0.0411671	0.173366	0.134561	MMP13/PTHLH/SOX2/BMP7/GREM1	5
GO:0001890	placenta development	3/90	150/17653	0.041341	0.173366	0.134561	GJB2/GJB5/BMP7	3
GO:0010212	response to ionizing radiation	3/90	150/17653	0.041341	0.173366	0.134561	RAD54L/RAD51/ECT2	3
GO:1901293	nucleoside phosphate biosynthetic process	5/90	373/17653	0.0419673	0.175587	0.136286	PTHLH/RRM2/TK1/UCK2/TYMS	5
GO:0060485	mesenchyme development	4/90	257/17653	0.04244	0.177158	0.137505	SERPINB3/BMP7/EZH2/GREM1	4
GO:0061035	regulation of cartilage development	2/90	65/17653	0.0434583	0.179352	0.139208	PTHLH/GREM1	2
GO:0072413	signal transduction involved in mitotic cell cycle checkpoint	2/90	65/17653	0.0434583	0.179352	0.139208	AURKA/SFN	2
GO:1900182	positive regulation of protein localization to nucleus	2/90	65/17653	0.0434583	0.179352	0.139208	PLK1/ECT2	2
GO:1902402	signal transduction involved in mitotic DNA damage checkpoint	2/90	65/17653	0.0434583	0.179352	0.139208	AURKA/SFN	2
GO:1902403	signal transduction involved in mitotic DNA integrity checkpoint	2/90	65/17653	0.0434583	0.179352	0.139208	AURKA/SFN	2
GO:0006513	protein monoubiquitination	2/90	66/17653	0.0446711	0.18394	0.142769	UBE2T/DTL	2
GO:0019827	stem cell population maintenance	3/90	155/17653	0.0448341	0.184194	0.142966	SOX2/ASPM/BMP7	3
GO:0030500	regulation of bone mineralization	2/90	67/17653	0.0458963	0.187711	0.145696	BMP7/GREM1	2
GO:0071479	cellular response to ionizing radiation	2/90	67/17653	0.0458963	0.187711	0.145696	RAD51/ECT2	2
GO:0051100	negative regulation of binding	3/90	158/17653	0.0469986	0.189773	0.147296	NEK2/AURKB/AURKA	3
GO:0007004	telomere maintenance via telomerase	2/90	68/17653	0.0471339	0.189773	0.147296	NEK2/AURKB	2
GO:0006970	response to osmotic stress	2/90	69/17653	0.0483836	0.189773	0.147296	SLC2A1/CLDN1	2
GO:1900006	positive regulation of dendrite development	2/90	69/17653	0.0483836	0.189773	0.147296	BMP7/EZH2	2
GO:0031960	response to corticosteroid	3/90	160/17653	0.0484699	0.189773	0.147296	GJB2/CLDN1/TYMS	3
GO:0048545	response to steroid hormone	5/90	391/17653	0.0495945	0.189773	0.147296	GJB2/BMP7/CLDN1/TYMS/DSG2	5
GO:0000730	DNA recombinase assembly	1/90	10/17653	0.0498414	0.189773	0.147296	RAD51	1
GO:0001574	ganglioside biosynthetic process	1/90	10/17653	0.0498414	0.189773	0.147296	B4GALNT1	1
GO:0006222	UMP biosynthetic process	1/90	10/17653	0.0498414	0.189773	0.147296	UCK2	1
GO:0009173	pyrimidine ribonucleoside monophosphate metabolic process	1/90	10/17653	0.0498414	0.189773	0.147296	UCK2	1
GO:0009174	pyrimidine ribonucleoside monophosphate biosynthetic process	1/90	10/17653	0.0498414	0.189773	0.147296	UCK2	1
GO:0010838	positive regulation of keratinocyte proliferation	1/90	10/17653	0.0498414	0.189773	0.147296	CDH3	1
GO:0030259	lipid glycosylation	1/90	10/17653	0.0498414	0.189773	0.147296	B4GALNT1	1
GO:0031507	heterochromatin assembly	1/90	10/17653	0.0498414	0.189773	0.147296	HELLS	1
GO:0033623	regulation of integrin activation	1/90	10/17653	0.0498414	0.189773	0.147296	CXCL13	1
GO:0035768	endothelial cell chemotaxis to fibroblast growth factor	1/90	10/17653	0.0498414	0.189773	0.147296	CXCL13	1
GO:0035999	tetrahydrofolate interconversion	1/90	10/17653	0.0498414	0.189773	0.147296	TYMS	1
GO:0042908	xenobiotic transport	1/90	10/17653	0.0498414	0.189773	0.147296	SLC2A1	1
GO:0043129	surfactant homeostasis	1/90	10/17653	0.0498414	0.189773	0.147296	ABCA12	1
GO:0045003	double-strand break repair via synthesis-dependent strand annealing	1/90	10/17653	0.0498414	0.189773	0.147296	RAD51	1
GO:0046049	UMP metabolic process	1/90	10/17653	0.0498414	0.189773	0.147296	UCK2	1
GO:0048262	determination of dorsal/ventral asymmetry	1/90	10/17653	0.0498414	0.189773	0.147296	GREM1	1
GO:0060281	regulation of oocyte development	1/90	10/17653	0.0498414	0.189773	0.147296	AURKA	1
GO:0060346	bone trabecula formation	1/90	10/17653	0.0498414	0.189773	0.147296	GREM1	1
GO:0060513	prostatic bud formation	1/90	10/17653	0.0498414	0.189773	0.147296	BMP7	1
GO:0072203	cell proliferation involved in metanephros development	1/90	10/17653	0.0498414	0.189773	0.147296	BMP7	1
GO:0090735	DNA repair complex assembly	1/90	10/17653	0.0498414	0.189773	0.147296	RAD51	1
GO:1902337	regulation of apoptotic process involved in morphogenesis	1/90	10/17653	0.0498414	0.189773	0.147296	BMP7	1
GO:1902414	protein localization to cell junction	1/90	10/17653	0.0498414	0.189773	0.147296	DSP	1
GO:1903011	negative regulation of bone development	1/90	10/17653	0.0498414	0.189773	0.147296	GREM1	1
GO:1905879	regulation of oogenesis	1/90	10/17653	0.0498414	0.189773	0.147296	AURKA	1
GO:2000544	regulation of endothelial cell chemotaxis to fibroblast growth factor	1/90	10/17653	0.0498414	0.189773	0.147296	CXCL13	1
GO:2001054	negative regulation of mesenchymal cell apoptotic process	1/90	10/17653	0.0498414	0.189773	0.147296	BMP7	1
GO:0021543	pallium development	3/90	163/17653	0.050719	0.192667	0.149542	SLC2A1/ASPM/EZH2	3
GO:0031571	mitotic G1 DNA damage checkpoint	2/90	71/17653	0.0509191	0.192667	0.149542	AURKA/SFN	2
GO:0044819	mitotic G1/S transition checkpoint	2/90	71/17653	0.0509191	0.192667	0.149542	AURKA/SFN	2
GO:0043062	extracellular structure organization	5/90	395/17653	0.051394	0.19406	0.150624	MMP13/MMP10/MMP1/BMP7/GREM1	5
GO:0044783	G1 DNA damage checkpoint	2/90	72/17653	0.0522045	0.196058	0.152175	AURKA/SFN	2
GO:0006937	regulation of muscle contraction	3/90	165/17653	0.0522463	0.196058	0.152175	DSP/DSC2/DSG2	3
GO:0048469	cell maturation	3/90	165/17653	0.0522463	0.196058	0.152175	TRIP13/AURKA/TYMS	3
GO:0007517	muscle organ development	5/90	398/17653	0.0527685	0.196317	0.152376	PITX1/HOXD10/CENPF/DSP/GREM1	5
GO:0000018	regulation of DNA recombination	2/90	73/17653	0.0535014	0.196317	0.152376	RAD51/CHEK1	2
GO:0035019	somatic stem cell population maintenance	2/90	73/17653	0.0535014	0.196317	0.152376	SOX2/BMP7	2
GO:0001833	inner cell mass cell proliferation	1/90	11/17653	0.0546883	0.196317	0.152376	GINS1	1
GO:0010820	positive regulation of T cell chemotaxis	1/90	11/17653	0.0546883	0.196317	0.152376	CXCL13	1
GO:0016264	gap junction assembly	1/90	11/17653	0.0546883	0.196317	0.152376	GJB2	1
GO:0019852	L-ascorbic acid metabolic process	1/90	11/17653	0.0546883	0.196317	0.152376	SLC2A1	1
GO:0032060	bleb assembly	1/90	11/17653	0.0546883	0.196317	0.152376	ANLN	1
GO:0034244	negative regulation of transcription elongation from RNA polymerase II promoter	1/90	11/17653	0.0546883	0.196317	0.152376	EZH2	1
GO:0035766	cell chemotaxis to fibroblast growth factor	1/90	11/17653	0.0546883	0.196317	0.152376	CXCL13	1
GO:0045835	negative regulation of meiotic nuclear division	1/90	11/17653	0.0546883	0.196317	0.152376	TTK	1
GO:0051593	response to folic acid	1/90	11/17653	0.0546883	0.196317	0.152376	TYMS	1
GO:0060379	cardiac muscle cell myoblast differentiation	1/90	11/17653	0.0546883	0.196317	0.152376	GREM1	1
GO:0060394	negative regulation of pathway-restricted SMAD protein phosphorylation	1/90	11/17653	0.0546883	0.196317	0.152376	GREM1	1
GO:0061307	cardiac neural crest cell differentiation involved in heart development	1/90	11/17653	0.0546883	0.196317	0.152376	BMP7	1
GO:0061308	cardiac neural crest cell development involved in heart development	1/90	11/17653	0.0546883	0.196317	0.152376	BMP7	1
GO:0070673	response to interleukin-18	1/90	11/17653	0.0546883	0.196317	0.152376	CLDN1	1
GO:0071474	cellular hyperosmotic response	1/90	11/17653	0.0546883	0.196317	0.152376	SLC2A1	1
GO:0072697	protein localization to cell cortex	1/90	11/17653	0.0546883	0.196317	0.152376	ANLN	1
GO:1904847	regulation of cell chemotaxis to fibroblast growth factor	1/90	11/17653	0.0546883	0.196317	0.152376	CXCL13	1
GO:1990001	inhibition of cysteine-type endopeptidase activity involved in apoptotic process	1/90	11/17653	0.0546883	0.196317	0.152376	BIRC5	1
GO:2000615	regulation of histone H3-K9 acetylation	1/90	11/17653	0.0546883	0.196317	0.152376	CHEK1	1
GO:0072001	renal system development	4/90	280/17653	0.054947	0.196857	0.152795	BMP7/CENPF/CEP55/GREM1	4
GO:0006278	RNA-dependent DNA biosynthetic process	2/90	75/17653	0.0561295	0.199913	0.155167	NEK2/AURKB	2
GO:0032508	DNA duplex unwinding	2/90	75/17653	0.0561295	0.199913	0.155167	GINS1/RAD51	2
GO:0072384	organelle transport along microtubule	2/90	75/17653	0.0561295	0.199913	0.155167	UCHL1/KIF23	2
GO:0021536	diencephalon development	2/90	76/17653	0.0574604	0.200203	0.155391	PITX1/SOX2	2
GO:0034644	cellular response to UV	2/90	76/17653	0.0574604	0.200203	0.155391	AURKB/CHEK1	2
GO:0070167	regulation of biomineral tissue development	2/90	76/17653	0.0574604	0.200203	0.155391	BMP7/GREM1	2
GO:0006941	striated muscle contraction	3/90	173/17653	0.058576	0.200203	0.155391	DSP/DSC2/DSG2	3
GO:0007422	peripheral nervous system development	2/90	77/17653	0.0588022	0.200203	0.155391	HOXD10/CLDN1	2
GO:0072028	nephron morphogenesis	2/90	77/17653	0.0588022	0.200203	0.155391	BMP7/GREM1	2
GO:2000177	regulation of neural precursor cell proliferation	2/90	77/17653	0.0588022	0.200203	0.155391	PTPRZ1/ASPM	2
GO:0003334	keratinocyte development	1/90	12/17653	0.0595107	0.200203	0.155391	SFN	1
GO:0005984	disaccharide metabolic process	1/90	12/17653	0.0595107	0.200203	0.155391	SLC2A1	1
GO:0006563	L-serine metabolic process	1/90	12/17653	0.0595107	0.200203	0.155391	PSAT1	1
GO:0008340	determination of adult lifespan	1/90	12/17653	0.0595107	0.200203	0.155391	RAD54L	1
GO:0009265	2'-deoxyribonucleotide biosynthetic process	1/90	12/17653	0.0595107	0.200203	0.155391	TYMS	1
GO:0010457	centriole-centriole cohesion	1/90	12/17653	0.0595107	0.200203	0.155391	NEK2	1
GO:0010819	regulation of T cell chemotaxis	1/90	12/17653	0.0595107	0.200203	0.155391	CXCL13	1
GO:0019896	axonal transport of mitochondrion	1/90	12/17653	0.0595107	0.200203	0.155391	UCHL1	1
GO:0033631	cell-cell adhesion mediated by integrin	1/90	12/17653	0.0595107	0.200203	0.155391	CXCL13	1
GO:0033700	phospholipid efflux	1/90	12/17653	0.0595107	0.200203	0.155391	ABCA12	1
GO:0034116	positive regulation of heterotypic cell-cell adhesion	1/90	12/17653	0.0595107	0.200203	0.155391	BMP7	1
GO:0046385	deoxyribose phosphate biosynthetic process	1/90	12/17653	0.0595107	0.200203	0.155391	TYMS	1
GO:0048875	chemical homeostasis within a tissue	1/90	12/17653	0.0595107	0.200203	0.155391	ABCA12	1
GO:0051657	maintenance of organelle location	1/90	12/17653	0.0595107	0.200203	0.155391	ASPM	1
GO:0060272	embryonic skeletal joint morphogenesis	1/90	12/17653	0.0595107	0.200203	0.155391	BMP7	1
GO:0060442	branching involved in prostate gland morphogenesis	1/90	12/17653	0.0595107	0.200203	0.155391	BMP7	1
GO:0060707	trophoblast giant cell differentiation	1/90	12/17653	0.0595107	0.200203	0.155391	GJB5	1
GO:0070486	leukocyte aggregation	1/90	12/17653	0.0595107	0.200203	0.155391	BMP7	1
GO:0099133	ATP hydrolysis coupled anion transmembrane transport	1/90	12/17653	0.0595107	0.200203	0.155391	ABCC5	1
GO:1901722	regulation of cell proliferation involved in kidney development	1/90	12/17653	0.0595107	0.200203	0.155391	BMP7	1
GO:1904748	regulation of apoptotic process involved in development	1/90	12/17653	0.0595107	0.200203	0.155391	BMP7	1
GO:2000121	regulation of removal of superoxide radicals	1/90	12/17653	0.0595107	0.200203	0.155391	BMP7	1
GO:2001053	regulation of mesenchymal cell apoptotic process	1/90	12/17653	0.0595107	0.200203	0.155391	BMP7	1
GO:0071260	cellular response to mechanical stimulus	2/90	78/17653	0.0601549	0.201996	0.156783	SLC2A1/CHEK1	2
GO:0008344	adult locomotory behavior	2/90	79/17653	0.0615182	0.205815	0.159747	HOXD10/UCHL1	2
GO:0032204	regulation of telomere maintenance	2/90	79/17653	0.0615182	0.205815	0.159747	NEK2/AURKB	2
GO:1901888	regulation of cell junction assembly	2/90	81/17653	0.0642765	0.207154	0.160787	GREM1/CLDN1	2
GO:0002903	negative regulation of B cell apoptotic process	1/90	13/17653	0.0643089	0.207154	0.160787	AURKB	1
GO:0003161	cardiac conduction system development	1/90	13/17653	0.0643089	0.207154	0.160787	DSG2	1
GO:0003337	mesenchymal to epithelial transition involved in metanephros morphogenesis	1/90	13/17653	0.0643089	0.207154	0.160787	GREM1	1
GO:0007171	activation of transmembrane receptor protein tyrosine kinase activity	1/90	13/17653	0.0643089	0.207154	0.160787	GREM1	1
GO:0021520	spinal cord motor neuron cell fate specification	1/90	13/17653	0.0643089	0.207154	0.160787	HOXD10	1
GO:0021781	glial cell fate commitment	1/90	13/17653	0.0643089	0.207154	0.160787	SOX2	1
GO:0030213	hyaluronan biosynthetic process	1/90	13/17653	0.0643089	0.207154	0.160787	ABCC5	1
GO:0032785	negative regulation of DNA-templated transcription, elongation	1/90	13/17653	0.0643089	0.207154	0.160787	EZH2	1
GO:0043568	positive regulation of insulin-like growth factor receptor signaling pathway	1/90	13/17653	0.0643089	0.207154	0.160787	CDH3	1
GO:0043970	histone H3-K9 acetylation	1/90	13/17653	0.0643089	0.207154	0.160787	CHEK1	1
GO:0045605	negative regulation of epidermal cell differentiation	1/90	13/17653	0.0643089	0.207154	0.160787	EZH2	1
GO:0048934	peripheral nervous system neuron differentiation	1/90	13/17653	0.0643089	0.207154	0.160787	HOXD10	1
GO:0048935	peripheral nervous system neuron development	1/90	13/17653	0.0643089	0.207154	0.160787	HOXD10	1
GO:0060576	intestinal epithelial cell development	1/90	13/17653	0.0643089	0.207154	0.160787	TYMS	1
GO:0060601	lateral sprouting from an epithelium	1/90	13/17653	0.0643089	0.207154	0.160787	BMP7	1
GO:0061430	bone trabecula morphogenesis	1/90	13/17653	0.0643089	0.207154	0.160787	GREM1	1
GO:0090192	regulation of glomerulus development	1/90	13/17653	0.0643089	0.207154	0.160787	BMP7	1
GO:0097152	mesenchymal cell apoptotic process	1/90	13/17653	0.0643089	0.207154	0.160787	BMP7	1
GO:1901213	regulation of transcription from RNA polymerase II promoter involved in heart development	1/90	13/17653	0.0643089	0.207154	0.160787	GREM1	1
GO:2000010	positive regulation of protein localization to cell surface	1/90	13/17653	0.0643089	0.207154	0.160787	ABCA12	1
GO:0032436	positive regulation of proteasomal ubiquitin-dependent protein catabolic process	2/90	82/17653	0.0656712	0.210796	0.163614	PLK1/AURKA	2
GO:0045445	myoblast differentiation	2/90	82/17653	0.0656712	0.210796	0.163614	PITX1/GREM1	2
GO:0048839	inner ear development	3/90	182/17653	0.0661092	0.211829	0.164415	GJB2/SOX2/CCNA2	3
GO:0000722	telomere maintenance via recombination	1/90	14/17653	0.0690828	0.215662	0.16739	RAD51	1
GO:0006241	CTP biosynthetic process	1/90	14/17653	0.0690828	0.215662	0.16739	UCK2	1
GO:0010839	negative regulation of keratinocyte proliferation	1/90	14/17653	0.0690828	0.215662	0.16739	SFN	1
GO:0010875	positive regulation of cholesterol efflux	1/90	14/17653	0.0690828	0.215662	0.16739	ABCA12	1
GO:0021984	adenohypophysis development	1/90	14/17653	0.0690828	0.215662	0.16739	SOX2	1
GO:0036445	neuronal stem cell division	1/90	14/17653	0.0690828	0.215662	0.16739	ASPM	1
GO:0043455	regulation of secondary metabolic process	1/90	14/17653	0.0690828	0.215662	0.16739	CDH3	1
GO:0046036	CTP metabolic process	1/90	14/17653	0.0690828	0.215662	0.16739	UCK2	1
GO:0046606	negative regulation of centrosome cycle	1/90	14/17653	0.0690828	0.215662	0.16739	NEK2	1
GO:0046851	negative regulation of bone remodeling	1/90	14/17653	0.0690828	0.215662	0.16739	GREM1	1
GO:0055057	neuroblast division	1/90	14/17653	0.0690828	0.215662	0.16739	ASPM	1
GO:0060712	spongiotrophoblast layer development	1/90	14/17653	0.0690828	0.215662	0.16739	GJB5	1
GO:0072109	glomerular mesangium development	1/90	14/17653	0.0690828	0.215662	0.16739	BMP7	1
GO:0090399	replicative senescence	1/90	14/17653	0.0690828	0.215662	0.16739	CHEK1	1
GO:0097329	response to antimetabolite	1/90	14/17653	0.0690828	0.215662	0.16739	RAD51	1
GO:2001020	regulation of response to DNA damage stimulus	3/90	186/17653	0.0695937	0.216884	0.168339	FOXM1/RAD51/CHEK1	3
GO:0001708	cell fate specification	2/90	85/17653	0.0699155	0.217515	0.168829	HOXD10/SOX2	2
GO:0006998	nuclear envelope organization	2/90	86/17653	0.0713499	0.220897	0.171454	CCNB2/PLK1	2
GO:0006338	chromatin remodeling	3/90	188/17653	0.0713668	0.220897	0.171454	CENPA/HELLS/CHEK1	3
GO:0031032	actomyosin structure organization	3/90	188/17653	0.0713668	0.220897	0.171454	ANLN/KIF23/PFN2	3
GO:0009124	nucleoside monophosphate biosynthetic process	3/90	189/17653	0.072261	0.223215	0.173253	TK1/UCK2/TYMS	3
GO:0048145	regulation of fibroblast proliferation	2/90	87/17653	0.0727939	0.223215	0.173253	CDC6/CCNA2	2
GO:0000921	septin ring assembly	1/90	15/17653	0.0738327	0.223215	0.173253	ANLN	1
GO:0001325	formation of extrachromosomal circular DNA	1/90	15/17653	0.0738327	0.223215	0.173253	EXO1	1
GO:0002467	germinal center formation	1/90	15/17653	0.0738327	0.223215	0.173253	CXCL13	1
GO:0003417	growth plate cartilage development	1/90	15/17653	0.0738327	0.223215	0.173253	MMP13	1
GO:0009209	pyrimidine ribonucleoside triphosphate biosynthetic process	1/90	15/17653	0.0738327	0.223215	0.173253	UCK2	1
GO:0072075	metanephric mesenchyme development	1/90	15/17653	0.0738327	0.223215	0.173253	BMP7	1
GO:0072498	embryonic skeletal joint development	1/90	15/17653	0.0738327	0.223215	0.173253	BMP7	1
GO:0090656	t-circle formation	1/90	15/17653	0.0738327	0.223215	0.173253	EXO1	1
GO:0090737	telomere maintenance via telomere trimming	1/90	15/17653	0.0738327	0.223215	0.173253	EXO1	1
GO:0097340	inhibition of cysteine-type endopeptidase activity	1/90	15/17653	0.0738327	0.223215	0.173253	BIRC5	1
GO:0097341	zymogen inhibition	1/90	15/17653	0.0738327	0.223215	0.173253	BIRC5	1
GO:2000781	positive regulation of double-strand break repair	1/90	15/17653	0.0738327	0.223215	0.173253	FOXM1	1
GO:0048144	fibroblast proliferation	2/90	88/17653	0.0742474	0.223726	0.173649	CDC6/CCNA2	2
GO:0071158	positive regulation of cell cycle arrest	2/90	88/17653	0.0742474	0.223726	0.173649	AURKA/SFN	2
GO:0001656	metanephros development	2/90	89/17653	0.0757103	0.227381	0.176486	BMP7/GREM1	2
GO:0001892	embryonic placenta development	2/90	89/17653	0.0757103	0.227381	0.176486	GJB5/BMP7	2
GO:0033273	response to vitamin	2/90	90/17653	0.0771823	0.227974	0.176947	BMP7/TYMS	2
GO:0001655	urogenital system development	4/90	316/17653	0.0780956	0.227974	0.176947	BMP7/CENPF/CEP55/GREM1	4
GO:0001711	endodermal cell fate commitment	1/90	16/17653	0.0785585	0.227974	0.176947	SOX2	1
GO:0001832	blastocyst growth	1/90	16/17653	0.0785585	0.227974	0.176947	GINS1	1
GO:0002070	epithelial cell maturation	1/90	16/17653	0.0785585	0.227974	0.176947	TYMS	1
GO:0002689	negative regulation of leukocyte chemotaxis	1/90	16/17653	0.0785585	0.227974	0.176947	GREM1	1
GO:0007076	mitotic chromosome condensation	1/90	16/17653	0.0785585	0.227974	0.176947	NUSAP1	1
GO:0009208	pyrimidine ribonucleoside triphosphate metabolic process	1/90	16/17653	0.0785585	0.227974	0.176947	UCK2	1
GO:0016446	somatic hypermutation of immunoglobulin genes	1/90	16/17653	0.0785585	0.227974	0.176947	EXO1	1
GO:0030214	hyaluronan catabolic process	1/90	16/17653	0.0785585	0.227974	0.176947	HMMR	1
GO:0043173	nucleotide salvage	1/90	16/17653	0.0785585	0.227974	0.176947	UCK2	1
GO:0043508	negative regulation of JUN kinase activity	1/90	16/17653	0.0785585	0.227974	0.176947	SERPINB3	1
GO:0043931	ossification involved in bone maturation	1/90	16/17653	0.0785585	0.227974	0.176947	GREM1	1
GO:0048820	hair follicle maturation	1/90	16/17653	0.0785585	0.227974	0.176947	CDH3	1
GO:0051447	negative regulation of meiotic cell cycle	1/90	16/17653	0.0785585	0.227974	0.176947	TTK	1
GO:0070828	heterochromatin organization	1/90	16/17653	0.0785585	0.227974	0.176947	HELLS	1
GO:0071732	cellular response to nitric oxide	1/90	16/17653	0.0785585	0.227974	0.176947	CCNA2	1
GO:0072283	metanephric renal vesicle morphogenesis	1/90	16/17653	0.0785585	0.227974	0.176947	GREM1	1
GO:0140131	positive regulation of lymphocyte chemotaxis	1/90	16/17653	0.0785585	0.227974	0.176947	CXCL13	1
GO:0006767	water-soluble vitamin metabolic process	2/90	91/17653	0.0786634	0.227974	0.176947	SLC2A1/PSAT1	2
GO:0043154	negative regulation of cysteine-type endopeptidase activity involved in apoptotic process	2/90	91/17653	0.0786634	0.227974	0.176947	BIRC5/SFN	2
GO:0090630	activation of GTPase activity	2/90	91/17653	0.0786634	0.227974	0.176947	ECT2/CXCL13	2
GO:0060070	canonical Wnt signaling pathway	4/90	317/17653	0.0787993	0.228004	0.17697	SOX2/ASPM/CDH3/GREM1	4
GO:0016570	histone modification	5/90	450/17653	0.0799947	0.231096	0.17937	AURKB/CCNA2/EZH2/AURKA/CHEK1	5
GO:0060993	kidney morphogenesis	2/90	92/17653	0.0801535	0.231188	0.179441	BMP7/GREM1	2
GO:0051260	protein homooligomerization	4/90	320/17653	0.0809292	0.233056	0.180891	RAD51/TK1/ECT2/CLDN1	4
GO:0035637	multicellular organismal signaling	3/90	199/17653	0.0814776	0.233463	0.181207	DSP/DSC2/DSG2	3
GO:0071456	cellular response to hypoxia	3/90	199/17653	0.0814776	0.233463	0.181207	CA9/BMP7/CCNA2	3
GO:0048704	embryonic skeletal system morphogenesis	2/90	93/17653	0.0816524	0.233463	0.181207	HOXD10/BMP7	2
GO:0070301	cellular response to hydrogen peroxide	2/90	93/17653	0.0816524	0.233463	0.181207	EZH2/ECT2	2
GO:0000076	DNA replication checkpoint	1/90	17/17653	0.0832606	0.233463	0.181207	CDC6	1
GO:0002076	osteoblast development	1/90	17/17653	0.0832606	0.233463	0.181207	PTHLH	1
GO:0002566	somatic diversification of immune receptors via somatic mutation	1/90	17/17653	0.0832606	0.233463	0.181207	EXO1	1
GO:0009070	serine family amino acid biosynthetic process	1/90	17/17653	0.0832606	0.233463	0.181207	PSAT1	1
GO:0009200	deoxyribonucleoside triphosphate metabolic process	1/90	17/17653	0.0832606	0.233463	0.181207	TYMS	1
GO:0030502	negative regulation of bone mineralization	1/90	17/17653	0.0832606	0.233463	0.181207	GREM1	1
GO:0031106	septin ring organization	1/90	17/17653	0.0832606	0.233463	0.181207	ANLN	1
GO:0033189	response to vitamin A	1/90	17/17653	0.0832606	0.233463	0.181207	TYMS	1
GO:0033630	positive regulation of cell adhesion mediated by integrin	1/90	17/17653	0.0832606	0.233463	0.181207	CXCL13	1
GO:0042438	melanin biosynthetic process	1/90	17/17653	0.0832606	0.233463	0.181207	CDH3	1
GO:0044320	cellular response to leptin stimulus	1/90	17/17653	0.0832606	0.233463	0.181207	CCNA2	1
GO:0060572	morphogenesis of an epithelial bud	1/90	17/17653	0.0832606	0.233463	0.181207	BMP7	1
GO:2000738	positive regulation of stem cell differentiation	1/90	17/17653	0.0832606	0.233463	0.181207	BMP7	1
GO:0002064	epithelial cell development	3/90	201/17653	0.0833796	0.233463	0.181207	CLDN1/TYMS/SFN	3
GO:0016925	protein sumoylation	2/90	95/17653	0.0846762	0.235643	0.1829	BIRC5/AURKB	2
GO:1990823	response to leukemia inhibitory factor	2/90	95/17653	0.0846762	0.235643	0.1829	ADAM23/MYBL2	2
GO:1990830	cellular response to leukemia inhibitory factor	2/90	95/17653	0.0846762	0.235643	0.1829	ADAM23/MYBL2	2
GO:2000060	positive regulation of ubiquitin-dependent protein catabolic process	2/90	95/17653	0.0846762	0.235643	0.1829	PLK1/AURKA	2
GO:0045665	negative regulation of neuron differentiation	3/90	203/17653	0.0853008	0.237019	0.183967	SOX2/ASPM/BMP7	3
GO:0097711	ciliary basal body-plasma membrane docking	2/90	96/17653	0.0862009	0.239155	0.185625	NEK2/PLK1	2
GO:0001657	ureteric bud development	2/90	97/17653	0.0877338	0.239953	0.186245	BMP7/GREM1	2
GO:0002062	chondrocyte differentiation	2/90	97/17653	0.0877338	0.239953	0.186245	PTHLH/GREM1	2
GO:0010972	negative regulation of G2/M transition of mitotic cell cycle	2/90	97/17653	0.0877338	0.239953	0.186245	AURKB/AURKA	2
GO:0098869	cellular oxidant detoxification	2/90	97/17653	0.0877338	0.239953	0.186245	GPX2/BMP7	2
GO:0001573	ganglioside metabolic process	1/90	18/17653	0.0879389	0.239953	0.186245	B4GALNT1	1
GO:0006582	melanin metabolic process	1/90	18/17653	0.0879389	0.239953	0.186245	CDH3	1
GO:0010002	cardioblast differentiation	1/90	18/17653	0.0879389	0.239953	0.186245	GREM1	1
GO:0030952	establishment or maintenance of cytoskeleton polarity	1/90	18/17653	0.0879389	0.239953	0.186245	KIF2C	1
GO:0032185	septin cytoskeleton organization	1/90	18/17653	0.0879389	0.239953	0.186245	ANLN	1
GO:0070977	bone maturation	1/90	18/17653	0.0879389	0.239953	0.186245	GREM1	1
GO:0071371	cellular response to gonadotropin stimulus	1/90	18/17653	0.0879389	0.239953	0.186245	CCNA2	1
GO:0036294	cellular response to decreased oxygen levels	3/90	206/17653	0.0882179	0.239995	0.186277	CA9/BMP7/CCNA2	3
GO:0043393	regulation of protein binding	3/90	206/17653	0.0882179	0.239995	0.186277	AURKB/PLK1/AURKA	3
GO:0032091	negative regulation of protein binding	2/90	98/17653	0.089275	0.241427	0.187389	AURKB/AURKA	2
GO:0050905	neuromuscular process	2/90	98/17653	0.089275	0.241427	0.187389	HOXD10/UCHL1	2
GO:0072163	mesonephric epithelium development	2/90	98/17653	0.089275	0.241427	0.187389	BMP7/GREM1	2
GO:0072164	mesonephric tubule development	2/90	98/17653	0.089275	0.241427	0.187389	BMP7/GREM1	2
GO:0006323	DNA packaging	3/90	208/17653	0.090186	0.242127	0.187932	CENPA/HELLS/NUSAP1	3
GO:0043583	ear development	3/90	208/17653	0.090186	0.242127	0.187932	GJB2/SOX2/CCNA2	3
GO:0035335	peptidyl-tyrosine dephosphorylation	2/90	99/17653	0.0908242	0.242127	0.187932	PTPRZ1/CDKN3	2
GO:0048871	multicellular organismal homeostasis	4/90	335/17653	0.092004	0.242127	0.187932	ABCA12/CDH3/CLDN1/SFN	4
GO:0002544	chronic inflammatory response	1/90	19/17653	0.0925936	0.242127	0.187932	CXCL13	1
GO:0002902	regulation of B cell apoptotic process	1/90	19/17653	0.0925936	0.242127	0.187932	AURKB	1
GO:0006978	DNA damage response, signal transduction by p53 class mediator resulting in transcription of p21 class mediator	1/90	19/17653	0.0925936	0.242127	0.187932	FOXM1	1
GO:0008356	asymmetric cell division	1/90	19/17653	0.0925936	0.242127	0.187932	ASPM	1
GO:0033622	integrin activation	1/90	19/17653	0.0925936	0.242127	0.187932	CXCL13	1
GO:0034104	negative regulation of tissue remodeling	1/90	19/17653	0.0925936	0.242127	0.187932	GREM1	1
GO:0051307	meiotic chromosome separation	1/90	19/17653	0.0925936	0.242127	0.187932	TTK	1
GO:0060973	cell migration involved in heart development	1/90	19/17653	0.0925936	0.242127	0.187932	BMP7	1
GO:0070168	negative regulation of biomineral tissue development	1/90	19/17653	0.0925936	0.242127	0.187932	GREM1	1
GO:0070734	histone H3-K27 methylation	1/90	19/17653	0.0925936	0.242127	0.187932	EZH2	1
GO:0070987	error-free translesion synthesis	1/90	19/17653	0.0925936	0.242127	0.187932	RFC4	1
GO:0071731	response to nitric oxide	1/90	19/17653	0.0925936	0.242127	0.187932	CCNA2	1
GO:0072074	kidney mesenchyme development	1/90	19/17653	0.0925936	0.242127	0.187932	BMP7	1
GO:0072077	renal vesicle morphogenesis	1/90	19/17653	0.0925936	0.242127	0.187932	GREM1	1
GO:0072079	nephron tubule formation	1/90	19/17653	0.0925936	0.242127	0.187932	GREM1	1
GO:0072111	cell proliferation involved in kidney development	1/90	19/17653	0.0925936	0.242127	0.187932	BMP7	1
GO:0090190	positive regulation of branching involved in ureteric bud morphogenesis	1/90	19/17653	0.0925936	0.242127	0.187932	GREM1	1
GO:1901673	regulation of mitotic spindle assembly	1/90	19/17653	0.0925936	0.242127	0.187932	PLK1	1
GO:1902170	cellular response to reactive nitrogen species	1/90	19/17653	0.0925936	0.242127	0.187932	CCNA2	1
GO:0051701	interaction with host	3/90	211/17653	0.0931727	0.243292	0.188836	SERPINB3/CLDN1/TYMS	3
GO:0046822	regulation of nucleocytoplasmic transport	2/90	101/17653	0.0939465	0.24461	0.189859	ECT2/SFN	2
GO:1990748	cellular detoxification	2/90	101/17653	0.0939465	0.24461	0.189859	GPX2/BMP7	2
GO:0045732	positive regulation of protein catabolic process	3/90	212/17653	0.0941774	0.244861	0.190054	PLK1/AURKA/DTL	3
GO:0001823	mesonephros development	2/90	102/17653	0.0955193	0.245763	0.190754	BMP7/GREM1	2
GO:0090100	positive regulation of transmembrane receptor protein serine/threonine kinase signaling pathway	2/90	102/17653	0.0955193	0.245763	0.190754	TTK/BMP7	2
GO:0030198	extracellular matrix organization	4/90	341/17653	0.0966282	0.245763	0.190754	MMP13/MMP10/MMP1/GREM1	4
GO:0000132	establishment of mitotic spindle orientation	1/90	20/17653	0.0972248	0.245763	0.190754	CENPA	1
GO:0002052	positive regulation of neuroblast proliferation	1/90	20/17653	0.0972248	0.245763	0.190754	ASPM	1
GO:0009219	pyrimidine deoxyribonucleotide metabolic process	1/90	20/17653	0.0972248	0.245763	0.190754	TYMS	1
GO:0032373	positive regulation of sterol transport	1/90	20/17653	0.0972248	0.245763	0.190754	ABCA12	1
GO:0032376	positive regulation of cholesterol transport	1/90	20/17653	0.0972248	0.245763	0.190754	ABCA12	1
GO:0034643	establishment of mitochondrion localization, microtubule-mediated	1/90	20/17653	0.0972248	0.245763	0.190754	UCHL1	1
GO:0042276	error-prone translesion synthesis	1/90	20/17653	0.0972248	0.245763	0.190754	RFC4	1
GO:0042772	DNA damage response, signal transduction resulting in transcription	1/90	20/17653	0.0972248	0.245763	0.190754	FOXM1	1
GO:0046697	decidualization	1/90	20/17653	0.0972248	0.245763	0.190754	GJB2	1
GO:0046827	positive regulation of protein export from nucleus	1/90	20/17653	0.0972248	0.245763	0.190754	SFN	1
GO:0047497	mitochondrion transport along microtubule	1/90	20/17653	0.0972248	0.245763	0.190754	UCHL1	1
GO:0051797	regulation of hair follicle development	1/90	20/17653	0.0972248	0.245763	0.190754	CDH3	1
GO:0060039	pericardium development	1/90	20/17653	0.0972248	0.245763	0.190754	BMP7	1
GO:0060231	mesenchymal to epithelial transition	1/90	20/17653	0.0972248	0.245763	0.190754	GREM1	1
GO:0060575	intestinal epithelial cell differentiation	1/90	20/17653	0.0972248	0.245763	0.190754	TYMS	1
GO:0072087	renal vesicle development	1/90	20/17653	0.0972248	0.245763	0.190754	GREM1	1
GO:2000810	regulation of bicellular tight junction assembly	1/90	20/17653	0.0972248	0.245763	0.190754	CLDN1	1
GO:0043281	regulation of cysteine-type endopeptidase activity involved in apoptotic process	3/90	216/17653	0.0982409	0.247987	0.19248	SOX2/BIRC5/SFN	3
GO:1901800	positive regulation of proteasomal protein catabolic process	2/90	104/17653	0.0986875	0.248769	0.193087	PLK1/AURKA	2
GO:0043405	regulation of MAP kinase activity	4/90	344/17653	0.0989811	0.249164	0.193394	UCHL1/SERPINB3/BMP7/EZH2	4
GO:0014013	regulation of gliogenesis	2/90	105/17653	0.100283	0.252092	0.195667	PTPRZ1/EZH2	2
GO:1903829	positive regulation of cellular protein localization	4/90	347/17653	0.101361	0.252287	0.195818	ABCA12/PLK1/ECT2/SFN	4
GO:0003272	endocardial cushion formation	1/90	21/17653	0.101833	0.252287	0.195818	BMP7	1
GO:0006346	methylation-dependent chromatin silencing	1/90	21/17653	0.101833	0.252287	0.195818	HELLS	1
GO:0007130	synaptonemal complex assembly	1/90	21/17653	0.101833	0.252287	0.195818	TRIP13	1
GO:0034114	regulation of heterotypic cell-cell adhesion	1/90	21/17653	0.101833	0.252287	0.195818	BMP7	1
GO:0036120	cellular response to platelet-derived growth factor stimulus	1/90	21/17653	0.101833	0.252287	0.195818	CCNA2	1
GO:0044321	response to leptin	1/90	21/17653	0.101833	0.252287	0.195818	CCNA2	1
GO:0046132	pyrimidine ribonucleoside biosynthetic process	1/90	21/17653	0.101833	0.252287	0.195818	UCK2	1
GO:0046653	tetrahydrofolate metabolic process	1/90	21/17653	0.101833	0.252287	0.195818	TYMS	1
GO:1903429	regulation of cell maturation	1/90	21/17653	0.101833	0.252287	0.195818	AURKA	1
GO:0031398	positive regulation of protein ubiquitination	2/90	106/17653	0.101885	0.252287	0.195818	UBE2C/PLK1	2
GO:0051098	regulation of binding	4/90	349/17653	0.102962	0.254607	0.197619	NEK2/AURKB/PLK1/AURKA	4
GO:0044773	mitotic DNA damage checkpoint	2/90	107/17653	0.103495	0.255578	0.198372	AURKA/SFN	2
GO:0071453	cellular response to oxygen levels	3/90	222/17653	0.104468	0.257552	0.199905	CA9/BMP7/CCNA2	3
GO:0043279	response to alkaloid	2/90	108/17653	0.105112	0.257552	0.199905	CCNA2/RAD51	2
GO:0003416	endochondral bone growth	1/90	22/17653	0.106417	0.257552	0.199905	MMP13	1
GO:0007063	regulation of sister chromatid cohesion	1/90	22/17653	0.106417	0.257552	0.199905	BUB1	1
GO:0009220	pyrimidine ribonucleotide biosynthetic process	1/90	22/17653	0.106417	0.257552	0.199905	UCK2	1
GO:0009651	response to salt stress	1/90	22/17653	0.106417	0.257552	0.199905	CLDN1	1
GO:0010971	positive regulation of G2/M transition of mitotic cell cycle	1/90	22/17653	0.106417	0.257552	0.199905	DTL	1
GO:0036119	response to platelet-derived growth factor	1/90	22/17653	0.106417	0.257552	0.199905	CCNA2	1
GO:0048799	animal organ maturation	1/90	22/17653	0.106417	0.257552	0.199905	GREM1	1
GO:0051654	establishment of mitochondrion localization	1/90	22/17653	0.106417	0.257552	0.199905	UCHL1	1
GO:0060445	branching involved in salivary gland morphogenesis	1/90	22/17653	0.106417	0.257552	0.199905	BMP7	1
GO:0061213	positive regulation of mesonephros development	1/90	22/17653	0.106417	0.257552	0.199905	GREM1	1
GO:0090025	regulation of monocyte chemotaxis	1/90	22/17653	0.106417	0.257552	0.199905	GREM1	1
GO:1901623	regulation of lymphocyte chemotaxis	1/90	22/17653	0.106417	0.257552	0.199905	CXCL13	1
GO:2001026	regulation of endothelial cell chemotaxis	1/90	22/17653	0.106417	0.257552	0.199905	CXCL13	1
GO:0021987	cerebral cortex development	2/90	109/17653	0.106735	0.257979	0.200236	SLC2A1/ASPM	2
GO:0090092	regulation of transmembrane receptor protein serine/threonine kinase signaling pathway	3/90	225/17653	0.107639	0.259818	0.201663	TTK/BMP7/GREM1	3
GO:0051153	regulation of striated muscle cell differentiation	2/90	110/17653	0.108366	0.261226	0.202756	EZH2/GREM1	2
GO:0002688	regulation of leukocyte chemotaxis	2/90	111/17653	0.110003	0.261295	0.20281	GREM1/CXCL13	2
GO:0007569	cell aging	2/90	111/17653	0.110003	0.261295	0.20281	FOXM1/CHEK1	2
GO:0010633	negative regulation of epithelial cell migration	2/90	111/17653	0.110003	0.261295	0.20281	CXCL13/PFN2	2
GO:2000117	negative regulation of cysteine-type endopeptidase activity	2/90	111/17653	0.110003	0.261295	0.20281	BIRC5/SFN	2
GO:0006297	nucleotide-excision repair, DNA gap filling	1/90	23/17653	0.110979	0.261295	0.20281	RFC4	1
GO:0007141	male meiosis I	1/90	23/17653	0.110979	0.261295	0.20281	TRIP13	1
GO:0009110	vitamin biosynthetic process	1/90	23/17653	0.110979	0.261295	0.20281	PSAT1	1
GO:0010288	response to lead ion	1/90	23/17653	0.110979	0.261295	0.20281	CLDN1	1
GO:0010818	T cell chemotaxis	1/90	23/17653	0.110979	0.261295	0.20281	CXCL13	1
GO:0016338	calcium-independent cell-cell adhesion via plasma membrane cell-adhesion molecules	1/90	23/17653	0.110979	0.261295	0.20281	CLDN1	1
GO:0030819	positive regulation of cAMP biosynthetic process	1/90	23/17653	0.110979	0.261295	0.20281	PTHLH	1
GO:0032402	melanosome transport	1/90	23/17653	0.110979	0.261295	0.20281	CDH3	1
GO:0033688	regulation of osteoblast proliferation	1/90	23/17653	0.110979	0.261295	0.20281	GREM1	1
GO:0045606	positive regulation of epidermal cell differentiation	1/90	23/17653	0.110979	0.261295	0.20281	SFN	1
GO:0072012	glomerulus vasculature development	1/90	23/17653	0.110979	0.261295	0.20281	BMP7	1
GO:0090189	regulation of branching involved in ureteric bud morphogenesis	1/90	23/17653	0.110979	0.261295	0.20281	GREM1	1
GO:1903010	regulation of bone development	1/90	23/17653	0.110979	0.261295	0.20281	GREM1	1
GO:1904385	cellular response to angiotensin	1/90	23/17653	0.110979	0.261295	0.20281	CDC6	1
GO:0048193	Golgi vesicle transport	4/90	360/17653	0.111976	0.263303	0.204368	KIF2C/KIF23/CENPE/KIF11	4
GO:0044774	mitotic DNA integrity checkpoint	2/90	113/17653	0.113297	0.266065	0.206512	AURKA/SFN	2
GO:0045667	regulation of osteoblast differentiation	2/90	114/17653	0.114953	0.266465	0.206822	BMP7/GREM1	2
GO:1903510	mucopolysaccharide metabolic process	2/90	114/17653	0.114953	0.266465	0.206822	ABCC5/HMMR	2
GO:0001783	B cell apoptotic process	1/90	24/17653	0.115517	0.266465	0.206822	AURKB	1
GO:0002092	positive regulation of receptor internalization	1/90	24/17653	0.115517	0.266465	0.206822	GREM1	1
GO:0006266	DNA ligation	1/90	24/17653	0.115517	0.266465	0.206822	RAD51	1
GO:0006688	glycosphingolipid biosynthetic process	1/90	24/17653	0.115517	0.266465	0.206822	B4GALNT1	1
GO:0009218	pyrimidine ribonucleotide metabolic process	1/90	24/17653	0.115517	0.266465	0.206822	UCK2	1
GO:0021591	ventricular system development	1/90	24/17653	0.115517	0.266465	0.206822	CENPF	1
GO:0032401	establishment of melanosome localization	1/90	24/17653	0.115517	0.266465	0.206822	CDH3	1
GO:0032461	positive regulation of protein oligomerization	1/90	24/17653	0.115517	0.266465	0.206822	MMP1	1
GO:0048103	somatic stem cell division	1/90	24/17653	0.115517	0.266465	0.206822	ASPM	1
GO:0051904	pigment granule transport	1/90	24/17653	0.115517	0.266465	0.206822	CDH3	1
GO:0098868	bone growth	1/90	24/17653	0.115517	0.266465	0.206822	MMP13	1
GO:1900181	negative regulation of protein localization to nucleus	1/90	24/17653	0.115517	0.266465	0.206822	TRIM29	1
GO:0006312	mitotic recombination	1/90	25/17653	0.120032	0.272733	0.211687	RAD51	1
GO:0019430	removal of superoxide radicals	1/90	25/17653	0.120032	0.272733	0.211687	BMP7	1
GO:0045992	negative regulation of embryonic development	1/90	25/17653	0.120032	0.272733	0.211687	BMP7	1
GO:0051905	establishment of pigment granule localization	1/90	25/17653	0.120032	0.272733	0.211687	CDH3	1
GO:0060037	pharyngeal system development	1/90	25/17653	0.120032	0.272733	0.211687	BMP7	1
GO:0060351	cartilage development involved in endochondral bone morphogenesis	1/90	25/17653	0.120032	0.272733	0.211687	MMP13	1
GO:0060561	apoptotic process involved in morphogenesis	1/90	25/17653	0.120032	0.272733	0.211687	BMP7	1
GO:0061437	renal system vasculature development	1/90	25/17653	0.120032	0.272733	0.211687	BMP7	1
GO:0061440	kidney vasculature development	1/90	25/17653	0.120032	0.272733	0.211687	BMP7	1
GO:0090169	regulation of spindle assembly	1/90	25/17653	0.120032	0.272733	0.211687	PLK1	1
GO:2000300	regulation of synaptic vesicle exocytosis	1/90	25/17653	0.120032	0.272733	0.211687	PFN2	1
GO:2000406	positive regulation of T cell migration	1/90	25/17653	0.120032	0.272733	0.211687	CXCL13	1
GO:0021537	telencephalon development	3/90	237/17653	0.120692	0.27389	0.212585	SLC2A1/ASPM/EZH2	3
GO:0032434	regulation of proteasomal ubiquitin-dependent protein catabolic process	2/90	119/17653	0.123329	0.274377	0.212964	PLK1/AURKA	2
GO:0043618	regulation of transcription from RNA polymerase II promoter in response to stress	2/90	119/17653	0.123329	0.274377	0.212964	CA9/CHEK1	2
GO:0046718	viral entry into host cell	2/90	119/17653	0.123329	0.274377	0.212964	SERPINB3/CLDN1	2
GO:0098754	detoxification	2/90	119/17653	0.123329	0.274377	0.212964	GPX2/BMP7	2
GO:1903052	positive regulation of proteolysis involved in cellular protein catabolic process	2/90	119/17653	0.123329	0.274377	0.212964	PLK1/AURKA	2
GO:0032388	positive regulation of intracellular transport	3/90	240/17653	0.124044	0.274377	0.212964	CDH3/ECT2/SFN	3
GO:0001958	endochondral ossification	1/90	26/17653	0.124525	0.274377	0.212964	MMP13	1
GO:0032400	melanosome localization	1/90	26/17653	0.124525	0.274377	0.212964	CDH3	1
GO:0033687	osteoblast proliferation	1/90	26/17653	0.124525	0.274377	0.212964	GREM1	1
GO:0036075	replacement ossification	1/90	26/17653	0.124525	0.274377	0.212964	MMP13	1
GO:0043567	regulation of insulin-like growth factor receptor signaling pathway	1/90	26/17653	0.124525	0.274377	0.212964	CDH3	1
GO:0048596	embryonic camera-type eye morphogenesis	1/90	26/17653	0.124525	0.274377	0.212964	BMP7	1
GO:0051984	positive regulation of chromosome segregation	1/90	26/17653	0.124525	0.274377	0.212964	CDC6	1
GO:0060343	trabecula formation	1/90	26/17653	0.124525	0.274377	0.212964	GREM1	1
GO:0060571	morphogenesis of an epithelial fold	1/90	26/17653	0.124525	0.274377	0.212964	BMP7	1
GO:0060706	cell differentiation involved in embryonic placenta development	1/90	26/17653	0.124525	0.274377	0.212964	GJB5	1
GO:0060740	prostate gland epithelium morphogenesis	1/90	26/17653	0.124525	0.274377	0.212964	BMP7	1
GO:0061217	regulation of mesonephros development	1/90	26/17653	0.124525	0.274377	0.212964	GREM1	1
GO:0072202	cell differentiation involved in metanephros development	1/90	26/17653	0.124525	0.274377	0.212964	GREM1	1
GO:0072273	metanephric nephron morphogenesis	1/90	26/17653	0.124525	0.274377	0.212964	GREM1	1
GO:0090344	negative regulation of cell aging	1/90	26/17653	0.124525	0.274377	0.212964	FOXM1	1
GO:0120033	negative regulation of plasma membrane bounded cell projection assembly	1/90	26/17653	0.124525	0.274377	0.212964	PFN2	1
GO:1902751	positive regulation of cell cycle G2/M phase transition	1/90	26/17653	0.124525	0.274377	0.212964	DTL	1
GO:1990776	response to angiotensin	1/90	26/17653	0.124525	0.274377	0.212964	CDC6	1
GO:0090257	regulation of muscle system process	3/90	242/17653	0.126297	0.277836	0.215648	DSP/DSC2/DSG2	3
GO:0032970	regulation of actin filament-based process	4/90	377/17653	0.126575	0.277836	0.215648	DSP/PFN2/DSC2/DSG2	4
GO:0006275	regulation of DNA replication	2/90	121/17653	0.12672	0.277836	0.215648	CDC6/RFC4	2
GO:0071482	cellular response to light stimulus	2/90	121/17653	0.12672	0.277836	0.215648	AURKB/CHEK1	2
GO:0008016	regulation of heart contraction	3/90	243/17653	0.12743	0.277836	0.215648	DSP/DSC2/DSG2	3
GO:0001838	embryonic epithelial tube formation	2/90	122/17653	0.128424	0.277836	0.215648	BMP7/GREM1	2
GO:0007628	adult walking behavior	1/90	27/17653	0.128995	0.277836	0.215648	UCHL1	1
GO:0031954	positive regulation of protein autophosphorylation	1/90	27/17653	0.128995	0.277836	0.215648	GREM1	1
GO:0032201	telomere maintenance via semi-conservative replication	1/90	27/17653	0.128995	0.277836	0.215648	RFC4	1
GO:0032770	positive regulation of monooxygenase activity	1/90	27/17653	0.128995	0.277836	0.215648	CDH3	1
GO:0034243	regulation of transcription elongation from RNA polymerase II promoter	1/90	27/17653	0.128995	0.277836	0.215648	EZH2	1
GO:0051294	establishment of spindle orientation	1/90	27/17653	0.128995	0.277836	0.215648	CENPA	1
GO:0051875	pigment granule localization	1/90	27/17653	0.128995	0.277836	0.215648	CDH3	1
GO:0071450	cellular response to oxygen radical	1/90	27/17653	0.128995	0.277836	0.215648	BMP7	1
GO:0071451	cellular response to superoxide	1/90	27/17653	0.128995	0.277836	0.215648	BMP7	1
GO:0071539	protein localization to centrosome	1/90	27/17653	0.128995	0.277836	0.215648	AURKA	1
GO:1902692	regulation of neuroblast proliferation	1/90	27/17653	0.128995	0.277836	0.215648	ASPM	1
GO:2000036	regulation of stem cell population maintenance	1/90	27/17653	0.128995	0.277836	0.215648	BMP7	1
GO:2000727	positive regulation of cardiac muscle cell differentiation	1/90	27/17653	0.128995	0.277836	0.215648	GREM1	1
GO:0048706	embryonic skeletal system development	2/90	123/17653	0.130133	0.279955	0.217293	HOXD10/BMP7	2
GO:0003206	cardiac chamber morphogenesis	2/90	124/17653	0.131848	0.281358	0.218382	BMP7/DSP	2
GO:1903322	positive regulation of protein modification by small protein conjugation or removal	2/90	124/17653	0.131848	0.281358	0.218382	UBE2C/PLK1	2
GO:0007281	germ cell development	3/90	248/17653	0.133146	0.281358	0.218382	ASPM/TRIP13/AURKA	3
GO:0010259	multicellular organism aging	1/90	28/17653	0.133443	0.281358	0.218382	RAD54L	1
GO:0010874	regulation of cholesterol efflux	1/90	28/17653	0.133443	0.281358	0.218382	ABCA12	1
GO:0042634	regulation of hair cycle	1/90	28/17653	0.133443	0.281358	0.218382	CDH3	1
GO:0044550	secondary metabolite biosynthetic process	1/90	28/17653	0.133443	0.281358	0.218382	CDH3	1
GO:0060512	prostate gland morphogenesis	1/90	28/17653	0.133443	0.281358	0.218382	BMP7	1
GO:0071480	cellular response to gamma radiation	1/90	28/17653	0.133443	0.281358	0.218382	RAD51	1
GO:0071634	regulation of transforming growth factor beta production	1/90	28/17653	0.133443	0.281358	0.218382	CDH3	1
GO:0090659	walking behavior	1/90	28/17653	0.133443	0.281358	0.218382	UCHL1	1
GO:1900027	regulation of ruffle assembly	1/90	28/17653	0.133443	0.281358	0.218382	PFN2	1
GO:1902803	regulation of synaptic vesicle transport	1/90	28/17653	0.133443	0.281358	0.218382	PFN2	1
GO:1905508	protein localization to microtubule organizing center	1/90	28/17653	0.133443	0.281358	0.218382	AURKA	1
GO:0001704	formation of primary germ layer	2/90	125/17653	0.133568	0.281358	0.218382	SOX2/BMP7	2
GO:0009116	nucleoside metabolic process	2/90	125/17653	0.133568	0.281358	0.218382	TK1/UCK2	2
GO:0035270	endocrine system development	2/90	125/17653	0.133568	0.281358	0.218382	PITX1/SOX2	2
GO:0043620	regulation of DNA-templated transcription in response to stress	2/90	125/17653	0.133568	0.281358	0.218382	CA9/CHEK1	2
GO:0043542	endothelial cell migration	3/90	249/17653	0.1343	0.281922	0.21882	S100A2/GREM1/CXCL13	3
GO:0051650	establishment of vesicle localization	3/90	249/17653	0.1343	0.281922	0.21882	KIF23/CDH3/PFN2	3
GO:2000116	regulation of cysteine-type endopeptidase activity	3/90	249/17653	0.1343	0.281922	0.21882	SOX2/BIRC5/SFN	3
GO:0010951	negative regulation of endopeptidase activity	3/90	251/17653	0.136619	0.286459	0.222341	BIRC5/SERPINB3/SFN	3
GO:0003203	endocardial cushion morphogenesis	1/90	29/17653	0.137868	0.287422	0.223088	BMP7	1
GO:0035116	embryonic hindlimb morphogenesis	1/90	29/17653	0.137868	0.287422	0.223088	PITX1	1
GO:0035767	endothelial cell chemotaxis	1/90	29/17653	0.137868	0.287422	0.223088	CXCL13	1
GO:0040020	regulation of meiotic nuclear division	1/90	29/17653	0.137868	0.287422	0.223088	TTK	1
GO:0071604	transforming growth factor beta production	1/90	29/17653	0.137868	0.287422	0.223088	CDH3	1
GO:0018205	peptidyl-lysine modification	4/90	390/17653	0.138257	0.287903	0.223462	BIRC5/AURKB/EZH2/CHEK1	4
GO:0031647	regulation of protein stability	3/90	253/17653	0.138951	0.289019	0.224328	PLK1/AURKA/PFN2	3
GO:0072175	epithelial tube formation	2/90	130/17653	0.142243	0.294241	0.228381	BMP7/GREM1	2
GO:0000303	response to superoxide	1/90	30/17653	0.14227	0.294241	0.228381	BMP7	1
GO:0031297	replication fork processing	1/90	30/17653	0.14227	0.294241	0.228381	RAD51	1
GO:1900739	regulation of protein insertion into mitochondrial membrane involved in apoptotic signaling pathway	1/90	30/17653	0.14227	0.294241	0.228381	SFN	1
GO:1900740	positive regulation of protein insertion into mitochondrial membrane involved in apoptotic signaling pathway	1/90	30/17653	0.14227	0.294241	0.228381	SFN	1
GO:0032386	regulation of intracellular transport	4/90	395/17653	0.142863	0.295132	0.229073	CDH3/ECT2/PFN2/SFN	4
GO:0022409	positive regulation of cell-cell adhesion	3/90	257/17653	0.143657	0.2961	0.229824	SOX2/BMP7/CXCL13	3
GO:0031334	positive regulation of protein complex assembly	3/90	257/17653	0.143657	0.2961	0.229824	MMP1/CXCL13/PFN2	3
GO:0045165	cell fate commitment	3/90	259/17653	0.14603	0.298885	0.231986	PITX1/HOXD10/SOX2	3
GO:0050768	negative regulation of neurogenesis	3/90	259/17653	0.14603	0.298885	0.231986	SOX2/ASPM/BMP7	3
GO:0001893	maternal placenta development	1/90	31/17653	0.146651	0.298885	0.231986	GJB2	1
GO:0009394	2'-deoxyribonucleotide metabolic process	1/90	31/17653	0.146651	0.298885	0.231986	TYMS	1
GO:0021522	spinal cord motor neuron differentiation	1/90	31/17653	0.146651	0.298885	0.231986	HOXD10	1
GO:0042307	positive regulation of protein import into nucleus	1/90	31/17653	0.146651	0.298885	0.231986	ECT2	1
GO:0045736	negative regulation of cyclin-dependent protein serine/threonine kinase activity	1/90	31/17653	0.146651	0.298885	0.231986	PLK1	1
GO:0070229	negative regulation of lymphocyte apoptotic process	1/90	31/17653	0.146651	0.298885	0.231986	AURKB	1
GO:1901890	positive regulation of cell junction assembly	1/90	31/17653	0.146651	0.298885	0.231986	CLDN1	1
GO:2000403	positive regulation of lymphocyte migration	1/90	31/17653	0.146651	0.298885	0.231986	CXCL13	1
GO:0042063	gliogenesis	3/90	260/17653	0.147222	0.299713	0.232629	SOX2/PTPRZ1/EZH2	3
GO:0051648	vesicle localization	3/90	261/17653	0.148416	0.301807	0.234254	KIF23/CDH3/PFN2	3
GO:0060828	regulation of canonical Wnt signaling pathway	3/90	263/17653	0.150815	0.303406	0.235495	SOX2/ASPM/GREM1	3
GO:0001844	protein insertion into mitochondrial membrane involved in apoptotic signaling pathway	1/90	32/17653	0.151009	0.303406	0.235495	SFN	1
GO:0042755	eating behavior	1/90	32/17653	0.151009	0.303406	0.235495	UCHL1	1
GO:0043403	skeletal muscle tissue regeneration	1/90	32/17653	0.151009	0.303406	0.235495	EZH2	1
GO:0071470	cellular response to osmotic stress	1/90	32/17653	0.151009	0.303406	0.235495	SLC2A1	1
GO:0090322	regulation of superoxide metabolic process	1/90	32/17653	0.151009	0.303406	0.235495	BMP7	1
GO:2000273	positive regulation of signaling receptor activity	1/90	32/17653	0.151009	0.303406	0.235495	GREM1	1
GO:0030260	entry into host cell	2/90	135/17653	0.151036	0.303406	0.235495	SERPINB3/CLDN1	2
GO:0044409	entry into host	2/90	135/17653	0.151036	0.303406	0.235495	SERPINB3/CLDN1	2
GO:0051806	entry into cell of other organism involved in symbiotic interaction	2/90	135/17653	0.151036	0.303406	0.235495	SERPINB3/CLDN1	2
GO:0051828	entry into other organism involved in symbiotic interaction	2/90	135/17653	0.151036	0.303406	0.235495	SERPINB3/CLDN1	2
GO:0001822	kidney development	3/90	264/17653	0.152019	0.304708	0.236506	BMP7/CENPF/GREM1	3
GO:0010466	negative regulation of peptidase activity	3/90	264/17653	0.152019	0.304708	0.236506	BIRC5/SERPINB3/SFN	3
GO:0050773	regulation of dendrite development	2/90	136/17653	0.152808	0.305652	0.237238	BMP7/EZH2	2
GO:0006766	vitamin metabolic process	2/90	137/17653	0.154584	0.305652	0.237238	SLC2A1/PSAT1	2
GO:0051494	negative regulation of cytoskeleton organization	2/90	137/17653	0.154584	0.305652	0.237238	NEK2/PFN2	2
GO:0072006	nephron development	2/90	137/17653	0.154584	0.305652	0.237238	BMP7/GREM1	2
GO:0000305	response to oxygen radical	1/90	33/17653	0.155345	0.305652	0.237238	BMP7	1
GO:0003299	muscle hypertrophy in response to stress	1/90	33/17653	0.155345	0.305652	0.237238	EZH2	1
GO:0003338	metanephros morphogenesis	1/90	33/17653	0.155345	0.305652	0.237238	GREM1	1
GO:0014887	cardiac muscle adaptation	1/90	33/17653	0.155345	0.305652	0.237238	EZH2	1
GO:0014898	cardiac muscle hypertrophy in response to stress	1/90	33/17653	0.155345	0.305652	0.237238	EZH2	1
GO:0019692	deoxyribose phosphate metabolic process	1/90	33/17653	0.155345	0.305652	0.237238	TYMS	1
GO:0046131	pyrimidine ribonucleoside metabolic process	1/90	33/17653	0.155345	0.305652	0.237238	UCK2	1
GO:0048665	neuron fate specification	1/90	33/17653	0.155345	0.305652	0.237238	HOXD10	1
GO:0071549	cellular response to dexamethasone stimulus	1/90	33/17653	0.155345	0.305652	0.237238	GJB2	1
GO:1902742	apoptotic process involved in development	1/90	33/17653	0.155345	0.305652	0.237238	BMP7	1
GO:1904030	negative regulation of cyclin-dependent protein kinase activity	1/90	33/17653	0.155345	0.305652	0.237238	PLK1	1
GO:1905332	positive regulation of morphogenesis of an epithelium	1/90	33/17653	0.155345	0.305652	0.237238	GREM1	1
GO:2000404	regulation of T cell migration	1/90	33/17653	0.155345	0.305652	0.237238	CXCL13	1
GO:0042542	response to hydrogen peroxide	2/90	138/17653	0.156364	0.306661	0.238022	EZH2/ECT2	2
GO:0045814	negative regulation of gene expression, epigenetic	2/90	138/17653	0.156364	0.306661	0.238022	HELLS/EZH2	2
GO:1903364	positive regulation of cellular protein catabolic process	2/90	138/17653	0.156364	0.306661	0.238022	PLK1/AURKA	2
GO:0009267	cellular response to starvation	2/90	139/17653	0.158148	0.309826	0.240478	SLC2A1/DSC2	2
GO:0003156	regulation of animal organ formation	1/90	34/17653	0.159659	0.310449	0.240962	BMP7	1
GO:0007435	salivary gland morphogenesis	1/90	34/17653	0.159659	0.310449	0.240962	BMP7	1
GO:0030261	chromosome condensation	1/90	34/17653	0.159659	0.310449	0.240962	NUSAP1	1
GO:0030816	positive regulation of cAMP metabolic process	1/90	34/17653	0.159659	0.310449	0.240962	PTHLH	1
GO:0061384	heart trabecula morphogenesis	1/90	34/17653	0.159659	0.310449	0.240962	BMP7	1
GO:1904591	positive regulation of protein import	1/90	34/17653	0.159659	0.310449	0.240962	ECT2	1
GO:2000008	regulation of protein localization to cell surface	1/90	34/17653	0.159659	0.310449	0.240962	ABCA12	1
GO:0072073	kidney epithelium development	2/90	140/17653	0.159935	0.310653	0.24112	BMP7/GREM1	2
GO:0052548	regulation of endopeptidase activity	4/90	414/17653	0.160912	0.312217	0.242334	SOX2/BIRC5/SERPINB3/SFN	4
GO:0071236	cellular response to antibiotic	2/90	141/17653	0.161727	0.313109	0.243026	EZH2/ECT2	2
GO:0090287	regulation of cellular response to growth factor stimulus	3/90	272/17653	0.161762	0.313109	0.243026	GREM1/CXCL13/FGFBP1	3
GO:0030534	adult behavior	2/90	142/17653	0.163522	0.313109	0.243026	HOXD10/UCHL1	2
GO:0010165	response to X-ray	1/90	35/17653	0.163952	0.313109	0.243026	RAD51	1
GO:0030501	positive regulation of bone mineralization	1/90	35/17653	0.163952	0.313109	0.243026	BMP7	1
GO:0040036	regulation of fibroblast growth factor receptor signaling pathway	1/90	35/17653	0.163952	0.313109	0.243026	FGFBP1	1
GO:0044331	cell-cell adhesion mediated by cadherin	1/90	35/17653	0.163952	0.313109	0.243026	CDH3	1
GO:0046329	negative regulation of JNK cascade	1/90	35/17653	0.163952	0.313109	0.243026	SERPINB3	1
GO:0048048	embryonic eye morphogenesis	1/90	35/17653	0.163952	0.313109	0.243026	BMP7	1
GO:0051180	vitamin transport	1/90	35/17653	0.163952	0.313109	0.243026	SLC2A1	1
GO:0051204	protein insertion into mitochondrial membrane	1/90	35/17653	0.163952	0.313109	0.243026	SFN	1
GO:0060795	cell fate commitment involved in formation of primary germ layer	1/90	35/17653	0.163952	0.313109	0.243026	SOX2	1
GO:0071392	cellular response to estradiol stimulus	1/90	35/17653	0.163952	0.313109	0.243026	CCNA2	1
GO:2000648	positive regulation of stem cell proliferation	1/90	35/17653	0.163952	0.313109	0.243026	ASPM	1
GO:2000826	regulation of heart morphogenesis	1/90	35/17653	0.163952	0.313109	0.243026	BMP7	1
GO:0010970	transport along microtubule	2/90	143/17653	0.165321	0.314348	0.243988	UCHL1/KIF23	2
GO:0016202	regulation of striated muscle tissue development	2/90	143/17653	0.165321	0.314348	0.243988	CENPF/GREM1	2
GO:0099111	microtubule-based transport	2/90	143/17653	0.165321	0.314348	0.243988	UCHL1/KIF23	2
GO:2000058	regulation of ubiquitin-dependent protein catabolic process	2/90	143/17653	0.165321	0.314348	0.243988	PLK1/AURKA	2
GO:0060047	heart contraction	3/90	275/17653	0.165465	0.314348	0.243988	DSP/DSC2/DSG2	3
GO:0035148	tube formation	2/90	144/17653	0.167124	0.316475	0.245639	BMP7/GREM1	2
GO:0009410	response to xenobiotic stimulus	3/90	277/17653	0.167947	0.316475	0.245639	GJB2/CCNA2/CLDN1	3
GO:0006298	mismatch repair	1/90	36/17653	0.168223	0.316475	0.245639	EXO1	1
GO:0033280	response to vitamin D	1/90	36/17653	0.168223	0.316475	0.245639	BMP7	1
GO:0045005	DNA-dependent DNA replication maintenance of fidelity	1/90	36/17653	0.168223	0.316475	0.245639	RAD51	1
GO:0045684	positive regulation of epidermis development	1/90	36/17653	0.168223	0.316475	0.245639	SFN	1
GO:0045737	positive regulation of cyclin-dependent protein serine/threonine kinase activity	1/90	36/17653	0.168223	0.316475	0.245639	CDC6	1
GO:0060236	regulation of mitotic spindle organization	1/90	36/17653	0.168223	0.316475	0.245639	PLK1	1
GO:0006997	nucleus organization	2/90	145/17653	0.16893	0.316475	0.245639	CCNB2/PLK1	2
GO:0007605	sensory perception of sound	2/90	145/17653	0.16893	0.316475	0.245639	GJB2/BIRC5	2
GO:0030902	hindbrain development	2/90	145/17653	0.16893	0.316475	0.245639	BMP7/EZH2	2
GO:0044344	cellular response to fibroblast growth factor stimulus	2/90	145/17653	0.16893	0.316475	0.245639	CXCL13/FGFBP1	2
GO:1901861	regulation of muscle tissue development	2/90	145/17653	0.16893	0.316475	0.245639	CENPF/GREM1	2
GO:0003015	heart process	3/90	278/17653	0.169193	0.316475	0.245639	DSP/DSC2/DSG2	3
GO:0051961	negative regulation of nervous system development	3/90	278/17653	0.169193	0.316475	0.245639	SOX2/ASPM/BMP7	3
GO:0051146	striated muscle cell differentiation	3/90	279/17653	0.170441	0.318483	0.247197	UCHL1/EZH2/GREM1	3
GO:0007389	pattern specification process	4/90	424/17653	0.170737	0.318708	0.247372	HOXD10/BMP7/AURKA/GREM1	4
GO:0006296	nucleotide-excision repair, DNA incision, 5'-to lesion	1/90	37/17653	0.172472	0.319801	0.24822	RFC4	1
GO:0010664	negative regulation of striated muscle cell apoptotic process	1/90	37/17653	0.172472	0.319801	0.24822	BMP7	1
GO:0042149	cellular response to glucose starvation	1/90	37/17653	0.172472	0.319801	0.24822	SLC2A1	1
GO:0048286	lung alveolus development	1/90	37/17653	0.172472	0.319801	0.24822	ABCA12	1
GO:0051154	negative regulation of striated muscle cell differentiation	1/90	37/17653	0.172472	0.319801	0.24822	EZH2	1
GO:1900087	positive regulation of G1/S transition of mitotic cell cycle	1/90	37/17653	0.172472	0.319801	0.24822	CDC6	1
GO:0048634	regulation of muscle organ development	2/90	147/17653	0.172552	0.319801	0.24822	CENPF/GREM1	2
GO:0016331	morphogenesis of embryonic epithelium	2/90	148/17653	0.174368	0.322838	0.250578	BMP7/GREM1	2
GO:1901657	glycosyl compound metabolic process	2/90	149/17653	0.176187	0.323594	0.251164	TK1/UCK2	2
GO:0002090	regulation of receptor internalization	1/90	38/17653	0.1767	0.323594	0.251164	GREM1	1
GO:0002686	negative regulation of leukocyte migration	1/90	38/17653	0.1767	0.323594	0.251164	GREM1	1
GO:0007431	salivary gland development	1/90	38/17653	0.1767	0.323594	0.251164	BMP7	1
GO:0019048	modulation by virus of host morphology or physiology	1/90	38/17653	0.1767	0.323594	0.251164	TYMS	1
GO:0031076	embryonic camera-type eye development	1/90	38/17653	0.1767	0.323594	0.251164	BMP7	1
GO:0071675	regulation of mononuclear cell migration	1/90	38/17653	0.1767	0.323594	0.251164	GREM1	1
GO:0097178	ruffle assembly	1/90	38/17653	0.1767	0.323594	0.251164	PFN2	1
GO:1901030	positive regulation of mitochondrial outer membrane permeabilization involved in apoptotic signaling pathway	1/90	38/17653	0.1767	0.323594	0.251164	SFN	1
GO:0048608	reproductive structure development	4/90	430/17653	0.176732	0.323594	0.251164	GJB2/GJB5/ASPM/BMP7	4
GO:0050769	positive regulation of neurogenesis	4/90	430/17653	0.176732	0.323594	0.251164	ASPM/BMP7/EZH2/ECT2	4
GO:0035051	cardiocyte differentiation	2/90	150/17653	0.178009	0.325605	0.252725	BMP7/GREM1	2
GO:0061458	reproductive system development	4/90	433/17653	0.179757	0.327938	0.254536	GJB2/GJB5/ASPM/BMP7	4
GO:0003197	endocardial cushion development	1/90	39/17653	0.180907	0.327938	0.254536	BMP7	1
GO:0008156	negative regulation of DNA replication	1/90	39/17653	0.180907	0.327938	0.254536	CDC6	1
GO:0033683	nucleotide-excision repair, DNA incision	1/90	39/17653	0.180907	0.327938	0.254536	RFC4	1
GO:0043029	T cell homeostasis	1/90	39/17653	0.180907	0.327938	0.254536	CCNB2	1
GO:0048009	insulin-like growth factor receptor signaling pathway	1/90	39/17653	0.180907	0.327938	0.254536	CDH3	1
GO:0061028	establishment of endothelial barrier	1/90	39/17653	0.180907	0.327938	0.254536	CLDN1	1
GO:0071377	cellular response to glucagon stimulus	1/90	39/17653	0.180907	0.327938	0.254536	GJB2	1
GO:0090224	regulation of spindle organization	1/90	39/17653	0.180907	0.327938	0.254536	PLK1	1
GO:0030856	regulation of epithelial cell differentiation	2/90	152/17653	0.181663	0.328328	0.254839	EZH2/SFN	2
GO:0071774	response to fibroblast growth factor	2/90	152/17653	0.181663	0.328328	0.254839	CXCL13/FGFBP1	2
GO:0090288	negative regulation of cellular response to growth factor stimulus	2/90	152/17653	0.181663	0.328328	0.254839	GREM1/CXCL13	2
GO:0048754	branching morphogenesis of an epithelial tube	2/90	153/17653	0.183494	0.330262	0.25634	BMP7/GREM1	2
GO:1903522	regulation of blood circulation	3/90	290/17653	0.184343	0.330262	0.25634	DSP/DSC2/DSG2	3
GO:0007019	microtubule depolymerization	1/90	40/17653	0.185092	0.330262	0.25634	KIF2C	1
GO:0009069	serine family amino acid metabolic process	1/90	40/17653	0.185092	0.330262	0.25634	PSAT1	1
GO:0009312	oligosaccharide biosynthetic process	1/90	40/17653	0.185092	0.330262	0.25634	SLC2A1	1
GO:0017145	stem cell division	1/90	40/17653	0.185092	0.330262	0.25634	ASPM	1
GO:0033628	regulation of cell adhesion mediated by integrin	1/90	40/17653	0.185092	0.330262	0.25634	CXCL13	1
GO:0046189	phenol-containing compound biosynthetic process	1/90	40/17653	0.185092	0.330262	0.25634	CDH3	1
GO:0046825	regulation of protein export from nucleus	1/90	40/17653	0.185092	0.330262	0.25634	SFN	1
GO:0061647	histone H3-K9 modification	1/90	40/17653	0.185092	0.330262	0.25634	CHEK1	1
GO:0070169	positive regulation of biomineral tissue development	1/90	40/17653	0.185092	0.330262	0.25634	BMP7	1
GO:0090184	positive regulation of kidney development	1/90	40/17653	0.185092	0.330262	0.25634	GREM1	1
GO:1904031	positive regulation of cyclin-dependent protein kinase activity	1/90	40/17653	0.185092	0.330262	0.25634	CDC6	1
GO:0052547	regulation of peptidase activity	4/90	441/17653	0.187909	0.334738	0.259814	SOX2/BIRC5/SERPINB3/SFN	4
GO:0071248	cellular response to metal ion	2/90	156/17653	0.189003	0.334738	0.259814	ECT2/CLDN1	2
GO:0010955	negative regulation of protein processing	1/90	41/17653	0.189256	0.334738	0.259814	BIRC5	1
GO:0035136	forelimb morphogenesis	1/90	41/17653	0.189256	0.334738	0.259814	HOXD10	1
GO:0042455	ribonucleoside biosynthetic process	1/90	41/17653	0.189256	0.334738	0.259814	UCK2	1
GO:0045746	negative regulation of Notch signaling pathway	1/90	41/17653	0.189256	0.334738	0.259814	BMP7	1
GO:0047496	vesicle transport along microtubule	1/90	41/17653	0.189256	0.334738	0.259814	KIF23	1
GO:0072210	metanephric nephron development	1/90	41/17653	0.189256	0.334738	0.259814	GREM1	1
GO:1903318	negative regulation of protein maturation	1/90	41/17653	0.189256	0.334738	0.259814	BIRC5	1
GO:0030336	negative regulation of cell migration	3/90	296/17653	0.192053	0.338123	0.262441	GREM1/CXCL13/PFN2	3
GO:0003205	cardiac chamber development	2/90	158/17653	0.192689	0.338123	0.262441	BMP7/DSP	2
GO:0030203	glycosaminoglycan metabolic process	2/90	158/17653	0.192689	0.338123	0.262441	ABCC5/HMMR	2
GO:0050680	negative regulation of epithelial cell proliferation	2/90	158/17653	0.192689	0.338123	0.262441	SOX2/SFN	2
GO:0002204	somatic recombination of immunoglobulin genes involved in immune response	1/90	42/17653	0.193399	0.338123	0.262441	EXO1	1
GO:0002208	somatic diversification of immunoglobulins involved in immune response	1/90	42/17653	0.193399	0.338123	0.262441	EXO1	1
GO:0030804	positive regulation of cyclic nucleotide biosynthetic process	1/90	42/17653	0.193399	0.338123	0.262441	PTHLH	1
GO:0031952	regulation of protein autophosphorylation	1/90	42/17653	0.193399	0.338123	0.262441	GREM1	1
GO:0032459	regulation of protein oligomerization	1/90	42/17653	0.193399	0.338123	0.262441	MMP1	1
GO:0033574	response to testosterone	1/90	42/17653	0.193399	0.338123	0.262441	CA9	1
GO:0045190	isotype switching	1/90	42/17653	0.193399	0.338123	0.262441	EXO1	1
GO:0051646	mitochondrion localization	1/90	42/17653	0.193399	0.338123	0.262441	UCHL1	1
GO:0120032	regulation of plasma membrane bounded cell projection assembly	2/90	159/17653	0.194536	0.339316	0.263367	ANLN/PFN2	2
GO:2001252	positive regulation of chromosome organization	2/90	159/17653	0.194536	0.339316	0.263367	NEK2/AURKB	2
GO:0000209	protein polyubiquitination	3/90	298/17653	0.194641	0.339316	0.263367	UBE2C/UBE2T/DTL	3
GO:0003012	muscle system process	4/90	450/17653	0.197223	0.341719	0.265232	DSP/EZH2/DSC2/DSG2	4
GO:0006270	DNA replication initiation	1/90	43/17653	0.197521	0.341719	0.265232	CDC6	1
GO:0031648	protein destabilization	1/90	43/17653	0.197521	0.341719	0.265232	PLK1	1
GO:0034080	CENP-A containing nucleosome assembly	1/90	43/17653	0.197521	0.341719	0.265232	CENPA	1
GO:0045668	negative regulation of osteoblast differentiation	1/90	43/17653	0.197521	0.341719	0.265232	GREM1	1
GO:0061641	CENP-A containing chromatin organization	1/90	43/17653	0.197521	0.341719	0.265232	CENPA	1
GO:0098693	regulation of synaptic vesicle cycle	1/90	43/17653	0.197521	0.341719	0.265232	PFN2	1
GO:2000725	regulation of cardiac muscle cell differentiation	1/90	43/17653	0.197521	0.341719	0.265232	GREM1	1
GO:0050954	sensory perception of mechanical stimulus	2/90	161/17653	0.198236	0.342305	0.265687	GJB2/BIRC5	2
GO:0060491	regulation of cell projection assembly	2/90	161/17653	0.198236	0.342305	0.265687	ANLN/PFN2	2
GO:0010721	negative regulation of cell development	3/90	301/17653	0.198539	0.342504	0.265842	SOX2/ASPM/BMP7	3
GO:0030509	BMP signaling pathway	2/90	162/17653	0.200089	0.344851	0.267663	BMP7/GREM1	2
GO:0015701	bicarbonate transport	1/90	44/17653	0.201622	0.346508	0.26895	CA9	1
GO:0021517	ventral spinal cord development	1/90	44/17653	0.201622	0.346508	0.26895	HOXD10	1
GO:0032784	regulation of DNA-templated transcription, elongation	1/90	44/17653	0.201622	0.346508	0.26895	EZH2	1
GO:0051346	negative regulation of hydrolase activity	4/90	456/17653	0.203512	0.349266	0.27109	BIRC5/SERPINB3/PKMYT1/SFN	4
GO:0009416	response to light stimulus	3/90	305/17653	0.203768	0.349266	0.27109	AURKB/CHEK1/DTL	3
GO:0031497	chromatin assembly	2/90	164/17653	0.203803	0.349266	0.27109	CENPA/HELLS	2
GO:0007519	skeletal muscle tissue development	2/90	165/17653	0.205662	0.350214	0.271826	PITX1/HOXD10	2
GO:0035850	epithelial cell differentiation involved in kidney development	1/90	45/17653	0.205703	0.350214	0.271826	GREM1	1
GO:0046850	regulation of bone remodeling	1/90	45/17653	0.205703	0.350214	0.271826	GREM1	1
GO:0048538	thymus development	1/90	45/17653	0.205703	0.350214	0.271826	CCNB2	1
GO:0070534	protein K63-linked ubiquitination	1/90	45/17653	0.205703	0.350214	0.271826	UBE2T	1
GO:0097366	response to bronchodilator	1/90	45/17653	0.205703	0.350214	0.271826	CCNA2	1
GO:1902373	negative regulation of mRNA catabolic process	1/90	45/17653	0.205703	0.350214	0.271826	PKP1	1
GO:0071496	cellular response to external stimulus	3/90	307/17653	0.206394	0.351063	0.272485	SLC2A1/CHEK1/DSC2	3
GO:0030705	cytoskeleton-dependent intracellular transport	2/90	166/17653	0.207524	0.351536	0.272852	UCHL1/KIF23	2
GO:0015711	organic anion transport	4/90	460/17653	0.207738	0.351536	0.272852	ABCA12/CA9/SLC2A1/ABCC5	4
GO:0051147	regulation of muscle cell differentiation	2/90	167/17653	0.209387	0.351536	0.272852	EZH2/GREM1	2
GO:0007129	synapsis	1/90	46/17653	0.209763	0.351536	0.272852	TRIP13	1
GO:0008631	intrinsic apoptotic signaling pathway in response to oxidative stress	1/90	46/17653	0.209763	0.351536	0.272852	MELK	1
GO:0016447	somatic recombination of immunoglobulin gene segments	1/90	46/17653	0.209763	0.351536	0.272852	EXO1	1
GO:0030857	negative regulation of epithelial cell differentiation	1/90	46/17653	0.209763	0.351536	0.272852	EZH2	1
GO:0035987	endodermal cell differentiation	1/90	46/17653	0.209763	0.351536	0.272852	SOX2	1
GO:0044003	modification by symbiont of host morphology or physiology	1/90	46/17653	0.209763	0.351536	0.272852	TYMS	1
GO:0061098	positive regulation of protein tyrosine kinase activity	1/90	46/17653	0.209763	0.351536	0.272852	GREM1	1
GO:0072132	mesenchyme morphogenesis	1/90	46/17653	0.209763	0.351536	0.272852	BMP7	1
GO:0090102	cochlea development	1/90	46/17653	0.209763	0.351536	0.272852	CCNA2	1
GO:0098930	axonal transport	1/90	46/17653	0.209763	0.351536	0.272852	UCHL1	1
GO:1901031	regulation of response to reactive oxygen species	1/90	46/17653	0.209763	0.351536	0.272852	BMP7	1
GO:1902808	positive regulation of cell cycle G1/S phase transition	1/90	46/17653	0.209763	0.351536	0.272852	CDC6	1
GO:2000179	positive regulation of neural precursor cell proliferation	1/90	46/17653	0.209763	0.351536	0.272852	ASPM	1
GO:2000146	negative regulation of cell motility	3/90	311/17653	0.21167	0.354407	0.27508	GREM1/CXCL13/PFN2	3
GO:0071375	cellular response to peptide hormone stimulus	3/90	312/17653	0.212994	0.354712	0.275318	GJB2/CDC6/CCNA2	3
GO:0031667	response to nutrient levels	4/90	465/17653	0.213056	0.354712	0.275318	SLC2A1/BMP7/TYMS/DSC2	4
GO:0043433	negative regulation of DNA binding transcription factor activity	2/90	169/17653	0.213119	0.354712	0.275318	BMP7/EZH2	2
GO:0001755	neural crest cell migration	1/90	47/17653	0.213802	0.354712	0.275318	BMP7	1
GO:0007140	male meiotic nuclear division	1/90	47/17653	0.213802	0.354712	0.275318	TRIP13	1
GO:0016339	calcium-dependent cell-cell adhesion via plasma membrane cell adhesion molecules	1/90	47/17653	0.213802	0.354712	0.275318	CDH3	1
GO:0021695	cerebellar cortex development	1/90	47/17653	0.213802	0.354712	0.275318	EZH2	1
GO:0030199	collagen fibril organization	1/90	47/17653	0.213802	0.354712	0.275318	GREM1	1
GO:0051353	positive regulation of oxidoreductase activity	1/90	47/17653	0.213802	0.354712	0.275318	CDH3	1
GO:1901028	regulation of mitochondrial outer membrane permeabilization involved in apoptotic signaling pathway	1/90	47/17653	0.213802	0.354712	0.275318	SFN	1
GO:0009142	nucleoside triphosphate biosynthetic process	2/90	171/17653	0.216858	0.358116	0.277959	UCK2/TYMS	2
GO:0140056	organelle localization by membrane tethering	2/90	171/17653	0.216858	0.358116	0.277959	NEK2/PLK1	2
GO:0002381	immunoglobulin production involved in immunoglobulin mediated immune response	1/90	48/17653	0.217821	0.358116	0.277959	EXO1	1
GO:0010463	mesenchymal cell proliferation	1/90	48/17653	0.217821	0.358116	0.277959	BMP7	1
GO:0033344	cholesterol efflux	1/90	48/17653	0.217821	0.358116	0.277959	ABCA12	1
GO:0043525	positive regulation of neuron apoptotic process	1/90	48/17653	0.217821	0.358116	0.277959	MYBL2	1
GO:0045739	positive regulation of DNA repair	1/90	48/17653	0.217821	0.358116	0.277959	FOXM1	1
GO:0048260	positive regulation of receptor-mediated endocytosis	1/90	48/17653	0.217821	0.358116	0.277959	GREM1	1
GO:0051496	positive regulation of stress fiber assembly	1/90	48/17653	0.217821	0.358116	0.277959	PFN2	1
GO:0055010	ventricular cardiac muscle tissue morphogenesis	1/90	48/17653	0.217821	0.358116	0.277959	DSP	1
GO:0006022	aminoglycan metabolic process	2/90	172/17653	0.218729	0.358961	0.278615	ABCC5/HMMR	2
GO:0090090	negative regulation of canonical Wnt signaling pathway	2/90	172/17653	0.218729	0.358961	0.278615	SOX2/GREM1	2
GO:0060538	skeletal muscle organ development	2/90	173/17653	0.220603	0.360779	0.280026	PITX1/HOXD10	2
GO:0061136	regulation of proteasomal protein catabolic process	2/90	173/17653	0.220603	0.360779	0.280026	PLK1/AURKA	2
GO:2000377	regulation of reactive oxygen species metabolic process	2/90	173/17653	0.220603	0.360779	0.280026	FOXM1/BMP7	2
GO:0030850	prostate gland development	1/90	49/17653	0.22182	0.360779	0.280026	BMP7	1
GO:0031529	ruffle organization	1/90	49/17653	0.22182	0.360779	0.280026	PFN2	1
GO:0051205	protein insertion into membrane	1/90	49/17653	0.22182	0.360779	0.280026	SFN	1
GO:0090329	regulation of DNA-dependent DNA replication	1/90	49/17653	0.22182	0.360779	0.280026	RFC4	1
GO:0099518	vesicle cytoskeletal trafficking	1/90	49/17653	0.22182	0.360779	0.280026	KIF23	1
GO:2000107	negative regulation of leukocyte apoptotic process	1/90	49/17653	0.22182	0.360779	0.280026	AURKB	1
GO:2000401	regulation of lymphocyte migration	1/90	49/17653	0.22182	0.360779	0.280026	CXCL13	1
GO:0071466	cellular response to xenobiotic stimulus	2/90	174/17653	0.222477	0.360881	0.280105	GJB2/CCNA2	2
GO:0071772	response to BMP	2/90	174/17653	0.222477	0.360881	0.280105	BMP7/GREM1	2
GO:0071773	cellular response to BMP stimulus	2/90	174/17653	0.222477	0.360881	0.280105	BMP7/GREM1	2
GO:0035272	exocrine system development	1/90	50/17653	0.225798	0.364967	0.283277	BMP7	1
GO:0042306	regulation of protein import into nucleus	1/90	50/17653	0.225798	0.364967	0.283277	ECT2	1
GO:0060350	endochondral bone morphogenesis	1/90	50/17653	0.225798	0.364967	0.283277	MMP13	1
GO:0061971	replacement bone morphogenesis	1/90	50/17653	0.225798	0.364967	0.283277	MMP13	1
GO:0002685	regulation of leukocyte migration	2/90	176/17653	0.22623	0.365341	0.283567	GREM1/CXCL13	2
GO:0042594	response to starvation	2/90	177/17653	0.228109	0.368047	0.285668	SLC2A1/DSC2	2
GO:0009948	anterior/posterior axis specification	1/90	51/17653	0.229756	0.368096	0.285705	AURKA	1
GO:0021515	cell differentiation in spinal cord	1/90	51/17653	0.229756	0.368096	0.285705	HOXD10	1
GO:0030514	negative regulation of BMP signaling pathway	1/90	51/17653	0.229756	0.368096	0.285705	GREM1	1
GO:0032371	regulation of sterol transport	1/90	51/17653	0.229756	0.368096	0.285705	ABCA12	1
GO:0032374	regulation of cholesterol transport	1/90	51/17653	0.229756	0.368096	0.285705	ABCA12	1
GO:0042220	response to cocaine	1/90	51/17653	0.229756	0.368096	0.285705	CCNA2	1
GO:0072678	T cell migration	1/90	51/17653	0.229756	0.368096	0.285705	CXCL13	1
GO:1902369	negative regulation of RNA catabolic process	1/90	51/17653	0.229756	0.368096	0.285705	PKP1	1
GO:0032496	response to lipopolysaccharide	3/90	327/17653	0.233061	0.372853	0.289398	GJB2/CLDN1/CXCL13	3
GO:0010662	regulation of striated muscle cell apoptotic process	1/90	52/17653	0.233695	0.372853	0.289398	BMP7	1
GO:0033059	cellular pigmentation	1/90	52/17653	0.233695	0.372853	0.289398	CDH3	1
GO:0015698	inorganic anion transport	2/90	180/17653	0.23375	0.372853	0.289398	CLCA2/ABCC5	2
GO:0022406	membrane docking	2/90	180/17653	0.23375	0.372853	0.289398	NEK2/PLK1	2
GO:0043312	neutrophil degranulation	4/90	485/17653	0.234704	0.374046	0.290324	PKP1/SERPINB3/DSP/GGH	4
GO:1905330	regulation of morphogenesis of an epithelium	2/90	181/17653	0.235633	0.375078	0.291125	BMP7/GREM1	2
GO:0001101	response to acid chemical	3/90	329/17653	0.235763	0.375078	0.291125	GJB2/CLDN1/TYMS	3
GO:0006336	DNA replication-independent nucleosome assembly	1/90	53/17653	0.237613	0.375396	0.291371	CENPA	1
GO:0010656	negative regulation of muscle cell apoptotic process	1/90	53/17653	0.237613	0.375396	0.291371	BMP7	1
GO:0032781	positive regulation of ATPase activity	1/90	53/17653	0.237613	0.375396	0.291371	PFN2	1
GO:0035065	regulation of histone acetylation	1/90	53/17653	0.237613	0.375396	0.291371	CHEK1	1
GO:0038083	peptidyl-tyrosine autophosphorylation	1/90	53/17653	0.237613	0.375396	0.291371	GREM1	1
GO:0043392	negative regulation of DNA binding	1/90	53/17653	0.237613	0.375396	0.291371	NEK2	1
GO:0071398	cellular response to fatty acid	1/90	53/17653	0.237613	0.375396	0.291371	CLDN1	1
GO:0090342	regulation of cell aging	1/90	53/17653	0.237613	0.375396	0.291371	FOXM1	1
GO:0002283	neutrophil activation involved in immune response	4/90	488/17653	0.237998	0.375678	0.291591	PKP1/SERPINB3/DSP/GGH	4
GO:0003002	regionalization	3/90	333/17653	0.241186	0.377524	0.293023	HOXD10/AURKA/GREM1	3
GO:0031396	regulation of protein ubiquitination	2/90	184/17653	0.241286	0.377524	0.293023	UBE2C/PLK1	2
GO:0001885	endothelial cell development	1/90	54/17653	0.241512	0.377524	0.293023	CLDN1	1
GO:0002011	morphogenesis of an epithelial sheet	1/90	54/17653	0.241512	0.377524	0.293023	BMP7	1
GO:0007405	neuroblast proliferation	1/90	54/17653	0.241512	0.377524	0.293023	ASPM	1
GO:0034394	protein localization to cell surface	1/90	54/17653	0.241512	0.377524	0.293023	ABCA12	1
GO:0034724	DNA replication-independent nucleosome organization	1/90	54/17653	0.241512	0.377524	0.293023	CENPA	1
GO:0046148	pigment biosynthetic process	1/90	54/17653	0.241512	0.377524	0.293023	CDH3	1
GO:0051893	regulation of focal adhesion assembly	1/90	54/17653	0.241512	0.377524	0.293023	GREM1	1
GO:0090109	regulation of cell-substrate junction assembly	1/90	54/17653	0.241512	0.377524	0.293023	GREM1	1
GO:1904589	regulation of protein import	1/90	54/17653	0.241512	0.377524	0.293023	ECT2	1
GO:0010038	response to metal ion	3/90	334/17653	0.242545	0.377524	0.293023	ECT2/CLDN1/GGH	3
GO:0030278	regulation of ossification	2/90	185/17653	0.243172	0.377524	0.293023	BMP7/GREM1	2
GO:0061138	morphogenesis of a branching epithelium	2/90	185/17653	0.243172	0.377524	0.293023	BMP7/GREM1	2
GO:0051962	positive regulation of nervous system development	4/90	493/17653	0.243514	0.377524	0.293023	ASPM/BMP7/EZH2/ECT2	4
GO:0002244	hematopoietic progenitor cell differentiation	2/90	186/17653	0.245059	0.377524	0.293023	PTPRZ1/ANLN	2
GO:0007369	gastrulation	2/90	186/17653	0.245059	0.377524	0.293023	SOX2/BMP7	2
GO:0007178	transmembrane receptor protein serine/threonine kinase signaling pathway	3/90	336/17653	0.245267	0.377524	0.293023	TTK/BMP7/GREM1	3
GO:0001706	endoderm formation	1/90	55/17653	0.24539	0.377524	0.293023	SOX2	1
GO:0008088	axo-dendritic transport	1/90	55/17653	0.24539	0.377524	0.293023	UCHL1	1
GO:0010332	response to gamma radiation	1/90	55/17653	0.24539	0.377524	0.293023	RAD51	1
GO:0010658	striated muscle cell apoptotic process	1/90	55/17653	0.24539	0.377524	0.293023	BMP7	1
GO:0030801	positive regulation of cyclic nucleotide metabolic process	1/90	55/17653	0.24539	0.377524	0.293023	PTHLH	1
GO:0032370	positive regulation of lipid transport	1/90	55/17653	0.24539	0.377524	0.293023	ABCA12	1
GO:0046513	ceramide biosynthetic process	1/90	55/17653	0.24539	0.377524	0.293023	B4GALNT1	1
GO:0046928	regulation of neurotransmitter secretion	1/90	55/17653	0.24539	0.377524	0.293023	PFN2	1
GO:0051148	negative regulation of muscle cell differentiation	1/90	55/17653	0.24539	0.377524	0.293023	EZH2	1
GO:0061005	cell differentiation involved in kidney development	1/90	55/17653	0.24539	0.377524	0.293023	GREM1	1
GO:0070228	regulation of lymphocyte apoptotic process	1/90	55/17653	0.24539	0.377524	0.293023	AURKB	1
GO:0097345	mitochondrial outer membrane permeabilization	1/90	55/17653	0.24539	0.377524	0.293023	SFN	1
GO:0009991	response to extracellular stimulus	4/90	495/17653	0.245729	0.377725	0.293179	SLC2A1/BMP7/TYMS/DSC2	4
GO:0060348	bone development	2/90	187/17653	0.246947	0.379277	0.294384	MMP13/GREM1	2
GO:0006575	cellular modified amino acid metabolic process	2/90	188/17653	0.248835	0.380247	0.295137	TYMS/GGH	2
GO:0042119	neutrophil activation	4/90	498/17653	0.249059	0.380247	0.295137	PKP1/SERPINB3/DSP/GGH	4
GO:0002562	somatic diversification of immune receptors via germline recombination within a single locus	1/90	56/17653	0.24925	0.380247	0.295137	EXO1	1
GO:0010043	response to zinc ion	1/90	56/17653	0.24925	0.380247	0.295137	GGH	1
GO:0014888	striated muscle adaptation	1/90	56/17653	0.24925	0.380247	0.295137	EZH2	1
GO:0016444	somatic cell DNA recombination	1/90	56/17653	0.24925	0.380247	0.295137	EXO1	1
GO:0016445	somatic diversification of immunoglobulins	1/90	56/17653	0.24925	0.380247	0.295137	EXO1	1
GO:0033627	cell adhesion mediated by integrin	1/90	56/17653	0.24925	0.380247	0.295137	CXCL13	1
GO:0051271	negative regulation of cellular component movement	3/90	340/17653	0.250725	0.382178	0.296635	GREM1/CXCL13/PFN2	3
GO:0002446	neutrophil mediated immunity	4/90	500/17653	0.251286	0.382577	0.296945	PKP1/SERPINB3/DSP/GGH	4
GO:0006333	chromatin assembly or disassembly	2/90	190/17653	0.252612	0.382577	0.296945	CENPA/HELLS	2
GO:0001836	release of cytochrome c from mitochondria	1/90	57/17653	0.253089	0.382577	0.296945	SFN	1
GO:0030817	regulation of cAMP biosynthetic process	1/90	57/17653	0.253089	0.382577	0.296945	PTHLH	1
GO:0030837	negative regulation of actin filament polymerization	1/90	57/17653	0.253089	0.382577	0.296945	PFN2	1
GO:0032233	positive regulation of actin filament bundle assembly	1/90	57/17653	0.253089	0.382577	0.296945	PFN2	1
GO:0043486	histone exchange	1/90	57/17653	0.253089	0.382577	0.296945	CENPA	1
GO:0097306	cellular response to alcohol	1/90	57/17653	0.253089	0.382577	0.296945	RAD51	1
GO:1903391	regulation of adherens junction organization	1/90	57/17653	0.253089	0.382577	0.296945	GREM1	1
GO:2000243	positive regulation of reproductive process	1/90	57/17653	0.253089	0.382577	0.296945	AURKA	1
GO:0007626	locomotory behavior	2/90	191/17653	0.254501	0.384392	0.298354	HOXD10/UCHL1	2
GO:0045666	positive regulation of neuron differentiation	3/90	343/17653	0.254832	0.384572	0.298494	BMP7/EZH2/ECT2	3
GO:0030111	regulation of Wnt signaling pathway	3/90	344/17653	0.256203	0.38547	0.299191	SOX2/ASPM/GREM1	3
GO:0090316	positive regulation of intracellular protein transport	2/90	192/17653	0.256391	0.38547	0.299191	ECT2/SFN	2
GO:0002066	columnar/cuboidal epithelial cell development	1/90	58/17653	0.25691	0.38547	0.299191	TYMS	1
GO:0032768	regulation of monooxygenase activity	1/90	58/17653	0.25691	0.38547	0.299191	CDH3	1
GO:0051865	protein autoubiquitination	1/90	58/17653	0.25691	0.38547	0.299191	UBE2T	1
GO:0055025	positive regulation of cardiac muscle tissue development	1/90	58/17653	0.25691	0.38547	0.299191	GREM1	1
GO:2000756	regulation of peptidyl-lysine acetylation	1/90	58/17653	0.25691	0.38547	0.299191	CHEK1	1
GO:0002237	response to molecule of bacterial origin	3/90	345/17653	0.257575	0.386151	0.299719	GJB2/CLDN1/CXCL13	3
GO:0001666	response to hypoxia	3/90	346/17653	0.258949	0.38789	0.301069	CA9/BMP7/CCNA2	3
GO:0001658	branching involved in ureteric bud morphogenesis	1/90	59/17653	0.260711	0.390208	0.302869	GREM1	1
GO:0007623	circadian rhythm	2/90	195/17653	0.262062	0.391909	0.304188	EZH2/TYMS	2
GO:0045862	positive regulation of proteolysis	3/90	350/17653	0.264452	0.39296	0.305004	PLK1/SERPINB3/AURKA	3
GO:0043966	histone H3 acetylation	1/90	60/17653	0.264492	0.39296	0.305004	CHEK1	1
GO:0045669	positive regulation of osteoblast differentiation	1/90	60/17653	0.264492	0.39296	0.305004	BMP7	1
GO:0048247	lymphocyte chemotaxis	1/90	60/17653	0.264492	0.39296	0.305004	CXCL13	1
GO:0048645	animal organ formation	1/90	60/17653	0.264492	0.39296	0.305004	BMP7	1
GO:0048747	muscle fiber development	1/90	60/17653	0.264492	0.39296	0.305004	UCHL1	1
GO:0071242	cellular response to ammonium ion	1/90	60/17653	0.264492	0.39296	0.305004	CCNA2	1
GO:0071277	cellular response to calcium ion	1/90	60/17653	0.264492	0.39296	0.305004	ECT2	1
GO:0010001	glial cell differentiation	2/90	197/17653	0.265844	0.394646	0.306313	SOX2/PTPRZ1	2
GO:0006936	muscle contraction	3/90	352/17653	0.267209	0.395496	0.306972	DSP/DSC2/DSG2	3
GO:0009123	nucleoside monophosphate metabolic process	3/90	352/17653	0.267209	0.395496	0.306972	TK1/UCK2/TYMS	3
GO:0045861	negative regulation of proteolysis	3/90	352/17653	0.267209	0.395496	0.306972	BIRC5/SERPINB3/SFN	3
GO:0001763	morphogenesis of a branching structure	2/90	198/17653	0.267735	0.395496	0.306972	BMP7/GREM1	2
GO:0032835	glomerulus development	1/90	61/17653	0.268255	0.395496	0.306972	BMP7	1
GO:0071385	cellular response to glucocorticoid stimulus	1/90	61/17653	0.268255	0.395496	0.306972	GJB2	1
GO:1902110	positive regulation of mitochondrial membrane permeability involved in apoptotic process	1/90	61/17653	0.268255	0.395496	0.306972	SFN	1
GO:0031346	positive regulation of cell projection organization	3/90	353/17653	0.268589	0.395496	0.306972	ANLN/BMP7/EZH2	3
GO:0040013	negative regulation of locomotion	3/90	353/17653	0.268589	0.395496	0.306972	GREM1/CXCL13/PFN2	3
GO:1901653	cellular response to peptide	3/90	353/17653	0.268589	0.395496	0.306972	GJB2/CDC6/CCNA2	3
GO:0036293	response to decreased oxygen levels	3/90	354/17653	0.26997	0.397208	0.308301	CA9/BMP7/CCNA2	3
GO:0042176	regulation of protein catabolic process	3/90	355/17653	0.271352	0.398902	0.309616	PLK1/AURKA/DTL	3
GO:0002548	monocyte chemotaxis	1/90	62/17653	0.271999	0.398902	0.309616	GREM1	1
GO:0006027	glycosaminoglycan catabolic process	1/90	62/17653	0.271999	0.398902	0.309616	HMMR	1
GO:0072091	regulation of stem cell proliferation	1/90	62/17653	0.271999	0.398902	0.309616	ASPM	1
GO:1903050	regulation of proteolysis involved in cellular protein catabolic process	2/90	201/17653	0.273407	0.400645	0.310969	PLK1/AURKA	2
GO:0050678	regulation of epithelial cell proliferation	3/90	357/17653	0.274118	0.401364	0.311527	SOX2/CDH3/SFN	3
GO:0030595	leukocyte chemotaxis	2/90	202/17653	0.275298	0.402096	0.312096	GREM1/CXCL13	2
GO:0050920	regulation of chemotaxis	2/90	202/17653	0.275298	0.402096	0.312096	GREM1/CXCL13	2
GO:0002260	lymphocyte homeostasis	1/90	63/17653	0.275723	0.402096	0.312096	CCNB2	1
GO:1901607	alpha-amino acid biosynthetic process	1/90	63/17653	0.275723	0.402096	0.312096	PSAT1	1
GO:1902686	mitochondrial outer membrane permeabilization involved in programmed cell death	1/90	63/17653	0.275723	0.402096	0.312096	SFN	1
GO:0007163	establishment or maintenance of cell polarity	2/90	204/17653	0.279079	0.405875	0.315028	CENPA/KIF2C	2
GO:0009880	embryonic pattern specification	1/90	64/17653	0.279429	0.405875	0.315028	BMP7	1
GO:0019915	lipid storage	1/90	64/17653	0.279429	0.405875	0.315028	B4GALNT1	1
GO:0021872	forebrain generation of neurons	1/90	64/17653	0.279429	0.405875	0.315028	ASPM	1
GO:0060675	ureteric bud morphogenesis	1/90	64/17653	0.279429	0.405875	0.315028	GREM1	1
GO:0009952	anterior/posterior pattern specification	2/90	205/17653	0.280969	0.407786	0.316512	HOXD10/AURKA	2
GO:0035794	positive regulation of mitochondrial membrane permeability	1/90	65/17653	0.283116	0.409596	0.317916	SFN	1
GO:0071384	cellular response to corticosteroid stimulus	1/90	65/17653	0.283116	0.409596	0.317916	GJB2	1
GO:0072171	mesonephric tubule morphogenesis	1/90	65/17653	0.283116	0.409596	0.317916	GREM1	1
GO:1904888	cranial skeletal system development	1/90	65/17653	0.283116	0.409596	0.317916	CEP55	1
GO:0007584	response to nutrient	2/90	207/17653	0.284748	0.411303	0.319241	BMP7/TYMS	2
GO:0030178	negative regulation of Wnt signaling pathway	2/90	207/17653	0.284748	0.411303	0.319241	SOX2/GREM1	2
GO:0042692	muscle cell differentiation	3/90	366/17653	0.286603	0.411956	0.319748	UCHL1/EZH2/GREM1	3
GO:0031669	cellular response to nutrient levels	2/90	208/17653	0.286637	0.411956	0.319748	SLC2A1/DSC2	2
GO:0002312	B cell activation involved in immune response	1/90	66/17653	0.286784	0.411956	0.319748	EXO1	1
GO:0006801	superoxide metabolic process	1/90	66/17653	0.286784	0.411956	0.319748	BMP7	1
GO:0015914	phospholipid transport	1/90	66/17653	0.286784	0.411956	0.319748	ABCA12	1
GO:0030858	positive regulation of epithelial cell differentiation	1/90	66/17653	0.286784	0.411956	0.319748	SFN	1
GO:0060395	SMAD protein signal transduction	1/90	66/17653	0.286784	0.411956	0.319748	BMP7	1
GO:0007160	cell-matrix adhesion	2/90	209/17653	0.288525	0.413803	0.321182	COL17A1/GREM1	2
GO:0009612	response to mechanical stimulus	2/90	209/17653	0.288525	0.413803	0.321182	SLC2A1/CHEK1	2
GO:0002200	somatic diversification of immune receptors	1/90	67/17653	0.290434	0.414256	0.321533	EXO1	1
GO:0006305	DNA alkylation	1/90	67/17653	0.290434	0.414256	0.321533	EZH2	1
GO:0006306	DNA methylation	1/90	67/17653	0.290434	0.414256	0.321533	EZH2	1
GO:0019748	secondary metabolic process	1/90	67/17653	0.290434	0.414256	0.321533	CDH3	1
GO:0048663	neuron fate commitment	1/90	67/17653	0.290434	0.414256	0.321533	HOXD10	1
GO:1902108	regulation of mitochondrial membrane permeability involved in apoptotic process	1/90	67/17653	0.290434	0.414256	0.321533	SFN	1
GO:1905710	positive regulation of membrane permeability	1/90	67/17653	0.290434	0.414256	0.321533	SFN	1
GO:0001894	tissue homeostasis	2/90	211/17653	0.292301	0.416592	0.323346	ABCA12/CDH3	2
GO:0009247	glycolipid biosynthetic process	1/90	68/17653	0.294066	0.417646	0.324164	B4GALNT1	1
GO:0030810	positive regulation of nucleotide biosynthetic process	1/90	68/17653	0.294066	0.417646	0.324164	PTHLH	1
GO:0055008	cardiac muscle tissue morphogenesis	1/90	68/17653	0.294066	0.417646	0.324164	DSP	1
GO:1900373	positive regulation of purine nucleotide biosynthetic process	1/90	68/17653	0.294066	0.417646	0.324164	PTHLH	1
GO:1903320	regulation of protein modification by small protein conjugation or removal	2/90	212/17653	0.294188	0.417646	0.324164	UBE2C/PLK1	2
GO:0006026	aminoglycan catabolic process	1/90	69/17653	0.297679	0.420633	0.326483	HMMR	1
GO:0032272	negative regulation of protein polymerization	1/90	69/17653	0.297679	0.420633	0.326483	PFN2	1
GO:0042440	pigment metabolic process	1/90	69/17653	0.297679	0.420633	0.326483	CDH3	1
GO:0051155	positive regulation of striated muscle cell differentiation	1/90	69/17653	0.297679	0.420633	0.326483	GREM1	1
GO:0060411	cardiac septum morphogenesis	1/90	69/17653	0.297679	0.420633	0.326483	BMP7	1
GO:1901983	regulation of protein acetylation	1/90	69/17653	0.297679	0.420633	0.326483	CHEK1	1
GO:0034404	nucleobase-containing small molecule biosynthetic process	2/90	215/17653	0.299844	0.423365	0.328603	TK1/UCK2	2
GO:0001895	retina homeostasis	1/90	70/17653	0.301273	0.424379	0.329391	CDH3	1
GO:0014032	neural crest cell development	1/90	70/17653	0.301273	0.424379	0.329391	BMP7	1
GO:0070227	lymphocyte apoptotic process	1/90	70/17653	0.301273	0.424379	0.329391	AURKB	1
GO:0016358	dendrite development	2/90	216/17653	0.301729	0.424379	0.329391	BMP7/EZH2	2
GO:0032872	regulation of stress-activated MAPK cascade	2/90	216/17653	0.301729	0.424379	0.329391	FOXM1/SERPINB3	2
GO:0070482	response to oxygen levels	3/90	378/17653	0.303323	0.426291	0.330875	CA9/BMP7/CCNA2	3
GO:0070302	regulation of stress-activated protein kinase signaling cascade	2/90	217/17653	0.303612	0.426369	0.330935	FOXM1/SERPINB3	2
GO:0018108	peptidyl-tyrosine phosphorylation	3/90	379/17653	0.304719	0.427118	0.331517	TTK/MELK/GREM1	3
GO:0006171	cAMP biosynthetic process	1/90	71/17653	0.30485	0.427118	0.331517	PTHLH	1
GO:0030279	negative regulation of ossification	1/90	71/17653	0.30485	0.427118	0.331517	GREM1	1
GO:0006732	coenzyme metabolic process	3/90	380/17653	0.306115	0.428561	0.332637	SLC2A1/TYMS/GGH	3
GO:0090502	RNA phosphodiester bond hydrolysis, endonucleolytic	1/90	72/17653	0.308408	0.43144	0.334871	EXO1	1
GO:0018212	peptidyl-tyrosine modification	3/90	382/17653	0.308909	0.431808	0.335157	TTK/MELK/GREM1	3
GO:0003208	cardiac ventricle morphogenesis	1/90	73/17653	0.311949	0.433725	0.336645	DSP	1
GO:0006283	transcription-coupled nucleotide-excision repair	1/90	73/17653	0.311949	0.433725	0.336645	RFC4	1
GO:0006687	glycosphingolipid metabolic process	1/90	73/17653	0.311949	0.433725	0.336645	B4GALNT1	1
GO:0007045	cell-substrate adherens junction assembly	1/90	73/17653	0.311949	0.433725	0.336645	GREM1	1
GO:0048041	focal adhesion assembly	1/90	73/17653	0.311949	0.433725	0.336645	GREM1	1
GO:0070664	negative regulation of leukocyte proliferation	1/90	73/17653	0.311949	0.433725	0.336645	GREM1	1
GO:0072078	nephron tubule morphogenesis	1/90	73/17653	0.311949	0.433725	0.336645	GREM1	1
GO:0001707	mesoderm formation	1/90	74/17653	0.315471	0.436954	0.339151	BMP7	1
GO:0014031	mesenchymal cell development	1/90	74/17653	0.315471	0.436954	0.339151	BMP7	1
GO:0043462	regulation of ATPase activity	1/90	74/17653	0.315471	0.436954	0.339151	PFN2	1
GO:0048864	stem cell development	1/90	74/17653	0.315471	0.436954	0.339151	BMP7	1
GO:0072347	response to anesthetic	1/90	74/17653	0.315471	0.436954	0.339151	CCNA2	1
GO:0022407	regulation of cell-cell adhesion	3/90	388/17653	0.317297	0.439148	0.340854	SOX2/BMP7/CXCL13	3
GO:0003151	outflow tract morphogenesis	1/90	75/17653	0.318976	0.4398	0.34136	BMP7	1
GO:0021766	hippocampus development	1/90	75/17653	0.318976	0.4398	0.34136	EZH2	1
GO:0072088	nephron epithelium morphogenesis	1/90	75/17653	0.318976	0.4398	0.34136	GREM1	1
GO:1903312	negative regulation of mRNA metabolic process	1/90	75/17653	0.318976	0.4398	0.34136	PKP1	1
GO:1905954	positive regulation of lipid localization	1/90	75/17653	0.318976	0.4398	0.34136	ABCA12	1
GO:0017158	regulation of calcium ion-dependent exocytosis	1/90	76/17653	0.322462	0.443935	0.344569	PFN2	1
GO:0048332	mesoderm morphogenesis	1/90	76/17653	0.322462	0.443935	0.344569	BMP7	1
GO:0045785	positive regulation of cell adhesion	3/90	392/17653	0.322892	0.44419	0.344767	SOX2/BMP7/CXCL13	3
GO:0009896	positive regulation of catabolic process	3/90	393/17653	0.324291	0.445778	0.346	PLK1/AURKA/DTL	3
GO:0061097	regulation of protein tyrosine kinase activity	1/90	77/17653	0.325932	0.447357	0.347226	GREM1	1
GO:0061333	renal tubule morphogenesis	1/90	77/17653	0.325932	0.447357	0.347226	GREM1	1
GO:1901342	regulation of vasculature development	3/90	396/17653	0.328488	0.449384	0.348799	BMP7/GREM1/CXCL13	3
GO:0010827	regulation of glucose transmembrane transport	1/90	78/17653	0.329383	0.449384	0.348799	SLC2A1	1
GO:0014033	neural crest cell differentiation	1/90	78/17653	0.329383	0.449384	0.348799	BMP7	1
GO:0030802	regulation of cyclic nucleotide biosynthetic process	1/90	78/17653	0.329383	0.449384	0.348799	PTHLH	1
GO:0030814	regulation of cAMP metabolic process	1/90	78/17653	0.329383	0.449384	0.348799	PTHLH	1
GO:0048259	regulation of receptor-mediated endocytosis	1/90	78/17653	0.329383	0.449384	0.348799	GREM1	1
GO:0051492	regulation of stress fiber assembly	1/90	78/17653	0.329383	0.449384	0.348799	PFN2	1
GO:1901216	positive regulation of neuron death	1/90	78/17653	0.329383	0.449384	0.348799	MYBL2	1
GO:1903362	regulation of cellular protein catabolic process	2/90	231/17653	0.329874	0.449716	0.349057	PLK1/AURKA	2
GO:0007492	endoderm development	1/90	79/17653	0.332817	0.45069	0.349813	SOX2	1
GO:0009311	oligosaccharide metabolic process	1/90	79/17653	0.332817	0.45069	0.349813	SLC2A1	1
GO:0043044	ATP-dependent chromatin remodeling	1/90	79/17653	0.332817	0.45069	0.349813	CENPA	1
GO:0045815	positive regulation of gene expression, epigenetic	1/90	79/17653	0.332817	0.45069	0.349813	CHEK1	1
GO:0046902	regulation of mitochondrial membrane permeability	1/90	79/17653	0.332817	0.45069	0.349813	SFN	1
GO:0051289	protein homotetramerization	1/90	79/17653	0.332817	0.45069	0.349813	TK1	1
GO:0061418	regulation of transcription from RNA polymerase II promoter in response to hypoxia	1/90	79/17653	0.332817	0.45069	0.349813	CA9	1
GO:0071674	mononuclear cell migration	1/90	79/17653	0.332817	0.45069	0.349813	GREM1	1
GO:2001022	positive regulation of response to DNA damage stimulus	1/90	79/17653	0.332817	0.45069	0.349813	FOXM1	1
GO:0008652	cellular amino acid biosynthetic process	1/90	81/17653	0.339634	0.458896	0.356182	PSAT1	1
GO:0060415	muscle tissue morphogenesis	1/90	81/17653	0.339634	0.458896	0.356182	DSP	1
GO:0070542	response to fatty acid	1/90	81/17653	0.339634	0.458896	0.356182	CLDN1	1
GO:0031668	cellular response to extracellular stimulus	2/90	237/17653	0.341054	0.460473	0.357406	SLC2A1/DSC2	2
GO:0048872	homeostasis of number of cells	2/90	238/17653	0.342912	0.462094	0.358664	CCNB2/EZH2	2
GO:0046849	bone remodeling	1/90	82/17653	0.343016	0.462094	0.358664	GREM1	1
GO:0070098	chemokine-mediated signaling pathway	1/90	82/17653	0.343016	0.462094	0.358664	CXCL13	1
GO:0043547	positive regulation of GTPase activity	3/90	407/17653	0.343877	0.462911	0.359298	EZH2/ECT2/CXCL13	3
GO:0010660	regulation of muscle cell apoptotic process	1/90	83/17653	0.346381	0.464271	0.360354	BMP7	1
GO:0034333	adherens junction assembly	1/90	83/17653	0.346381	0.464271	0.360354	GREM1	1
GO:0034637	cellular carbohydrate biosynthetic process	1/90	83/17653	0.346381	0.464271	0.360354	SLC2A1	1
GO:0045844	positive regulation of striated muscle tissue development	1/90	83/17653	0.346381	0.464271	0.360354	GREM1	1
GO:0048636	positive regulation of muscle organ development	1/90	83/17653	0.346381	0.464271	0.360354	GREM1	1
GO:1901617	organic hydroxy compound biosynthetic process	2/90	240/17653	0.346623	0.464271	0.360354	PSAT1/CDH3	2
GO:0050673	epithelial cell proliferation	3/90	409/17653	0.346673	0.464271	0.360354	SOX2/CDH3/SFN	3
GO:0001776	leukocyte homeostasis	1/90	84/17653	0.349729	0.467333	0.36273	CCNB2	1
GO:1901863	positive regulation of muscle tissue development	1/90	84/17653	0.349729	0.467333	0.36273	GREM1	1
GO:2000106	regulation of leukocyte apoptotic process	1/90	84/17653	0.349729	0.467333	0.36273	AURKB	1
GO:0003007	heart morphogenesis	2/90	243/17653	0.352178	0.469372	0.364313	BMP7/DSP	2
GO:0030301	cholesterol transport	1/90	85/17653	0.35306	0.469372	0.364313	ABCA12	1
GO:0034103	regulation of tissue remodeling	1/90	85/17653	0.35306	0.469372	0.364313	GREM1	1
GO:0042475	odontogenesis of dentin-containing tooth	1/90	85/17653	0.35306	0.469372	0.364313	BMP7	1
GO:0043506	regulation of JUN kinase activity	1/90	85/17653	0.35306	0.469372	0.364313	SERPINB3	1
GO:0045778	positive regulation of ossification	1/90	85/17653	0.35306	0.469372	0.364313	BMP7	1
GO:1900407	regulation of cellular response to oxidative stress	1/90	85/17653	0.35306	0.469372	0.364313	BMP7	1
GO:0046578	regulation of Ras protein signal transduction	2/90	244/17653	0.354026	0.470311	0.365042	FOXM1/ECT2	2
GO:0002042	cell migration involved in sprouting angiogenesis	1/90	86/17653	0.356375	0.4725	0.366741	GREM1	1
GO:1901655	cellular response to ketone	1/90	86/17653	0.356375	0.4725	0.366741	GJB2	1
GO:0051090	regulation of DNA binding transcription factor activity	3/90	416/17653	0.356452	0.4725	0.366741	BMP7/EZH2/GREM1	3
GO:0002690	positive regulation of leukocyte chemotaxis	1/90	87/17653	0.359672	0.474007	0.36791	CXCL13	1
GO:0006672	ceramide metabolic process	1/90	87/17653	0.359672	0.474007	0.36791	B4GALNT1	1
GO:0010657	muscle cell apoptotic process	1/90	87/17653	0.359672	0.474007	0.36791	BMP7	1
GO:0045981	positive regulation of nucleotide metabolic process	1/90	87/17653	0.359672	0.474007	0.36791	PTHLH	1
GO:0048644	muscle organ morphogenesis	1/90	87/17653	0.359672	0.474007	0.36791	DSP	1
GO:0090559	regulation of membrane permeability	1/90	87/17653	0.359672	0.474007	0.36791	SFN	1
GO:1900544	positive regulation of purine nucleotide metabolic process	1/90	87/17653	0.359672	0.474007	0.36791	PTHLH	1
GO:1902476	chloride transmembrane transport	1/90	87/17653	0.359672	0.474007	0.36791	CLCA2	1
GO:0001942	hair follicle development	1/90	88/17653	0.362953	0.476949	0.370194	CDH3	1
GO:0016079	synaptic vesicle exocytosis	1/90	88/17653	0.362953	0.476949	0.370194	PFN2	1
GO:0060349	bone morphogenesis	1/90	88/17653	0.362953	0.476949	0.370194	MMP13	1
GO:0110020	regulation of actomyosin structure organization	1/90	88/17653	0.362953	0.476949	0.370194	PFN2	1
GO:2000027	regulation of organ morphogenesis	2/90	249/17653	0.363239	0.47698	0.370218	BMP7/GREM1	2
GO:0030038	contractile actin filament bundle assembly	1/90	89/17653	0.366217	0.479507	0.372179	PFN2	1
GO:0030510	regulation of BMP signaling pathway	1/90	89/17653	0.366217	0.479507	0.372179	GREM1	1
GO:0043149	stress fiber assembly	1/90	89/17653	0.366217	0.479507	0.372179	PFN2	1
GO:0048709	oligodendrocyte differentiation	1/90	89/17653	0.366217	0.479507	0.372179	PTPRZ1	1
GO:0009798	axis specification	1/90	90/17653	0.369464	0.481335	0.373599	AURKA	1
GO:0022404	molting cycle process	1/90	90/17653	0.369464	0.481335	0.373599	CDH3	1
GO:0022405	hair cycle process	1/90	90/17653	0.369464	0.481335	0.373599	CDH3	1
GO:0032231	regulation of actin filament bundle assembly	1/90	90/17653	0.369464	0.481335	0.373599	PFN2	1
GO:0044728	DNA methylation or demethylation	1/90	90/17653	0.369464	0.481335	0.373599	EZH2	1
GO:0051588	regulation of neurotransmitter transport	1/90	90/17653	0.369464	0.481335	0.373599	PFN2	1
GO:0098773	skin epidermis development	1/90	90/17653	0.369464	0.481335	0.373599	CDH3	1
GO:0032868	response to insulin	2/90	254/17653	0.372404	0.483813	0.375522	SLC2A1/GGH	2
GO:0032088	negative regulation of NF-kappaB transcription factor activity	1/90	91/17653	0.372696	0.483813	0.375522	BMP7	1
GO:0036473	cell death in response to oxidative stress	1/90	91/17653	0.372696	0.483813	0.375522	MELK	1
GO:0055024	regulation of cardiac muscle tissue development	1/90	91/17653	0.372696	0.483813	0.375522	GREM1	1
GO:0120034	positive regulation of plasma membrane bounded cell projection assembly	1/90	91/17653	0.372696	0.483813	0.375522	ANLN	1
GO:0048568	embryonic organ development	3/90	428/17653	0.373174	0.484089	0.375736	GJB5/HOXD10/BMP7	3
GO:0015918	sterol transport	1/90	92/17653	0.37591	0.48644	0.37756	ABCA12	1
GO:0051341	regulation of oxidoreductase activity	1/90	92/17653	0.37591	0.48644	0.37756	CDH3	1
GO:0072080	nephron tubule development	1/90	92/17653	0.37591	0.48644	0.37756	GREM1	1
GO:0072593	reactive oxygen species metabolic process	2/90	256/17653	0.376055	0.48644	0.37756	FOXM1/BMP7	2
GO:0015748	organophosphate ester transport	1/90	93/17653	0.379109	0.489693	0.380086	ABCA12	1
GO:0031623	receptor internalization	1/90	93/17653	0.379109	0.489693	0.380086	GREM1	1
GO:0009953	dorsal/ventral pattern formation	1/90	94/17653	0.382291	0.491363	0.381382	GREM1	1
GO:0010596	negative regulation of endothelial cell migration	1/90	94/17653	0.382291	0.491363	0.381382	CXCL13	1
GO:0014020	primary neural tube formation	1/90	94/17653	0.382291	0.491363	0.381382	BMP7	1
GO:0021549	cerebellum development	1/90	94/17653	0.382291	0.491363	0.381382	EZH2	1
GO:0061326	renal tubule development	1/90	94/17653	0.382291	0.491363	0.381382	GREM1	1
GO:0072676	lymphocyte migration	1/90	94/17653	0.382291	0.491363	0.381382	CXCL13	1
GO:1902882	regulation of response to oxidative stress	1/90	94/17653	0.382291	0.491363	0.381382	BMP7	1
GO:0010976	positive regulation of neuron projection development	2/90	260/17653	0.383333	0.492007	0.381882	BMP7/EZH2	2
GO:0071383	cellular response to steroid hormone stimulus	2/90	260/17653	0.383333	0.492007	0.381882	GJB2/BMP7	2
GO:0033157	regulation of intracellular protein transport	2/90	261/17653	0.385147	0.493689	0.383187	ECT2/SFN	2
GO:0018958	phenol-containing compound metabolic process	1/90	95/17653	0.385457	0.493689	0.383187	CDH3	1
GO:0019233	sensory perception of pain	1/90	95/17653	0.385457	0.493689	0.383187	UCHL1	1
GO:0042391	regulation of membrane potential	3/90	438/17653	0.387052	0.495383	0.384502	DSP/DSC2/DSG2	3
GO:0008593	regulation of Notch signaling pathway	1/90	96/17653	0.388607	0.496675	0.385505	BMP7	1
GO:0051651	maintenance of location in cell	1/90	96/17653	0.388607	0.496675	0.385505	ASPM	1
GO:0043254	regulation of protein complex assembly	3/90	441/17653	0.391203	0.499642	0.387808	MMP1/CXCL13/PFN2	3
GO:1990778	protein localization to cell periphery	2/90	266/17653	0.394183	0.5029	0.390337	ABCA12/ANLN	2
GO:0003300	cardiac muscle hypertrophy	1/90	98/17653	0.394859	0.5029	0.390337	EZH2	1
GO:0042752	regulation of circadian rhythm	1/90	98/17653	0.394859	0.5029	0.390337	EZH2	1
GO:0043473	pigmentation	1/90	98/17653	0.394859	0.5029	0.390337	CDH3	1
GO:0051403	stress-activated MAPK cascade	2/90	267/17653	0.395984	0.503979	0.391174	FOXM1/SERPINB3	2
GO:0048863	stem cell differentiation	2/90	268/17653	0.397782	0.50579	0.392579	BMP7/GREM1	2
GO:0099024	plasma membrane invagination	1/90	99/17653	0.397962	0.50579	0.392579	AURKB	1
GO:0010632	regulation of epithelial cell migration	2/90	269/17653	0.399577	0.507488	0.393898	CXCL13/PFN2	2
GO:0003279	cardiac septum development	1/90	100/17653	0.401049	0.507586	0.393973	BMP7	1
GO:0014897	striated muscle hypertrophy	1/90	100/17653	0.401049	0.507586	0.393973	EZH2	1
GO:0021510	spinal cord development	1/90	100/17653	0.401049	0.507586	0.393973	HOXD10	1
GO:0030838	positive regulation of actin filament polymerization	1/90	100/17653	0.401049	0.507586	0.393973	PFN2	1
GO:0033138	positive regulation of peptidyl-serine phosphorylation	1/90	100/17653	0.401049	0.507586	0.393973	PFN2	1
GO:0010923	negative regulation of phosphatase activity	1/90	101/17653	0.40412	0.510762	0.396439	PKMYT1	1
GO:0030148	sphingolipid biosynthetic process	1/90	101/17653	0.40412	0.510762	0.396439	B4GALNT1	1
GO:0060326	cell chemotaxis	2/90	273/17653	0.406734	0.512134	0.397504	GREM1/CXCL13	2
GO:0001841	neural tube formation	1/90	102/17653	0.407175	0.512134	0.397504	BMP7	1
GO:0014896	muscle hypertrophy	1/90	102/17653	0.407175	0.512134	0.397504	EZH2	1
GO:0021761	limbic system development	1/90	102/17653	0.407175	0.512134	0.397504	EZH2	1
GO:0051149	positive regulation of muscle cell differentiation	1/90	102/17653	0.407175	0.512134	0.397504	GREM1	1
GO:0071887	leukocyte apoptotic process	1/90	102/17653	0.407175	0.512134	0.397504	AURKB	1
GO:1903828	negative regulation of cellular protein localization	1/90	102/17653	0.407175	0.512134	0.397504	TRIM29	1
GO:0008630	intrinsic apoptotic signaling pathway in response to DNA damage	1/90	103/17653	0.410215	0.514181	0.399093	SFN	1
GO:0009119	ribonucleoside metabolic process	1/90	103/17653	0.410215	0.514181	0.399093	UCK2	1
GO:0022037	metencephalon development	1/90	103/17653	0.410215	0.514181	0.399093	EZH2	1
GO:0051261	protein depolymerization	1/90	103/17653	0.410215	0.514181	0.399093	KIF2C	1
GO:0052652	cyclic purine nucleotide metabolic process	1/90	103/17653	0.410215	0.514181	0.399093	PTHLH	1
GO:0007409	axonogenesis	3/90	456/17653	0.411853	0.514782	0.399559	PTPRZ1/UCHL1/BMP7	3
GO:0048511	rhythmic process	2/90	276/17653	0.412076	0.514782	0.399559	EZH2/TYMS	2
GO:0051258	protein polymerization	2/90	276/17653	0.412076	0.514782	0.399559	UBE2C/PFN2	2
GO:0007189	adenylate cyclase-activating G-protein coupled receptor signaling pathway	1/90	104/17653	0.41324	0.514782	0.399559	PTHLH	1
GO:0009190	cyclic nucleotide biosynthetic process	1/90	104/17653	0.41324	0.514782	0.399559	PTHLH	1
GO:0030799	regulation of cyclic nucleotide metabolic process	1/90	104/17653	0.41324	0.514782	0.399559	PTHLH	1
GO:0031109	microtubule polymerization or depolymerization	1/90	104/17653	0.41324	0.514782	0.399559	KIF2C	1
GO:0032526	response to retinoic acid	1/90	104/17653	0.41324	0.514782	0.399559	GJB2	1
GO:0034968	histone lysine methylation	1/90	104/17653	0.41324	0.514782	0.399559	EZH2	1
GO:0070661	leukocyte proliferation	2/90	278/17653	0.415625	0.517399	0.40159	HELLS/GREM1	2
GO:0045446	endothelial cell differentiation	1/90	105/17653	0.416249	0.517468	0.401644	CLDN1	1
GO:0046058	cAMP metabolic process	1/90	105/17653	0.416249	0.517468	0.401644	PTHLH	1
GO:0016311	dephosphorylation	3/90	461/17653	0.418692	0.520124	0.403705	PTPRZ1/PKMYT1/CDKN3	3
GO:0001952	regulation of cell-matrix adhesion	1/90	106/17653	0.419243	0.520124	0.403705	GREM1	1
GO:0098661	inorganic anion transmembrane transport	1/90	106/17653	0.419243	0.520124	0.403705	CLCA2	1
GO:0007265	Ras protein signal transduction	3/90	463/17653	0.421421	0.521686	0.404917	FOXM1/CCNA2/ECT2	3
GO:0006024	glycosaminoglycan biosynthetic process	1/90	107/17653	0.422221	0.521686	0.404917	ABCC5	1
GO:0006821	chloride transport	1/90	107/17653	0.422221	0.521686	0.404917	CLCA2	1
GO:0010324	membrane invagination	1/90	107/17653	0.422221	0.521686	0.404917	AURKB	1
GO:0035305	negative regulation of dephosphorylation	1/90	107/17653	0.422221	0.521686	0.404917	PKMYT1	1
GO:0051817	modification of morphology or physiology of other organism involved in symbiotic interaction	1/90	107/17653	0.422221	0.521686	0.404917	TYMS	1
GO:0006368	transcription elongation from RNA polymerase II promoter	1/90	108/17653	0.425185	0.523925	0.406655	EZH2	1
GO:0007631	feeding behavior	1/90	108/17653	0.425185	0.523925	0.406655	UCHL1	1
GO:0048593	camera-type eye morphogenesis	1/90	108/17653	0.425185	0.523925	0.406655	BMP7	1
GO:1904659	glucose transmembrane transport	1/90	108/17653	0.425185	0.523925	0.406655	SLC2A1	1
GO:0030522	intracellular receptor signaling pathway	2/90	285/17653	0.427961	0.526133	0.408369	PRAME/EZH2	2
GO:0006304	DNA modification	1/90	109/17653	0.428134	0.526133	0.408369	EZH2	1
GO:0032368	regulation of lipid transport	1/90	109/17653	0.428134	0.526133	0.408369	ABCA12	1
GO:0072009	nephron epithelium development	1/90	109/17653	0.428134	0.526133	0.408369	GREM1	1
GO:0050900	leukocyte migration	3/90	470/17653	0.430939	0.529224	0.410768	MMP1/GREM1/CXCL13	3
GO:0048562	embryonic organ morphogenesis	2/90	288/17653	0.433207	0.53165	0.412651	HOXD10/BMP7	2
GO:0043500	muscle adaptation	1/90	111/17653	0.433986	0.531889	0.412837	EZH2	1
GO:0072089	stem cell proliferation	1/90	111/17653	0.433986	0.531889	0.412837	ASPM	1
GO:0090305	nucleic acid phosphodiester bond hydrolysis	2/90	289/17653	0.43495	0.532711	0.413475	EXO1/RFC4	2
GO:0097193	intrinsic apoptotic signaling pathway	2/90	290/17653	0.43669	0.533651	0.414204	MELK/SFN	2
GO:0002065	columnar/cuboidal epithelial cell differentiation	1/90	112/17653	0.43689	0.533651	0.414204	TYMS	1
GO:0042303	molting cycle	1/90	112/17653	0.43689	0.533651	0.414204	CDH3	1
GO:0042633	hair cycle	1/90	112/17653	0.43689	0.533651	0.414204	CDH3	1
GO:0016579	protein deubiquitination	2/90	291/17653	0.438428	0.53517	0.415384	UCHL1/CCNA2	2
GO:0006023	aminoglycan biosynthetic process	1/90	113/17653	0.439779	0.536101	0.416106	ABCC5	1
GO:1903749	positive regulation of establishment of protein localization to mitochondrion	1/90	113/17653	0.439779	0.536101	0.416106	SFN	1
GO:0016049	cell growth	3/90	477/17653	0.440404	0.536503	0.416418	AURKA/GREM1/SFN	3
GO:0008645	hexose transmembrane transport	1/90	114/17653	0.442654	0.538883	0.418265	SLC2A1	1
GO:0006289	nucleotide-excision repair	1/90	115/17653	0.445514	0.542002	0.420686	RFC4	1
GO:0031098	stress-activated protein kinase signaling cascade	2/90	296/17653	0.447072	0.543241	0.421648	FOXM1/SERPINB3	2
GO:0043087	regulation of GTPase activity	3/90	482/17653	0.447129	0.543241	0.421648	EZH2/ECT2/CXCL13	3
GO:0008543	fibroblast growth factor receptor signaling pathway	1/90	116/17653	0.448359	0.543285	0.421682	FGFBP1	1
GO:0015749	monosaccharide transmembrane transport	1/90	116/17653	0.448359	0.543285	0.421682	SLC2A1	1
GO:0017156	calcium ion regulated exocytosis	1/90	116/17653	0.448359	0.543285	0.421682	PFN2	1
GO:0051101	regulation of DNA binding	1/90	116/17653	0.448359	0.543285	0.421682	NEK2	1
GO:0090101	negative regulation of transmembrane receptor protein serine/threonine kinase signaling pathway	1/90	117/17653	0.45119	0.545988	0.42378	GREM1	1
GO:1905477	positive regulation of protein localization to membrane	1/90	117/17653	0.45119	0.545988	0.42378	SFN	1
GO:0030335	positive regulation of cell migration	3/90	486/17653	0.452487	0.547193	0.424716	SERPINB3/BMP7/CXCL13	3
GO:0018022	peptidyl-lysine methylation	1/90	118/17653	0.454007	0.548667	0.42586	EZH2	1
GO:0022612	gland morphogenesis	1/90	119/17653	0.456809	0.551322	0.42792	BMP7	1
GO:0034219	carbohydrate transmembrane transport	1/90	119/17653	0.456809	0.551322	0.42792	SLC2A1	1
GO:0006470	protein dephosphorylation	2/90	303/17653	0.459051	0.553219	0.429393	PTPRZ1/CDKN3	2
GO:0048489	synaptic vesicle transport	1/90	120/17653	0.459597	0.553219	0.429393	PFN2	1
GO:0055088	lipid homeostasis	1/90	120/17653	0.459597	0.553219	0.429393	ABCA12	1
GO:0097480	establishment of synaptic vesicle localization	1/90	120/17653	0.459597	0.553219	0.429393	PFN2	1
GO:0009260	ribonucleotide biosynthetic process	2/90	304/17653	0.460751	0.554241	0.430186	PTHLH/UCK2	2
GO:0003231	cardiac ventricle development	1/90	121/17653	0.462371	0.55509	0.430845	DSP	1
GO:0051592	response to calcium ion	1/90	121/17653	0.462371	0.55509	0.430845	ECT2	1
GO:0055007	cardiac muscle cell differentiation	1/90	121/17653	0.462371	0.55509	0.430845	GREM1	1
GO:0070646	protein modification by small protein removal	2/90	306/17653	0.46414	0.556846	0.432208	UCHL1/CCNA2	2
GO:1903305	regulation of regulated secretory pathway	1/90	122/17653	0.465131	0.557667	0.432845	PFN2	1
GO:0061564	axon development	3/90	497/17653	0.467113	0.558019	0.433118	PTPRZ1/UCHL1/BMP7	3
GO:0046390	ribose phosphate biosynthetic process	2/90	308/17653	0.467517	0.558019	0.433118	PTHLH/UCK2	2
GO:0002687	positive regulation of leukocyte migration	1/90	123/17653	0.467877	0.558019	0.433118	CXCL13	1
GO:0003158	endothelium development	1/90	123/17653	0.467877	0.558019	0.433118	CLDN1	1
GO:0006342	chromatin silencing	1/90	123/17653	0.467877	0.558019	0.433118	HELLS	1
GO:0030010	establishment of cell polarity	1/90	123/17653	0.467877	0.558019	0.433118	CENPA	1
GO:0042476	odontogenesis	1/90	123/17653	0.467877	0.558019	0.433118	BMP7	1
GO:0060359	response to ammonium ion	1/90	123/17653	0.467877	0.558019	0.433118	CCNA2	1
GO:0050878	regulation of body fluid levels	3/90	499/17653	0.469755	0.559891	0.434571	ABCA12/CLDN1/SFN	3
GO:0045995	regulation of embryonic development	1/90	124/17653	0.470609	0.560134	0.43476	BMP7	1
GO:0051291	protein heterooligomerization	1/90	124/17653	0.470609	0.560134	0.43476	CLDN1	1
GO:0032102	negative regulation of response to external stimulus	2/90	310/17653	0.470882	0.560134	0.43476	GREM1/CXCL13	2
GO:0002920	regulation of humoral immune response	1/90	125/17653	0.473327	0.562308	0.436447	CXCL13	1
GO:0008637	apoptotic mitochondrial changes	1/90	125/17653	0.473327	0.562308	0.436447	SFN	1
GO:0006664	glycolipid metabolic process	1/90	126/17653	0.476032	0.564415	0.438083	B4GALNT1	1
GO:1903509	liposaccharide metabolic process	1/90	126/17653	0.476032	0.564415	0.438083	B4GALNT1	1
GO:1903747	regulation of establishment of protein localization to mitochondrion	1/90	126/17653	0.476032	0.564415	0.438083	SFN	1
GO:0002460	adaptive immune response based on somatic recombination of immune receptors built from immunoglobulin superfamily domains	2/90	314/17653	0.477574	0.565508	0.438931	EXO1/CXCL13	2
GO:0051235	maintenance of location	2/90	314/17653	0.477574	0.565508	0.438931	B4GALNT1/ASPM	2
GO:0009855	determination of bilateral symmetry	1/90	127/17653	0.478722	0.56613	0.439414	GREM1	1
GO:0097479	synaptic vesicle localization	1/90	127/17653	0.478722	0.56613	0.439414	PFN2	1
GO:0019058	viral life cycle	2/90	316/17653	0.480901	0.567969	0.440841	SERPINB3/CLDN1	2
GO:0060562	epithelial tube morphogenesis	2/90	316/17653	0.480901	0.567969	0.440841	BMP7/GREM1	2
GO:0009799	specification of symmetry	1/90	128/17653	0.481399	0.568188	0.441011	GREM1	1
GO:0031589	cell-substrate adhesion	2/90	319/17653	0.485868	0.572973	0.444725	COL17A1/GREM1	2
GO:0032273	positive regulation of protein polymerization	1/90	130/17653	0.486712	0.572973	0.444725	PFN2	1
GO:0050921	positive regulation of chemotaxis	1/90	130/17653	0.486712	0.572973	0.444725	CXCL13	1
GO:1902904	negative regulation of supramolecular fiber organization	1/90	130/17653	0.486712	0.572973	0.444725	PFN2	1
GO:0007498	mesoderm development	1/90	131/17653	0.489348	0.574961	0.446268	BMP7	1
GO:0045807	positive regulation of endocytosis	1/90	131/17653	0.489348	0.574961	0.446268	GREM1	1
GO:0046683	response to organophosphorus	1/90	131/17653	0.489348	0.574961	0.446268	TYMS	1
GO:0007006	mitochondrial membrane organization	1/90	132/17653	0.491971	0.576554	0.447504	SFN	1
GO:0016571	histone methylation	1/90	132/17653	0.491971	0.576554	0.447504	EZH2	1
GO:0031333	negative regulation of protein complex assembly	1/90	132/17653	0.491971	0.576554	0.447504	PFN2	1
GO:0033135	regulation of peptidyl-serine phosphorylation	1/90	132/17653	0.491971	0.576554	0.447504	PFN2	1
GO:0006354	DNA-templated transcription, elongation	1/90	133/17653	0.494581	0.577752	0.448434	EZH2	1
GO:0035023	regulation of Rho protein signal transduction	1/90	133/17653	0.494581	0.577752	0.448434	ECT2	1
GO:0048565	digestive tract development	1/90	133/17653	0.494581	0.577752	0.448434	TYMS	1
GO:0072525	pyridine-containing compound biosynthetic process	1/90	133/17653	0.494581	0.577752	0.448434	PSAT1	1
GO:0099504	synaptic vesicle cycle	1/90	133/17653	0.494581	0.577752	0.448434	PFN2	1
GO:0051053	negative regulation of DNA metabolic process	1/90	134/17653	0.497177	0.580412	0.450499	CDC6	1
GO:0032147	activation of protein kinase activity	2/90	328/17653	0.500594	0.584026	0.453304	GREM1/ECT2	2
GO:0006959	humoral immune response	2/90	329/17653	0.502213	0.585302	0.454294	EXO1/CXCL13	2
GO:0031056	regulation of histone modification	1/90	136/17653	0.50233	0.585302	0.454294	CHEK1	1
GO:0008584	male gonad development	1/90	137/17653	0.504887	0.587529	0.456023	ASPM	1
GO:0090263	positive regulation of canonical Wnt signaling pathway	1/90	137/17653	0.504887	0.587529	0.456023	ASPM	1
GO:0046546	development of primary male sexual characteristics	1/90	138/17653	0.507431	0.589735	0.457735	ASPM	1
GO:1905952	regulation of lipid localization	1/90	138/17653	0.507431	0.589735	0.457735	ABCA12	1
GO:0002455	humoral immune response mediated by circulating immunoglobulin	1/90	139/17653	0.509962	0.59192	0.459432	EXO1	1
GO:0099003	vesicle-mediated transport in synapse	1/90	139/17653	0.509962	0.59192	0.459432	PFN2	1
GO:0031331	positive regulation of cellular catabolic process	2/90	335/17653	0.511862	0.593747	0.460849	PLK1/AURKA	2
GO:0007286	spermatid development	1/90	141/17653	0.514986	0.595927	0.462542	TRIP13	1
GO:0051092	positive regulation of NF-kappaB transcription factor activity	1/90	141/17653	0.514986	0.595927	0.462542	GREM1	1
GO:2000736	regulation of stem cell differentiation	1/90	141/17653	0.514986	0.595927	0.462542	BMP7	1
GO:0009141	nucleoside triphosphate metabolic process	2/90	337/17653	0.515051	0.595927	0.462542	UCK2/TYMS	2
GO:0090501	RNA phosphodiester bond hydrolysis	1/90	142/17653	0.517478	0.598355	0.464426	EXO1	1
GO:0051056	regulation of small GTPase mediated signal transduction	2/90	339/17653	0.518227	0.59884	0.464803	FOXM1/ECT2	2
GO:0001764	neuron migration	1/90	143/17653	0.519958	0.600079	0.465764	ASPM	1
GO:0006606	protein import into nucleus	1/90	143/17653	0.519958	0.600079	0.465764	ECT2	1
GO:0048592	eye morphogenesis	1/90	144/17653	0.522426	0.602163	0.467381	BMP7	1
GO:0051017	actin filament bundle assembly	1/90	144/17653	0.522426	0.602163	0.467381	PFN2	1
GO:0007269	neurotransmitter secretion	1/90	145/17653	0.524881	0.603464	0.468391	PFN2	1
GO:0046467	membrane lipid biosynthetic process	1/90	145/17653	0.524881	0.603464	0.468391	B4GALNT1	1
GO:0055123	digestive system development	1/90	145/17653	0.524881	0.603464	0.468391	TYMS	1
GO:0099643	signal release from synapse	1/90	145/17653	0.524881	0.603464	0.468391	PFN2	1
GO:0001654	eye development	2/90	344/17653	0.526107	0.604492	0.469189	SOX2/BMP7	2
GO:0002377	immunoglobulin production	1/90	146/17653	0.527323	0.604743	0.469384	EXO1	1
GO:0006334	nucleosome assembly	1/90	146/17653	0.527323	0.604743	0.469384	CENPA	1
GO:0048515	spermatid differentiation	1/90	146/17653	0.527323	0.604743	0.469384	TRIP13	1
GO:0007338	single fertilization	1/90	147/17653	0.529753	0.606003	0.470362	HOXD10	1
GO:0008643	carbohydrate transport	1/90	147/17653	0.529753	0.606003	0.470362	SLC2A1	1
GO:0009187	cyclic nucleotide metabolic process	1/90	147/17653	0.529753	0.606003	0.470362	PTHLH	1
GO:0016573	histone acetylation	1/90	147/17653	0.529753	0.606003	0.470362	CHEK1	1
GO:0006913	nucleocytoplasmic transport	2/90	347/17653	0.530795	0.606813	0.470991	ECT2/SFN	2
GO:0061572	actin filament bundle organization	1/90	148/17653	0.532171	0.608004	0.471915	PFN2	1
GO:0019933	cAMP-mediated signaling	1/90	149/17653	0.534576	0.610369	0.473751	PTHLH	1
GO:0051169	nuclear transport	2/90	351/17653	0.536996	0.612747	0.475597	ECT2/SFN	2
GO:0051262	protein tetramerization	1/90	151/17653	0.53935	0.615048	0.477383	TK1	1
GO:0018393	internal peptidyl-lysine acetylation	1/90	152/17653	0.541719	0.616976	0.478879	CHEK1	1
GO:1990138	neuron projection extension	1/90	152/17653	0.541719	0.616976	0.478879	AURKA	1
GO:0032259	methylation	2/90	355/17653	0.543141	0.617823	0.479537	EZH2/TYMS	2
GO:0071902	positive regulation of protein serine/threonine kinase activity	2/90	355/17653	0.543141	0.617823	0.479537	CDC6/EZH2	2
GO:0035821	modification of morphology or physiology of other organism	1/90	153/17653	0.544075	0.618113	0.479762	TYMS	1
GO:1900371	regulation of purine nucleotide biosynthetic process	1/90	153/17653	0.544075	0.618113	0.479762	PTHLH	1
GO:0030808	regulation of nucleotide biosynthetic process	1/90	154/17653	0.54642	0.62039	0.481529	PTHLH	1
GO:0099531	presynaptic process involved in chemical synaptic transmission	1/90	156/17653	0.551074	0.625283	0.485327	PFN2	1
GO:0021915	neural tube development	1/90	157/17653	0.553383	0.627512	0.487057	BMP7	1
GO:0006475	internal protein amino acid acetylation	1/90	158/17653	0.55568	0.629725	0.488774	CHEK1	1
GO:0009201	ribonucleoside triphosphate biosynthetic process	1/90	159/17653	0.557966	0.631078	0.489824	UCK2	1
GO:0018394	peptidyl-lysine acetylation	1/90	159/17653	0.557966	0.631078	0.489824	CHEK1	1
GO:0050821	protein stabilization	1/90	159/17653	0.557966	0.631078	0.489824	PFN2	1
GO:0060271	cilium assembly	2/90	365/17653	0.558261	0.631078	0.489824	NEK2/PLK1	2
GO:0045765	regulation of angiogenesis	2/90	366/17653	0.559754	0.631746	0.490343	GREM1/CXCL13	2
GO:0019935	cyclic-nucleotide-mediated signaling	1/90	160/17653	0.56024	0.631746	0.490343	PTHLH	1
GO:0030307	positive regulation of cell growth	1/90	160/17653	0.56024	0.631746	0.490343	SFN	1
GO:0046661	male sex differentiation	1/90	160/17653	0.56024	0.631746	0.490343	ASPM	1
GO:0002285	lymphocyte activation involved in immune response	1/90	162/17653	0.564754	0.635261	0.493071	EXO1	1
GO:0030833	regulation of actin filament polymerization	1/90	162/17653	0.564754	0.635261	0.493071	PFN2	1
GO:0055002	striated muscle cell development	1/90	162/17653	0.564754	0.635261	0.493071	UCHL1	1
GO:1902115	regulation of organelle assembly	1/90	162/17653	0.564754	0.635261	0.493071	PLK1	1
GO:1902275	regulation of chromatin organization	1/90	163/17653	0.566993	0.636993	0.494415	CHEK1	1
GO:1905475	regulation of protein localization to membrane	1/90	163/17653	0.566993	0.636993	0.494415	SFN	1
GO:0006665	sphingolipid metabolic process	1/90	164/17653	0.569222	0.638314	0.495441	B4GALNT1	1
GO:0016241	regulation of macroautophagy	1/90	164/17653	0.569222	0.638314	0.495441	UCHL1	1
GO:0051170	import into nucleus	1/90	164/17653	0.569222	0.638314	0.495441	ECT2	1
GO:0062013	positive regulation of small molecule metabolic process	1/90	166/17653	0.573644	0.642877	0.498982	PTHLH	1
GO:0030324	lung development	1/90	167/17653	0.575838	0.643468	0.499441	ABCA12	1
GO:0031345	negative regulation of cell projection organization	1/90	167/17653	0.575838	0.643468	0.499441	PFN2	1
GO:0043123	positive regulation of I-kappaB kinase/NF-kappaB signaling	1/90	167/17653	0.575838	0.643468	0.499441	ECT2	1
GO:0070613	regulation of protein processing	1/90	167/17653	0.575838	0.643468	0.499441	BIRC5	1
GO:0010876	lipid localization	2/90	377/17653	0.575939	0.643468	0.499441	ABCA12/B4GALNT1	2
GO:0044782	cilium organization	2/90	378/17653	0.577389	0.644692	0.500391	NEK2/PLK1	2
GO:0010822	positive regulation of mitochondrion organization	1/90	168/17653	0.578021	0.645002	0.500632	SFN	1
GO:0002040	sprouting angiogenesis	1/90	169/17653	0.580193	0.645447	0.500978	GREM1	1
GO:0043534	blood vessel endothelial cell migration	1/90	169/17653	0.580193	0.645447	0.500978	GREM1	1
GO:0046328	regulation of JNK cascade	1/90	169/17653	0.580193	0.645447	0.500978	SERPINB3	1
GO:0048771	tissue remodeling	1/90	169/17653	0.580193	0.645447	0.500978	GREM1	1
GO:1903317	regulation of protein maturation	1/90	169/17653	0.580193	0.645447	0.500978	BIRC5	1
GO:0030308	negative regulation of cell growth	1/90	170/17653	0.582354	0.647456	0.502536	GREM1	1
GO:0010921	regulation of phosphatase activity	1/90	171/17653	0.584504	0.647473	0.50255	PKMYT1	1
GO:0010950	positive regulation of endopeptidase activity	1/90	171/17653	0.584504	0.647473	0.50255	SERPINB3	1
GO:0021953	central nervous system neuron differentiation	1/90	171/17653	0.584504	0.647473	0.50255	HOXD10	1
GO:0030177	positive regulation of Wnt signaling pathway	1/90	171/17653	0.584504	0.647473	0.50255	ASPM	1
GO:0030323	respiratory tube development	1/90	171/17653	0.584504	0.647473	0.50255	ABCA12	1
GO:0071346	cellular response to interferon-gamma	1/90	171/17653	0.584504	0.647473	0.50255	CLDN1	1
GO:0035265	organ growth	1/90	172/17653	0.586643	0.648658	0.50347	MMP13	1
GO:0043112	receptor metabolic process	1/90	172/17653	0.586643	0.648658	0.50347	GREM1	1
GO:0050796	regulation of insulin secretion	1/90	172/17653	0.586643	0.648658	0.50347	SLC2A1	1
GO:0043902	positive regulation of multi-organism process	1/90	175/17653	0.592995	0.654886	0.508303	AURKA	1
GO:0072524	pyridine-containing compound metabolic process	1/90	175/17653	0.592995	0.654886	0.508303	PSAT1	1
GO:0030041	actin filament polymerization	1/90	176/17653	0.595091	0.656006	0.509173	PFN2	1
GO:0034728	nucleosome organization	1/90	176/17653	0.595091	0.656006	0.509173	CENPA	1
GO:2001235	positive regulation of apoptotic signaling pathway	1/90	176/17653	0.595091	0.656006	0.509173	SFN	1
GO:0055001	muscle cell development	1/90	177/17653	0.597176	0.657508	0.510339	UCHL1	1
GO:0097529	myeloid leukocyte migration	1/90	177/17653	0.597176	0.657508	0.510339	GREM1	1
GO:0009156	ribonucleoside monophosphate biosynthetic process	1/90	178/17653	0.599251	0.659393	0.511802	UCK2	1
GO:0050731	positive regulation of peptidyl-tyrosine phosphorylation	1/90	179/17653	0.601315	0.660865	0.512945	GREM1	1
GO:1901343	negative regulation of vasculature development	1/90	179/17653	0.601315	0.660865	0.512945	BMP7	1
GO:0006479	protein methylation	1/90	180/17653	0.603368	0.661923	0.513766	EZH2	1
GO:0008213	protein alkylation	1/90	180/17653	0.603368	0.661923	0.513766	EZH2	1
GO:0022900	electron transport chain	1/90	180/17653	0.603368	0.661923	0.513766	GPX2	1
GO:0001558	regulation of cell growth	2/90	397/17653	0.604263	0.662168	0.513956	GREM1/SFN	2
GO:0006611	protein export from nucleus	1/90	181/17653	0.605411	0.662168	0.513956	SFN	1
GO:0007219	Notch signaling pathway	1/90	181/17653	0.605411	0.662168	0.513956	BMP7	1
GO:0008064	regulation of actin polymerization or depolymerization	1/90	181/17653	0.605411	0.662168	0.513956	PFN2	1
GO:0061013	regulation of mRNA catabolic process	1/90	181/17653	0.605411	0.662168	0.513956	PKP1	1
GO:0030832	regulation of actin filament length	1/90	182/17653	0.607444	0.663993	0.515372	PFN2	1
GO:0009566	fertilization	1/90	183/17653	0.609466	0.665803	0.516777	HOXD10	1
GO:0017157	regulation of exocytosis	1/90	186/17653	0.615471	0.67196	0.521556	PFN2	1
GO:0010952	positive regulation of peptidase activity	1/90	188/17653	0.619424	0.675465	0.524276	SERPINB3	1
GO:1901136	carbohydrate derivative catabolic process	1/90	188/17653	0.619424	0.675465	0.524276	HMMR	1
GO:0006473	protein acetylation	1/90	190/17653	0.623336	0.679324	0.527272	CHEK1	1
GO:0010810	regulation of cell-substrate adhesion	1/90	191/17653	0.625277	0.680218	0.527965	GREM1	1
GO:0034341	response to interferon-gamma	1/90	191/17653	0.625277	0.680218	0.527965	CLDN1	1
GO:0043401	steroid hormone mediated signaling pathway	1/90	191/17653	0.625277	0.680218	0.527965	BMP7	1
GO:0050679	positive regulation of epithelial cell proliferation	1/90	192/17653	0.627208	0.681504	0.528964	CDH3	1
GO:0072655	establishment of protein localization to mitochondrion	1/90	192/17653	0.627208	0.681504	0.528964	SFN	1
GO:0045766	positive regulation of angiogenesis	1/90	193/17653	0.62913	0.682777	0.529952	GREM1	1
GO:0060541	respiratory system development	1/90	193/17653	0.62913	0.682777	0.529952	ABCA12	1
GO:0043523	regulation of neuron apoptotic process	1/90	194/17653	0.631042	0.684036	0.530929	MYBL2	1
GO:1900542	regulation of purine nucleotide metabolic process	1/90	194/17653	0.631042	0.684036	0.530929	PTHLH	1
GO:0015893	drug transport	1/90	195/17653	0.632944	0.684874	0.531579	CLDN1	1
GO:0070585	protein localization to mitochondrion	1/90	195/17653	0.632944	0.684874	0.531579	SFN	1
GO:1902905	positive regulation of supramolecular fiber organization	1/90	195/17653	0.632944	0.684874	0.531579	PFN2	1
GO:0046394	carboxylic acid biosynthetic process	2/90	419/17653	0.633768	0.685358	0.531955	PSAT1/ABCC5	2
GO:0016053	organic acid biosynthetic process	2/90	420/17653	0.635068	0.686357	0.53273	PSAT1/ABCC5	2
GO:0016064	immunoglobulin mediated immune response	1/90	197/17653	0.636718	0.687732	0.533797	EXO1	1
GO:0017038	protein import	1/90	198/17653	0.638591	0.688937	0.534733	ECT2	1
GO:0019724	B cell mediated immunity	1/90	198/17653	0.638591	0.688937	0.534733	EXO1	1
GO:0007188	adenylate cyclase-modulating G-protein coupled receptor signaling pathway	1/90	199/17653	0.640455	0.690129	0.535658	PTHLH	1
GO:0035303	regulation of dephosphorylation	1/90	199/17653	0.640455	0.690129	0.535658	PKMYT1	1
GO:0007254	JNK cascade	1/90	200/17653	0.642309	0.691308	0.536574	SERPINB3	1
GO:0071229	cellular response to acid chemical	1/90	200/17653	0.642309	0.691308	0.536574	CLDN1	1
GO:0010256	endomembrane system organization	2/90	427/17653	0.64407	0.692066	0.537161	CCNB2/PLK1	2
GO:0051222	positive regulation of protein transport	2/90	427/17653	0.64407	0.692066	0.537161	ECT2/SFN	2
GO:0006140	regulation of nucleotide metabolic process	1/90	201/17653	0.644153	0.692066	0.537161	PTHLH	1
GO:0007266	Rho protein signal transduction	1/90	202/17653	0.645989	0.693219	0.538056	ECT2	1
GO:0030073	insulin secretion	1/90	202/17653	0.645989	0.693219	0.538056	SLC2A1	1
GO:0008154	actin polymerization or depolymerization	1/90	203/17653	0.647814	0.693951	0.538624	PFN2	1
GO:0051168	nuclear export	1/90	203/17653	0.647814	0.693951	0.538624	SFN	1
GO:0090276	regulation of peptide hormone secretion	1/90	203/17653	0.647814	0.693951	0.538624	SLC2A1	1
GO:0007601	visual perception	1/90	205/17653	0.651438	0.697422	0.541319	CDH3	1
GO:0023061	signal release	2/90	435/17653	0.654146	0.699909	0.543249	SLC2A1/PFN2	2
GO:0043624	cellular protein complex disassembly	1/90	209/17653	0.658575	0.70382	0.546285	KIF2C	1
GO:0050953	sensory perception of light stimulus	1/90	209/17653	0.658575	0.70382	0.546285	CDH3	1
GO:0010594	regulation of endothelial cell migration	1/90	210/17653	0.660336	0.705289	0.547425	CXCL13	1
GO:0032271	regulation of protein polymerization	1/90	211/17653	0.662089	0.706332	0.548234	PFN2	1
GO:0048588	developmental cell growth	1/90	211/17653	0.662089	0.706332	0.548234	AURKA	1
GO:0070663	regulation of leukocyte proliferation	1/90	212/17653	0.663832	0.707777	0.549356	GREM1	1
GO:0008406	gonad development	1/90	215/17653	0.66901	0.712462	0.552993	ASPM	1
GO:1904018	positive regulation of vasculature development	1/90	215/17653	0.66901	0.712462	0.552993	GREM1	1
GO:0051495	positive regulation of cytoskeleton organization	1/90	217/17653	0.672418	0.71527	0.555172	PFN2	1
GO:0010975	regulation of neuron projection development	2/90	450/17653	0.672433	0.71527	0.555172	BMP7/EZH2	2
GO:0060560	developmental growth involved in morphogenesis	1/90	218/17653	0.674109	0.716634	0.556231	AURKA	1
GO:0051402	neuron apoptotic process	1/90	219/17653	0.675791	0.718003	0.557294	MYBL2	1
GO:1901605	alpha-amino acid metabolic process	1/90	220/17653	0.677465	0.719362	0.558348	PSAT1	1
GO:0006643	membrane lipid metabolic process	1/90	221/17653	0.67913	0.71987	0.558742	B4GALNT1	1
GO:0016051	carbohydrate biosynthetic process	1/90	221/17653	0.67913	0.71987	0.558742	SLC2A1	1
GO:0045137	development of primary sexual characteristics	1/90	221/17653	0.67913	0.71987	0.558742	ASPM	1
GO:0002440	production of molecular mediator of immune response	1/90	223/17653	0.682435	0.722531	0.560808	EXO1	1
GO:0043122	regulation of I-kappaB kinase/NF-kappaB signaling	1/90	223/17653	0.682435	0.722531	0.560808	ECT2	1
GO:1904951	positive regulation of establishment of protein localization	2/90	462/17653	0.686501	0.726413	0.563821	ECT2/SFN	2
GO:0010821	regulation of mitochondrion organization	1/90	226/17653	0.687329	0.726867	0.564173	SFN	1
GO:0015850	organic hydroxy compound transport	1/90	228/17653	0.69055	0.72985	0.566488	ABCA12	1
GO:0030100	regulation of endocytosis	1/90	229/17653	0.692148	0.73069	0.567141	GREM1	1
GO:0071560	cellular response to transforming growth factor beta stimulus	1/90	229/17653	0.692148	0.73069	0.567141	CLDN1	1
GO:0031330	negative regulation of cellular catabolic process	1/90	230/17653	0.693739	0.731944	0.568114	PKP1	1
GO:0043543	protein acylation	1/90	233/17653	0.69846	0.736073	0.571319	CHEK1	1
GO:0071559	response to transforming growth factor beta	1/90	233/17653	0.69846	0.736073	0.571319	CLDN1	1
GO:0009755	hormone-mediated signaling pathway	1/90	234/17653	0.700018	0.736861	0.571931	BMP7	1
GO:0072659	protein localization to plasma membrane	1/90	234/17653	0.700018	0.736861	0.571931	ABCA12	1
GO:0050730	regulation of peptidyl-tyrosine phosphorylation	1/90	237/17653	0.704644	0.741302	0.575377	GREM1	1
GO:0007187	G-protein coupled receptor signaling pathway, coupled to cyclic nucleotide second messenger	1/90	238/17653	0.706171	0.742479	0.576291	PTHLH	1
GO:0007611	learning or memory	1/90	240/17653	0.7092	0.745233	0.578429	PTPRZ1	1
GO:0030072	peptide hormone secretion	1/90	243/17653	0.713686	0.749514	0.581752	SLC2A1	1
GO:0045926	negative regulation of growth	1/90	244/17653	0.715166	0.750636	0.582622	GREM1	1
GO:0001818	negative regulation of cytokine production	1/90	245/17653	0.716639	0.750882	0.582813	CDH3	1
GO:0031503	protein-containing complex localization	1/90	245/17653	0.716639	0.750882	0.582813	BIRC5	1
GO:0051091	positive regulation of DNA binding transcription factor activity	1/90	245/17653	0.716639	0.750882	0.582813	GREM1	1
GO:0060627	regulation of vesicle-mediated transport	2/90	490/17653	0.717427	0.751276	0.583119	GREM1/PFN2	2
GO:0006836	neurotransmitter transport	1/90	246/17653	0.718104	0.751552	0.583333	PFN2	1
GO:0007411	axon guidance	1/90	248/17653	0.721011	0.754161	0.585358	BMP7	1
GO:0097485	neuron projection guidance	1/90	250/17653	0.723889	0.756736	0.587357	BMP7	1
GO:1901615	organic hydroxy compound metabolic process	2/90	497/17653	0.724753	0.757205	0.58772	PSAT1/CDH3	2
GO:0090596	sensory organ morphogenesis	1/90	251/17653	0.725317	0.757359	0.58784	BMP7	1
GO:0110053	regulation of actin filament organization	1/90	254/17653	0.729557	0.76135	0.590938	PFN2	1
GO:0007249	I-kappaB kinase/NF-kappaB signaling	1/90	256/17653	0.732348	0.763824	0.592858	ECT2	1
GO:0045927	positive regulation of growth	1/90	260/17653	0.737844	0.768675	0.596624	SFN	1
GO:0046651	lymphocyte proliferation	1/90	260/17653	0.737844	0.768675	0.596624	HELLS	1
GO:0046883	regulation of hormone secretion	1/90	261/17653	0.7392	0.769648	0.597379	SLC2A1	1
GO:0032943	mononuclear cell proliferation	1/90	262/17653	0.74055	0.770172	0.597785	HELLS	1
GO:0044262	cellular carbohydrate metabolic process	1/90	262/17653	0.74055	0.770172	0.597785	SLC2A1	1
GO:0098656	anion transmembrane transport	1/90	263/17653	0.741893	0.771128	0.598527	CLCA2	1
GO:0043406	positive regulation of MAP kinase activity	1/90	268/17653	0.748504	0.777555	0.603516	EZH2	1
GO:0016054	organic acid catabolic process	1/90	269/17653	0.749806	0.77802	0.603876	HMMR	1
GO:0046395	carboxylic acid catabolic process	1/90	269/17653	0.749806	0.77802	0.603876	HMMR	1
GO:0009895	negative regulation of catabolic process	1/90	270/17653	0.751101	0.77892	0.604575	PKP1	1
GO:0005996	monosaccharide metabolic process	1/90	273/17653	0.754947	0.781572	0.606634	SLC2A1	1
GO:0007548	sex differentiation	1/90	273/17653	0.754947	0.781572	0.606634	ASPM	1
GO:0042113	B cell activation	1/90	273/17653	0.754947	0.781572	0.606634	EXO1	1
GO:0070085	glycosylation	1/90	274/17653	0.756216	0.782441	0.607308	B4GALNT1	1
GO:0050890	cognition	1/90	277/17653	0.759984	0.785893	0.609987	PTPRZ1	1
GO:1901214	regulation of neuron death	1/90	281/17653	0.764919	0.790546	0.613599	MYBL2	1
GO:0030258	lipid modification	1/90	282/17653	0.766137	0.791356	0.614228	B4GALNT1	1
GO:0071356	cellular response to tumor necrosis factor	1/90	287/17653	0.772133	0.797097	0.618684	CLDN1	1
GO:0032103	positive regulation of response to external stimulus	1/90	289/17653	0.774489	0.798623	0.619868	CXCL13	1
GO:1903311	regulation of mRNA metabolic process	1/90	289/17653	0.774489	0.798623	0.619868	PKP1	1
GO:0009152	purine ribonucleotide biosynthetic process	1/90	291/17653	0.776821	0.800574	0.621383	PTHLH	1
GO:0016236	macroautophagy	1/90	293/17653	0.779129	0.802044	0.622524	UCHL1	1
GO:0042742	defense response to bacterium	1/90	293/17653	0.779129	0.802044	0.622524	CXCL13	1
GO:0043414	macromolecule methylation	1/90	294/17653	0.780274	0.802769	0.623086	EZH2	1
GO:0006164	purine nucleotide biosynthetic process	1/90	295/17653	0.781413	0.803033	0.623291	PTHLH	1
GO:0007204	positive regulation of cytosolic calcium ion concentration	1/90	295/17653	0.781413	0.803033	0.623291	CXCL13	1
GO:0090150	establishment of protein localization to membrane	1/90	296/17653	0.782546	0.803744	0.623843	SFN	1
GO:0043010	camera-type eye development	1/90	297/17653	0.783674	0.804448	0.624389	BMP7	1
GO:0051188	cofactor biosynthetic process	1/90	298/17653	0.784796	0.805145	0.624931	PSAT1	1
GO:0034612	response to tumor necrosis factor	1/90	305/17653	0.792489	0.81258	0.630701	CLDN1	1
GO:0046879	hormone secretion	1/90	306/17653	0.793565	0.813225	0.631202	SLC2A1	1
GO:0072522	purine-containing compound biosynthetic process	1/90	307/17653	0.794636	0.813865	0.631698	PTHLH	1
GO:0001505	regulation of neurotransmitter levels	1/90	308/17653	0.795702	0.814498	0.63219	PFN2	1
GO:0010506	regulation of autophagy	1/90	310/17653	0.797816	0.816203	0.633514	UCHL1	1
GO:0032984	protein-containing complex disassembly	1/90	314/17653	0.801981	0.820003	0.636463	KIF2C	1
GO:0002449	lymphocyte mediated immunity	1/90	315/17653	0.803009	0.820132	0.636563	EXO1	1
GO:0009199	ribonucleoside triphosphate metabolic process	1/90	315/17653	0.803009	0.820132	0.636563	UCK2	1
GO:0070997	neuron death	1/90	316/17653	0.804031	0.820716	0.637016	MYBL2	1
GO:0009914	hormone transport	1/90	318/17653	0.806061	0.822327	0.638266	SLC2A1	1
GO:0051480	regulation of cytosolic calcium ion concentration	1/90	325/17653	0.813001	0.828943	0.643401	CXCL13	1
GO:0006839	mitochondrial transport	1/90	328/17653	0.8159	0.831433	0.645334	SFN	1
GO:0016485	protein processing	1/90	329/17653	0.816857	0.831941	0.645729	BIRC5	1
GO:0006898	receptor-mediated endocytosis	1/90	330/17653	0.817808	0.832444	0.646119	GREM1	1
GO:0032956	regulation of actin cytoskeleton organization	1/90	331/17653	0.818755	0.832942	0.646506	PFN2	1
GO:0007159	leukocyte cell-cell adhesion	1/90	335/17653	0.822492	0.835344	0.64837	BMP7	1
GO:0050804	modulation of chemical synaptic transmission	1/90	335/17653	0.822492	0.835344	0.64837	PFN2	1
GO:0099177	regulation of trans-synaptic signaling	1/90	335/17653	0.822492	0.835344	0.64837	PFN2	1
GO:0009161	ribonucleoside monophosphate metabolic process	1/90	336/17653	0.823415	0.835349	0.648373	UCK2	1
GO:1902903	regulation of supramolecular fiber organization	1/90	336/17653	0.823415	0.835349	0.648373	PFN2	1
GO:0019932	second-messenger-mediated signaling	1/90	342/17653	0.828851	0.840395	0.65229	PTHLH	1
GO:0006869	lipid transport	1/90	343/17653	0.829741	0.840829	0.652627	ABCA12	1
GO:0006402	mRNA catabolic process	1/90	351/17653	0.836697	0.847406	0.657732	PKP1	1
GO:0032535	regulation of cellular component size	1/90	358/17653	0.842552	0.852861	0.661966	PFN2	1
GO:0006520	cellular amino acid metabolic process	1/90	367/17653	0.849776	0.859695	0.667271	PSAT1	1
GO:2001233	regulation of apoptotic signaling pathway	1/90	383/17653	0.861818	0.871394	0.676351	SFN	1
GO:0006401	RNA catabolic process	1/90	384/17653	0.862538	0.871638	0.67654	PKP1	1
GO:0007015	actin filament organization	1/90	388/17653	0.865382	0.874026	0.678394	PFN2	1
GO:0051604	protein maturation	1/90	390/17653	0.866782	0.874954	0.679114	BIRC5	1
GO:0043900	regulation of multi-organism process	1/90	391/17653	0.867476	0.87517	0.679282	AURKA	1
GO:0006874	cellular calcium ion homeostasis	1/90	420/17653	0.886132	0.893496	0.693505	CXCL13	1
GO:0044282	small molecule catabolic process	1/90	425/17653	0.889074	0.895559	0.695107	HMMR	1
GO:0002683	negative regulation of immune system process	1/90	426/17653	0.889654	0.895559	0.695107	GREM1	1
GO:0050708	regulation of protein secretion	1/90	426/17653	0.889654	0.895559	0.695107	SLC2A1	1
GO:0055074	calcium ion homeostasis	1/90	431/17653	0.892507	0.897934	0.69695	CXCL13	1
GO:0017148	negative regulation of translation	1/90	442/17653	0.898529	0.902994	0.700878	TYMS	1
GO:0043687	post-translational protein modification	1/90	442/17653	0.898529	0.902994	0.700878	DTL	1
GO:0002791	regulation of peptide secretion	1/90	455/17653	0.905217	0.909213	0.705705	SLC2A1	1
GO:0072503	cellular divalent inorganic cation homeostasis	1/90	457/17653	0.906206	0.909696	0.70608	CXCL13	1
GO:0034249	negative regulation of cellular amide metabolic process	1/90	458/17653	0.906697	0.909696	0.70608	TYMS	1
GO:0072507	divalent inorganic cation homeostasis	1/90	475/17653	0.914664	0.917184	0.711891	CXCL13	1
GO:0016458	gene silencing	1/90	477/17653	0.915556	0.917572	0.712193	HELLS	1
GO:0006914	autophagy	1/90	482/17653	0.917745	0.918755	0.713111	UCHL1	1
GO:0061919	process utilizing autophagic mechanism	1/90	482/17653	0.917745	0.918755	0.713111	UCHL1	1
GO:0062012	regulation of small molecule metabolic process	1/90	485/17653	0.919032	0.919537	0.713718	PTHLH	1
GO:0090066	regulation of anatomical structure size	1/90	491/17653	0.921546	0.921546	0.715277	PFN2	1

## Sheet: upMF
Supplementary table 3: GO molecular function enrichment analysis results for up-regulated genes
ID	Description	GeneRatio	BgRatio	pvalue	p.adjust	qvalue	geneID	Count
GO:0035173	histone kinase activity	4/88	18/17548	1.71223e-06	0.000441755	0.000403726	AURKB/MELK/AURKA/CHEK1	4
GO:0008017	microtubule binding	9/88	268/17548	7.88171e-06	0.00101674	0.000929212	BIRC5/KIF2C/PLK1/KIF23/KIF20A/PRC1/CENPE/KIF11/NUSAP1	9
GO:0086080	protein binding involved in heterotypic cell-cell adhesion	3/88	10/17548	1.42565e-05	0.00108046	0.000987451	DSP/DSC2/DSG2	3
GO:0098632	cell-cell adhesion mediator activity	4/88	31/17548	1.67514e-05	0.00108046	0.000987451	TRIM29/DSP/DSC2/DSG2	4
GO:0098631	cell adhesion mediator activity	4/88	40/17548	4.70084e-05	0.00242563	0.00221682	TRIM29/DSP/DSC2/DSG2	4
GO:0015631	tubulin binding	9/88	351/17548	6.58514e-05	0.00283161	0.00258784	BIRC5/KIF2C/PLK1/KIF23/KIF20A/PRC1/CENPE/KIF11/NUSAP1	9
GO:0016887	ATPase activity	10/88	457/17548	9.55929e-05	0.00352328	0.00321997	ABCA12/KIF2C/KIF23/KIF20A/RAD51/CENPE/KIF11/ABCC5/RFC4/PFN2	10
GO:0004222	metalloendopeptidase activity	5/88	112/17548	0.000248886	0.00802656	0.00733558	MMP13/MMP10/CLCA2/MMP1/ADAM23	5
GO:0003777	microtubule motor activity	5/88	119/17548	0.000329663	0.00945034	0.00863679	KIF2C/KIF23/KIF20A/CENPE/KIF11	5
GO:0003774	motor activity	5/88	137/17548	0.000628403	0.0162128	0.0148171	KIF2C/KIF23/KIF20A/CENPE/KIF11	5
GO:0004712	protein serine/threonine/tyrosine kinase activity	3/88	41/17548	0.00113188	0.0265476	0.0242622	TTK/AURKB/AURKA	3
GO:0043142	single-stranded DNA-dependent ATPase activity	2/88	13/17548	0.00187094	0.0400942	0.0366426	RAD51/RFC4	2
GO:0008242	omega peptidase activity	2/88	14/17548	0.00217566	0.0400942	0.0366426	UCHL1/GGH	2
GO:0019206	nucleoside kinase activity	2/88	14/17548	0.00217566	0.0400942	0.0366426	TK1/UCK2	2
GO:0008237	metallopeptidase activity	5/88	185/17548	0.0023849	0.0410203	0.037489	MMP13/MMP10/CLCA2/MMP1/ADAM23	5
GO:0050839	cell adhesion molecule binding	8/88	489/17548	0.00314224	0.0506687	0.0463067	ADAM23/TRIM29/CCNB2/ANLN/DSP/CDH3/SFN/DSG2	8
GO:0017134	fibroblast growth factor binding	2/88	23/17548	0.00587425	0.0891504	0.0814757	CXCL13/FGFBP1	2
GO:0061631	ubiquitin conjugating enzyme activity	2/88	27/17548	0.00804453	0.115305	0.105379	UBE2C/UBE2T	2
GO:0061650	ubiquitin-like protein conjugating enzyme activity	2/88	28/17548	0.0086353	0.117258	0.107164	UBE2C/UBE2T	2
GO:0097472	cyclin-dependent protein kinase activity	2/88	36/17548	0.0140243	0.180913	0.165339	CCNB2/CCNA2	2
GO:0140097	catalytic activity, acting on DNA	4/88	197/17548	0.0172846	0.212354	0.194073	EXO1/RAD54L/GINS1/RAD51	4
GO:0005539	glycosaminoglycan binding	4/88	215/17548	0.0229856	0.263455	0.240775	BMP7/HMMR/CXCL13/FGFBP1	4
GO:0045296	cadherin binding	5/88	324/17548	0.0234863	0.263455	0.240775	TRIM29/CCNB2/ANLN/CDH3/SFN	5
GO:0004520	endodeoxyribonuclease activity	2/88	50/17548	0.0260662	0.269003	0.245845	EXO1/RAD51	2
GO:0019205	nucleobase-containing compound kinase activity	2/88	50/17548	0.0260662	0.269003	0.245845	TK1/UCK2	2
GO:0004175	endopeptidase activity	6/88	474/17548	0.031839	0.315941	0.288743	MMP13/MMP10/CLCA2/MMP1/ADAM23/UCHL1	6
GO:0004869	cysteine-type endopeptidase inhibitor activity	2/88	58/17548	0.0342817	0.32592	0.297862	BIRC5/SERPINB3	2
GO:0097110	scaffold protein binding	2/88	59/17548	0.0353711	0.32592	0.297862	KRT5/DSP	2
GO:0004386	helicase activity	3/88	151/17548	0.0403309	0.326374	0.298278	RAD54L/GINS1/HELLS	3
GO:0042623	ATPase activity, coupled	5/88	380/17548	0.0422467	0.326374	0.298278	ABCA12/RAD51/KIF11/ABCC5/RFC4	5
GO:0008201	heparin binding	3/88	158/17548	0.0451191	0.326374	0.298278	BMP7/CXCL13/FGFBP1	3
GO:0004536	deoxyribonuclease activity	2/88	68/17548	0.0457567	0.326374	0.298278	EXO1/RAD51	2
GO:0016725	oxidoreductase activity, acting on CH or CH2 groups	1/88	10/17548	0.0490438	0.326374	0.298278	RRM2	1
GO:0036122	BMP binding	1/88	10/17548	0.0490438	0.326374	0.298278	GREM1	1
GO:0001618	virus receptor activity	2/88	74/17548	0.0532253	0.326374	0.298278	SERPINB3/CLDN1	2
GO:0104005	hijacked molecular function	2/88	74/17548	0.0532253	0.326374	0.298278	SERPINB3/CLDN1	2
GO:0004523	RNA-DNA hybrid ribonuclease activity	1/88	11/17548	0.0538154	0.326374	0.298278	EXO1	1
GO:0005172	vascular endothelial growth factor receptor binding	1/88	11/17548	0.0538154	0.326374	0.298278	GREM1	1
GO:1990825	sequence-specific mRNA binding	1/88	11/17548	0.0538154	0.326374	0.298278	TYMS	1
GO:0005542	folic acid binding	1/88	12/17548	0.0585633	0.326374	0.298278	TYMS	1
GO:0043225	ATPase-coupled anion transmembrane transporter activity	1/88	12/17548	0.0585633	0.326374	0.298278	ABCC5	1
GO:0070700	BMP receptor binding	1/88	12/17548	0.0585633	0.326374	0.298278	BMP7	1
GO:0043138	3'-5' DNA helicase activity	1/88	13/17548	0.0632877	0.326374	0.298278	GINS1	1
GO:0051010	microtubule plus-end binding	1/88	13/17548	0.0632877	0.326374	0.298278	KIF2C	1
GO:0097617	annealing activity	1/88	13/17548	0.0632877	0.326374	0.298278	RAD54L	1
GO:0008094	DNA-dependent ATPase activity	2/88	84/17548	0.0665458	0.326374	0.298278	RAD51/RFC4	2
GO:0000900	translation repressor activity, mRNA regulatory element binding	1/88	14/17548	0.0679886	0.326374	0.298278	TYMS	1
GO:0004089	carbonate dehydratase activity	1/88	14/17548	0.0679886	0.326374	0.298278	CA9	1
GO:0019215	intermediate filament binding	1/88	14/17548	0.0679886	0.326374	0.298278	PKP1	1
GO:0030546	receptor activator activity	1/88	14/17548	0.0679886	0.326374	0.298278	GREM1	1
GO:0031625	ubiquitin protein ligase binding	4/88	309/17548	0.069835	0.326374	0.298278	UBE2C/UCHL1/UBE2T/AURKA	4
GO:0005243	gap junction channel activity	1/88	15/17548	0.0726662	0.326374	0.298278	GJB2	1
GO:0005521	lamin binding	1/88	15/17548	0.0726662	0.326374	0.298278	PKP1	1
GO:0000400	four-way junction DNA binding	1/88	16/17548	0.0773206	0.326374	0.298278	RAD51	1
GO:0005001	transmembrane receptor protein tyrosine phosphatase activity	1/88	16/17548	0.0773206	0.326374	0.298278	PTPRZ1	1
GO:0019198	transmembrane receptor protein phosphatase activity	1/88	16/17548	0.0773206	0.326374	0.298278	PTPRZ1	1
GO:0044389	ubiquitin-like protein ligase binding	4/88	323/17548	0.0792696	0.326374	0.298278	UBE2C/UCHL1/UBE2T/AURKA	4
GO:0008409	5'-3' exonuclease activity	1/88	17/17548	0.0819519	0.326374	0.298278	EXO1	1
GO:0030280	structural constituent of epidermis	1/88	17/17548	0.0819519	0.326374	0.298278	PKP1	1
GO:0045236	CXCR chemokine receptor binding	1/88	17/17548	0.0819519	0.326374	0.298278	CXCL13	1
GO:0070182	DNA polymerase binding	1/88	18/17548	0.0865602	0.326374	0.298278	RAD51	1
GO:0004725	protein tyrosine phosphatase activity	2/88	100/17548	0.0898328	0.326374	0.298278	PTPRZ1/CDKN3	2
GO:0004529	exodeoxyribonuclease activity	1/88	19/17548	0.0911456	0.326374	0.298278	EXO1	1
GO:0005229	intracellular calcium activated chloride channel activity	1/88	19/17548	0.0911456	0.326374	0.298278	CLCA2	1
GO:0016895	exodeoxyribonuclease activity, producing 5'-phosphomonoesters	1/88	19/17548	0.0911456	0.326374	0.298278	EXO1	1
GO:0030296	protein tyrosine kinase activator activity	1/88	19/17548	0.0911456	0.326374	0.298278	GREM1	1
GO:0031690	adrenergic receptor binding	1/88	19/17548	0.0911456	0.326374	0.298278	UCHL1	1
GO:0061778	intracellular chloride channel activity	1/88	19/17548	0.0911456	0.326374	0.298278	CLCA2	1
GO:0098641	cadherin binding involved in cell-cell adhesion	1/88	19/17548	0.0911456	0.326374	0.298278	TRIM29	1
GO:0070696	transmembrane receptor protein serine/threonine kinase binding	1/88	20/17548	0.0957083	0.326374	0.298278	BMP7	1
GO:0005125	cytokine activity	3/88	220/17548	0.0986311	0.326374	0.298278	BMP7/GREM1/CXCL13	3
GO:0004602	glutathione peroxidase activity	1/88	21/17548	0.100248	0.326374	0.298278	GPX2	1
GO:0005355	glucose transmembrane transporter activity	1/88	21/17548	0.100248	0.326374	0.298278	SLC2A1	1
GO:0008483	transaminase activity	1/88	21/17548	0.100248	0.326374	0.298278	PSAT1	1
GO:0017049	GTP-Rho binding	1/88	21/17548	0.100248	0.326374	0.298278	ANLN	1
GO:0051428	peptide hormone receptor binding	1/88	21/17548	0.100248	0.326374	0.298278	PTHLH	1
GO:0005200	structural constituent of cytoskeleton	2/88	107/17548	0.100676	0.326374	0.298278	KRT5/DSP	2
GO:0031490	chromatin DNA binding	2/88	108/17548	0.102254	0.326374	0.298278	CENPA/EZH2	2
GO:0005540	hyaluronic acid binding	1/88	22/17548	0.104766	0.326374	0.298278	HMMR	1
GO:0015149	hexose transmembrane transporter activity	1/88	22/17548	0.104766	0.326374	0.298278	SLC2A1	1
GO:0022829	wide pore channel activity	1/88	22/17548	0.104766	0.326374	0.298278	GJB2	1
GO:0033612	receptor serine/threonine kinase binding	1/88	22/17548	0.104766	0.326374	0.298278	BMP7	1
GO:0008238	exopeptidase activity	2/88	110/17548	0.10543	0.326374	0.298278	UCHL1/GGH	2
GO:0016769	transferase activity, transferring nitrogenous groups	1/88	23/17548	0.109261	0.326374	0.298278	PSAT1	1
GO:0070840	dynein complex binding	1/88	23/17548	0.109261	0.326374	0.298278	CENPF	1
GO:0000217	DNA secondary structure binding	1/88	24/17548	0.113734	0.326374	0.298278	RAD51	1
GO:0015145	monosaccharide transmembrane transporter activity	1/88	24/17548	0.113734	0.326374	0.298278	SLC2A1	1
GO:0035198	miRNA binding	1/88	24/17548	0.113734	0.326374	0.298278	SOX2	1
GO:0042974	retinoic acid receptor binding	1/88	24/17548	0.113734	0.326374	0.298278	PRAME	1
GO:1901681	sulfur compound binding	3/88	235/17548	0.11424	0.326374	0.298278	BMP7/CXCL13/FGFBP1	3
GO:0042626	ATPase activity, coupled to transmembrane movement of substances	2/88	116/17548	0.115117	0.326374	0.298278	ABCA12/ABCC5	2
GO:0030371	translation repressor activity	1/88	25/17548	0.118184	0.327866	0.299641	TYMS	1
GO:0090482	vitamin transmembrane transporter activity	1/88	25/17548	0.118184	0.327866	0.299641	SLC2A1	1
GO:0003785	actin monomer binding	1/88	27/17548	0.127019	0.341722	0.312304	PFN2	1
GO:0090079	translation regulator activity, nucleic acid binding	1/88	27/17548	0.127019	0.341722	0.312304	TYMS	1
GO:0015405	P-P-bond-hydrolysis-driven transmembrane transporter activity	2/88	124/17548	0.128367	0.341722	0.312304	ABCA12/ABCC5	2
GO:0004252	serine-type endopeptidase activity	3/88	248/17548	0.128477	0.341722	0.312304	MMP13/MMP10/MMP1	3
GO:0015399	primary active transmembrane transporter activity	2/88	125/17548	0.130049	0.342373	0.312899	ABCA12/ABCC5	2
GO:0051119	sugar transmembrane transporter activity	1/88	28/17548	0.131404	0.342446	0.312966	SLC2A1	1
GO:0043492	ATPase activity, coupled to movement of substances	2/88	129/17548	0.136824	0.353006	0.322617	ABCA12/ABCC5	2
GO:0001134	transcription factor activity, transcription factor recruiting	1/88	30/17548	0.140108	0.357899	0.327088	MYBL2	1
GO:0019838	growth factor binding	2/88	133/17548	0.143677	0.361769	0.330625	CXCL13/FGFBP1	2
GO:0008574	ATP-dependent microtubule motor activity, plus-end-directed	1/88	31/17548	0.144427	0.361769	0.330625	KIF11	1
GO:0004519	endonuclease activity	2/88	135/17548	0.147131	0.364997	0.333575	EXO1/RAD51	2
GO:0016891	endoribonuclease activity, producing 5'-phosphomonoesters	1/88	32/17548	0.148725	0.365439	0.33398	EXO1	1
GO:0030291	protein serine/threonine kinase inhibitor activity	1/88	33/17548	0.153002	0.368921	0.337162	SFN	1
GO:0061980	regulatory RNA binding	1/88	33/17548	0.153002	0.368921	0.337162	SOX2	1
GO:0001228	transcriptional activator activity, RNA polymerase II transcription regulatory region sequence-specific DNA binding	4/88	417/17548	0.15717	0.372225	0.340181	PITX1/HOXD10/SOX2/MYBL2	4
GO:0008536	Ran GTPase binding	1/88	34/17548	0.157258	0.372225	0.340181	BIRC5	1
GO:0008236	serine-type peptidase activity	3/88	276/17548	0.161104	0.375018	0.342733	MMP13/MMP10/MMP1	3
GO:0004693	cyclin-dependent protein serine/threonine kinase activity	1/88	35/17548	0.161492	0.375018	0.342733	CCNB2	1
GO:0005126	cytokine receptor binding	3/88	278/17548	0.163527	0.375018	0.342733	BMP7/GREM1/CXCL13	3
GO:0001077	transcriptional activator activity, RNA polymerase II proximal promoter sequence-specific DNA binding	3/88	279/17548	0.164742	0.375018	0.342733	PITX1/SOX2/MYBL2	3
GO:0000979	RNA polymerase II core promoter sequence-specific DNA binding	1/88	36/17548	0.165705	0.375018	0.342733	EZH2	1
GO:0017171	serine hydrolase activity	3/88	281/17548	0.16718	0.375065	0.342777	MMP13/MMP10/MMP1	3
GO:0015144	carbohydrate transmembrane transporter activity	1/88	38/17548	0.17407	0.387155	0.353825	SLC2A1	1
GO:1990841	promoter-specific chromatin binding	1/88	39/17548	0.17822	0.392999	0.359167	EZH2	1
GO:0016893	endonuclease activity, active with either ribo- or deoxyribonucleic acids and producing 5'-phosphomonoesters	1/88	40/17548	0.182351	0.395348	0.361314	EXO1	1
GO:0019894	kinesin binding	1/88	40/17548	0.182351	0.395348	0.361314	PRC1	1
GO:0004842	ubiquitin-protein transferase activity	4/88	446/17548	0.185512	0.398852	0.364516	BIRC5/UBE2C/UBE2T/DTL	4
GO:0048020	CCR chemokine receptor binding	1/88	43/17548	0.194619	0.408562	0.37339	CXCL13	1
GO:0015103	inorganic anion transmembrane transporter activity	2/88	166/17548	0.202465	0.408562	0.37339	CLCA2/ABCC5	2
GO:0004601	peroxidase activity	1/88	45/17548	0.202696	0.408562	0.37339	GPX2	1
GO:0031492	nucleosomal DNA binding	1/88	45/17548	0.202696	0.408562	0.37339	CENPA	1
GO:0008138	protein tyrosine/serine/threonine phosphatase activity	1/88	46/17548	0.206705	0.408562	0.37339	CDKN3	1
GO:0030674	protein binding, bridging	2/88	170/17548	0.209788	0.408562	0.37339	SPRR1B/DSP	2
GO:0018024	histone-lysine N-methyltransferase activity	1/88	47/17548	0.210693	0.408562	0.37339	EZH2	1
GO:0019787	ubiquitin-like protein transferase activity	4/88	472/17548	0.212244	0.408562	0.37339	BIRC5/UBE2C/UBE2T/DTL	4
GO:0048018	receptor ligand activity	4/88	472/17548	0.212244	0.408562	0.37339	PTHLH/BMP7/GREM1/CXCL13	4
GO:0004866	endopeptidase inhibitor activity	2/88	173/17548	0.215298	0.408562	0.37339	BIRC5/SERPINB3	2
GO:0017048	Rho GTPase binding	2/88	173/17548	0.215298	0.408562	0.37339	ANLN/ECT2	2
GO:0005160	transforming growth factor beta receptor binding	1/88	49/17548	0.218611	0.408562	0.37339	BMP7	1
GO:0008009	chemokine activity	1/88	49/17548	0.218611	0.408562	0.37339	CXCL13	1
GO:0008376	acetylgalactosaminyltransferase activity	1/88	49/17548	0.218611	0.408562	0.37339	B4GALNT1	1
GO:0016684	oxidoreductase activity, acting on peroxide as acceptor	1/88	49/17548	0.218611	0.408562	0.37339	GPX2	1
GO:1990939	ATP-dependent microtubule motor activity	1/88	49/17548	0.218611	0.408562	0.37339	KIF11	1
GO:0003678	DNA helicase activity	1/88	50/17548	0.222541	0.408562	0.37339	GINS1	1
GO:0005080	protein kinase C binding	1/88	50/17548	0.222541	0.408562	0.37339	DSP	1
GO:0004721	phosphoprotein phosphatase activity	2/88	179/17548	0.226358	0.408562	0.37339	PTPRZ1/CDKN3	2
GO:0051427	hormone receptor binding	2/88	179/17548	0.226358	0.408562	0.37339	PRAME/PTHLH	2
GO:0061135	endopeptidase regulator activity	2/88	179/17548	0.226358	0.408562	0.37339	BIRC5/SERPINB3	2
GO:0004715	non-membrane spanning protein tyrosine kinase activity	1/88	51/17548	0.226451	0.408562	0.37339	MELK	1
GO:0016796	exonuclease activity, active with either ribo- or deoxyribonucleic acids and producing 5'-phosphomonoesters	1/88	51/17548	0.226451	0.408562	0.37339	EXO1	1
GO:0004713	protein tyrosine kinase activity	2/88	182/17548	0.231904	0.41263	0.377108	TTK/MELK	2
GO:0030414	peptidase inhibitor activity	2/88	182/17548	0.231904	0.41263	0.377108	BIRC5/SERPINB3	2
GO:0045182	translation regulator activity	1/88	53/17548	0.234212	0.413882	0.378252	TYMS	1
GO:0016836	hydro-lyase activity	1/88	54/17548	0.238064	0.415004	0.379278	CA9	1
GO:0043621	protein self-association	1/88	54/17548	0.238064	0.415004	0.379278	SLC2A1	1
GO:0008022	protein C-terminus binding	2/88	189/17548	0.24488	0.416475	0.380621	CENPF/RAD51	2
GO:0031406	carboxylic acid binding	2/88	189/17548	0.24488	0.416475	0.380621	HMMR/TYMS	2
GO:0008509	anion transmembrane transporter activity	3/88	342/17548	0.245799	0.416475	0.380621	CLCA2/SLC2A1/ABCC5	3
GO:0001076	transcription factor activity, RNA polymerase II transcription factor binding	2/88	191/17548	0.248593	0.416475	0.380621	PITX1/MYBL2	2
GO:0043177	organic acid binding	2/88	191/17548	0.248593	0.416475	0.380621	HMMR/TYMS	2
GO:0060090	molecular adaptor activity	2/88	191/17548	0.248593	0.416475	0.380621	SPRR1B/DSP	2
GO:0004521	endoribonuclease activity	1/88	60/17548	0.260777	0.431285	0.394157	EXO1	1
GO:0042054	histone methyltransferase activity	1/88	60/17548	0.260777	0.431285	0.394157	EZH2	1
GO:0019887	protein kinase regulator activity	2/88	200/17548	0.265325	0.436012	0.398477	GREM1/SFN	2
GO:0016279	protein-lysine N-methyltransferase activity	1/88	62/17548	0.268198	0.437944	0.400242	EZH2	1
GO:0005518	collagen binding	1/88	63/17548	0.271881	0.438408	0.400666	MMP13	1
GO:0016278	lysine N-methyltransferase activity	1/88	63/17548	0.271881	0.438408	0.400666	EZH2	1
GO:0001190	transcriptional activator activity, RNA polymerase II transcription factor binding	1/88	65/17548	0.279192	0.4474	0.408885	PITX1	1
GO:0042379	chemokine receptor binding	1/88	66/17548	0.28282	0.450417	0.411642	CXCL13	1
GO:0005546	phosphatidylinositol-4,5-bisphosphate binding	1/88	67/17548	0.28643	0.453368	0.414338	PFN2	1
GO:0043130	ubiquitin binding	1/88	68/17548	0.290022	0.45358	0.414532	UCHL1	1
GO:0004518	nuclease activity	2/88	214/17548	0.291353	0.45358	0.414532	EXO1/RAD51	2
GO:0008168	methyltransferase activity	2/88	215/17548	0.293209	0.45358	0.414532	EZH2/TYMS	2
GO:0031491	nucleosome binding	1/88	69/17548	0.293596	0.45358	0.414532	CENPA	1
GO:0061134	peptidase regulator activity	2/88	218/17548	0.298775	0.456344	0.417058	BIRC5/SERPINB3	2
GO:0002039	p53 binding	1/88	71/17548	0.300692	0.456344	0.417058	TRIM29	1
GO:0004722	protein serine/threonine phosphatase activity	1/88	71/17548	0.300692	0.456344	0.417058	CDKN3	1
GO:0016835	carbon-oxygen lyase activity	1/88	72/17548	0.304213	0.458988	0.419475	CA9	1
GO:0019207	kinase regulator activity	2/88	222/17548	0.306186	0.459279	0.419741	GREM1/SFN	2
GO:0061630	ubiquitin protein ligase activity	2/88	224/17548	0.309887	0.459803	0.42022	UBE2C/UBE2T	2
GO:0030295	protein kinase activator activity	1/88	74/17548	0.311203	0.459803	0.42022	GREM1	1
GO:0072341	modified amino acid binding	1/88	75/17548	0.314671	0.459803	0.42022	TYMS	1
GO:0016741	transferase activity, transferring one-carbon groups	2/88	227/17548	0.315431	0.459803	0.42022	EZH2/TYMS	2
GO:0051219	phosphoprotein binding	1/88	76/17548	0.318123	0.459803	0.42022	SFN	1
GO:0008514	organic anion transmembrane transporter activity	2/88	229/17548	0.319122	0.459803	0.42022	SLC2A1/ABCC5	2
GO:0061659	ubiquitin-like protein ligase activity	2/88	229/17548	0.319122	0.459803	0.42022	UBE2C/UBE2T	2
GO:0004857	enzyme inhibitor activity	3/88	397/17548	0.320793	0.459803	0.42022	BIRC5/SERPINB3/SFN	3
GO:0004527	exonuclease activity	1/88	78/17548	0.324975	0.463223	0.423346	EXO1	1
GO:0005089	Rho guanyl-nucleotide exchange factor activity	1/88	79/17548	0.328375	0.465498	0.425425	ECT2	1
GO:0004843	thiol-dependent ubiquitin-specific protease activity	1/88	80/17548	0.331758	0.467724	0.427459	UCHL1	1
GO:0019209	kinase activator activity	1/88	81/17548	0.335125	0.469903	0.42945	GREM1	1
GO:0005254	chloride channel activity	1/88	82/17548	0.338474	0.472034	0.431398	CLCA2	1
GO:0016209	antioxidant activity	1/88	84/17548	0.345124	0.476772	0.435728	GPX2	1
GO:0000982	transcription factor activity, RNA polymerase II proximal promoter sequence-specific DNA binding	3/88	415/17548	0.345567	0.476772	0.435728	PITX1/SOX2/MYBL2	3
GO:0032182	ubiquitin-like protein binding	1/88	86/17548	0.351707	0.482017	0.440522	UCHL1	1
GO:0001046	core promoter sequence-specific DNA binding	1/88	87/17548	0.354974	0.482017	0.440522	EZH2	1
GO:0004197	cysteine-type endopeptidase activity	1/88	87/17548	0.354974	0.482017	0.440522	UCHL1	1
GO:0008276	protein methyltransferase activity	1/88	91/17548	0.36788	0.496927	0.454148	EZH2	1
GO:0000978	RNA polymerase II proximal promoter sequence-specific DNA binding	3/88	436/17548	0.374384	0.502292	0.459051	PITX1/MYBL2/EZH2	3
GO:0015108	chloride transmembrane transporter activity	1/88	94/17548	0.377392	0.502292	0.459051	CLCA2	1
GO:0004860	protein kinase inhibitor activity	1/88	95/17548	0.380531	0.502292	0.459051	SFN	1
GO:0004867	serine-type endopeptidase inhibitor activity	1/88	95/17548	0.380531	0.502292	0.459051	SERPINB3	1
GO:0005253	anion channel activity	1/88	96/17548	0.383655	0.502292	0.459051	CLCA2	1
GO:0051087	chaperone binding	1/88	96/17548	0.383655	0.502292	0.459051	BIRC5	1
GO:0008170	N-methyltransferase activity	1/88	97/17548	0.386763	0.502292	0.459051	EZH2	1
GO:0019210	kinase inhibitor activity	1/88	99/17548	0.392932	0.502292	0.459051	SFN	1
GO:1902936	phosphatidylinositol bisphosphate binding	1/88	99/17548	0.392932	0.502292	0.459051	PFN2	1
GO:0016791	phosphatase activity	2/88	270/17548	0.393442	0.502292	0.459051	PTPRZ1/CDKN3	2
GO:0000987	proximal promoter sequence-specific DNA binding	3/88	451/17548	0.394835	0.502292	0.459051	PITX1/MYBL2/EZH2	3
GO:0001664	G-protein coupled receptor binding	2/88	271/17548	0.395214	0.502292	0.459051	UCHL1/CXCL13	2
GO:0019955	cytokine binding	1/88	103/17548	0.405087	0.512316	0.468212	GREM1	1
GO:0003697	single-stranded DNA binding	1/88	107/17548	0.417002	0.524812	0.479632	RAD51	1
GO:0004540	ribonuclease activity	1/88	109/17548	0.42287	0.527055	0.481683	EXO1	1
GO:0047485	protein N-terminus binding	1/88	109/17548	0.42287	0.527055	0.481683	ZWINT	1
GO:0009055	electron transfer activity	1/88	114/17548	0.437287	0.542404	0.49571	GPX2	1
GO:0005178	integrin binding	1/88	118/17548	0.448564	0.550811	0.503393	ADAM23	1
GO:0019903	protein phosphatase binding	1/88	119/17548	0.451348	0.550811	0.503393	NEK2	1
GO:0043021	ribonucleoprotein complex binding	1/88	120/17548	0.454118	0.550811	0.503393	EZH2	1
GO:0005179	hormone activity	1/88	121/17548	0.456874	0.550811	0.503393	PTHLH	1
GO:0036459	thiol-dependent ubiquitinyl hydrolase activity	1/88	121/17548	0.456874	0.550811	0.503393	UCHL1	1
GO:0101005	ubiquitinyl hydrolase activity	1/88	121/17548	0.456874	0.550811	0.503393	UCHL1	1
GO:0046982	protein heterodimerization activity	3/88	500/17548	0.460275	0.552329	0.504781	CENPA/AURKA/CXCL13	3
GO:0019783	ubiquitin-like protein-specific protease activity	1/88	131/17548	0.483692	0.577743	0.528007	UCHL1	1
GO:0002020	protease binding	1/88	133/17548	0.488896	0.578602	0.528792	SERPINB3	1
GO:0070851	growth factor receptor binding	1/88	133/17548	0.488896	0.578602	0.528792	GREM1	1
GO:0005319	lipid transporter activity	1/88	136/17548	0.496606	0.585042	0.534677	ABCA12	1
GO:0019842	vitamin binding	1/88	139/17548	0.5042	0.591289	0.540387	TYMS	1
GO:0001085	RNA polymerase II transcription factor binding	1/88	141/17548	0.5092	0.59445	0.543276	PITX1	1
GO:0001047	core promoter binding	1/88	142/17548	0.511681	0.594656	0.543464	EZH2	1
GO:0015276	ligand-gated ion channel activity	1/88	146/17548	0.521482	0.600636	0.548929	CLCA2	1
GO:0022834	ligand-gated channel activity	1/88	146/17548	0.521482	0.600636	0.548929	CLCA2	1
GO:1901981	phosphatidylinositol phosphate binding	1/88	147/17548	0.523902	0.600741	0.549025	PFN2	1
GO:0008194	UDP-glycosyltransferase activity	1/88	148/17548	0.52631	0.600832	0.549108	B4GALNT1	1
GO:0035257	nuclear hormone receptor binding	1/88	151/17548	0.533461	0.606313	0.554117	PRAME	1
GO:0042578	phosphoric ester hydrolase activity	2/88	364/17548	0.547823	0.619215	0.565908	PTPRZ1/CDKN3	2
GO:0008757	S-adenosylmethionine-dependent methyltransferase activity	1/88	158/17548	0.549735	0.619215	0.565908	EZH2	1
GO:0016874	ligase activity	1/88	159/17548	0.552013	0.619215	0.565908	UCHL1	1
GO:0022804	active transmembrane transporter activity	2/88	370/17548	0.556728	0.6218	0.568271	ABCA12/ABCC5	2
GO:0008083	growth factor activity	1/88	163/17548	0.561014	0.623886	0.570177	BMP7	1
GO:0019902	phosphatase binding	1/88	168/17548	0.572014	0.633388	0.578862	NEK2	1
GO:0016829	lyase activity	1/88	180/17548	0.597313	0.658576	0.601881	CA9	1
GO:0003779	actin binding	2/88	410/17548	0.612934	0.672923	0.614993	ANLN/PFN2	2
GO:0000287	magnesium ion binding	1/88	196/17548	0.62876	0.685669	0.626641	PLK1	1
GO:0005516	calmodulin binding	1/88	198/17548	0.632516	0.685669	0.626641	ASPM	1
GO:0008234	cysteine-type peptidase activity	1/88	198/17548	0.632516	0.685669	0.626641	UCHL1	1
GO:0016758	transferase activity, transferring hexosyl groups	1/88	210/17548	0.654276	0.70629	0.645487	B4GALNT1	1
GO:0015267	channel activity	2/88	463/17548	0.678926	0.728052	0.665376	GJB2/CLCA2	2
GO:0022803	passive transmembrane transporter activity	2/88	464/17548	0.68008	0.728052	0.665376	GJB2/CLCA2	2
GO:0001227	transcriptional repressor activity, RNA polymerase II transcription regulatory region sequence-specific DNA binding	1/88	233/17548	0.692483	0.738267	0.674711	FOXM1	1
GO:0035091	phosphatidylinositol binding	1/88	237/17548	0.698687	0.741816	0.677955	PFN2	1
GO:0005088	Ras guanyl-nucleotide exchange factor activity	1/88	251/17548	0.719445	0.760724	0.695235	ECT2	1
GO:0016757	transferase activity, transferring glycosyl groups	1/88	283/17548	0.76173	0.802148	0.733093	B4GALNT1	1
GO:0005096	GTPase activator activity	1/88	286/17548	0.765355	0.802689	0.733588	ECT2	1
GO:0033218	amide binding	1/88	308/17548	0.790324	0.82552	0.754453	TYMS	1
GO:0030695	GTPase regulator activity	1/88	316/17548	0.798736	0.830943	0.759409	ECT2	1
GO:0005085	guanyl-nucleotide exchange factor activity	1/88	323/17548	0.805823	0.834949	0.76307	ECT2	1
GO:0022839	ion gated channel activity	1/88	335/17548	0.817402	0.843062	0.770485	CLCA2	1
GO:0022836	gated channel activity	1/88	338/17548	0.820188	0.843062	0.770485	CLCA2	1
GO:0060589	nucleoside-triphosphatase regulator activity	1/88	359/17548	0.83855	0.858516	0.784608	ECT2	1
GO:0140098	catalytic activity, acting on RNA	1/88	375/17548	0.851285	0.868108	0.793375	EXO1	1
GO:0003729	mRNA binding	1/88	401/17548	0.869892	0.883591	0.807525	TYMS	1
GO:0005543	phospholipid binding	1/88	410/17548	0.875781	0.886085	0.809804	PFN2	1
GO:0005216	ion channel activity	1/88	424/17548	0.884422	0.891332	0.814599	CLCA2	1
GO:0022838	substrate-specific channel activity	1/88	437/17548	0.891912	0.895383	0.818302	CLCA2	1
GO:0048037	cofactor binding	1/88	490/17548	0.917792	0.917792	0.838782	TYMS	1

## Sheet: upCC
Supplementary table 3: GO cellular component enrichment analysis results for up-regulated genes
ID	Description	GeneRatio	BgRatio	pvalue	p.adjust	qvalue	geneID	Count
GO:0030496	midbody	15/90	166/18698	2.27491e-15	4.00384e-13	2.89752e-13	SLC2A1/BIRC5/NEK2/AURKB/ASPM/PLK1/ANLN/CENPF/CEP55/KIF23/KIF20A/PRC1/CENPE/AURKA/ECT2	15
GO:0005819	spindle	18/90	324/18698	1.51917e-14	1.33687e-12	9.67474e-13	BIRC5/TTK/NEK2/AURKB/KIF2C/BUB1B/ASPM/CDC6/PLK1/CENPF/KIF23/KIF20A/PRC1/CENPE/KIF11/NUSAP1/AURKA/ECT2	18
GO:0000779	condensed chromosome, centromeric region	12/90	117/18698	3.68206e-13	2.08415e-11	1.50827e-11	BIRC5/CENPA/NEK2/AURKB/KIF2C/BUB1B/PLK1/CENPF/CENPE/BUB1/AURKA/ZWINT	12
GO:0000775	chromosome, centromeric region	14/90	194/18698	4.73671e-13	2.08415e-11	1.50827e-11	BIRC5/CENPA/TTK/NEK2/AURKB/KIF2C/BUB1B/PLK1/CENPF/HELLS/CENPE/BUB1/AURKA/ZWINT	14
GO:0000776	kinetochore	12/90	133/18698	1.7322e-12	6.09735e-11	4.41256e-11	BIRC5/CENPA/TTK/NEK2/AURKB/KIF2C/BUB1B/PLK1/CENPF/CENPE/BUB1/ZWINT	12
GO:0000793	condensed chromosome	14/90	217/18698	2.19305e-12	6.43295e-11	4.65543e-11	BIRC5/CENPA/NEK2/AURKB/KIF2C/BUB1B/PLK1/CENPF/RAD51/CENPE/BUB1/AURKA/ZWINT/CHEK1	14
GO:0098687	chromosomal region	16/90	347/18698	8.67802e-12	2.1819e-10	1.57901e-10	BIRC5/CENPA/TTK/NEK2/AURKB/KIF2C/BUB1B/PLK1/CENPF/HELLS/RAD51/CENPE/BUB1/AURKA/ZWINT/CHEK1	16
GO:0000777	condensed chromosome kinetochore	10/90	104/18698	7.20543e-11	1.58519e-09	1.14718e-09	BIRC5/CENPA/NEK2/KIF2C/BUB1B/PLK1/CENPF/CENPE/BUB1/ZWINT	10
GO:0000780	condensed nuclear chromosome, centromeric region	6/90	22/18698	7.36433e-10	1.44014e-08	1.0422e-08	CENPA/AURKB/BUB1B/PLK1/BUB1/AURKA	6
GO:0000794	condensed nuclear chromosome	9/90	96/18698	8.48139e-10	1.49273e-08	1.08026e-08	CENPA/NEK2/AURKB/BUB1B/PLK1/RAD51/BUB1/AURKA/CHEK1	9
GO:0000940	condensed chromosome outer kinetochore	5/90	13/18698	2.88257e-09	4.61212e-08	3.33772e-08	BUB1B/PLK1/CENPF/CENPE/BUB1	5
GO:0045120	pronucleus	5/90	15/18698	6.67516e-09	9.79023e-08	7.08503e-08	SLC2A1/CENPF/CCNA2/EZH2/AURKA	5
GO:0051233	spindle midzone	6/90	32/18698	8.60577e-09	1.16509e-07	8.43157e-08	AURKB/BUB1B/CDC6/PLK1/CENPE/AURKA	6
GO:0005876	spindle microtubule	7/90	57/18698	1.0268e-08	1.29083e-07	9.34153e-08	AURKB/PLK1/PRC1/CENPE/KIF11/NUSAP1/AURKA	7
GO:0072686	mitotic spindle	8/90	93/18698	1.53069e-08	1.79601e-07	1.29975e-07	AURKB/ASPM/KIF23/CENPE/KIF11/NUSAP1/AURKA/ECT2	8
GO:0001533	cornified envelope	7/90	65/18698	2.62096e-08	2.88305e-07	2.08642e-07	SPRR1B/SPRR3/PKP1/DSC3/DSP/DSC2/DSG2	7
GO:0000922	spindle pole	9/90	153/18698	5.21405e-08	5.39808e-07	3.9065e-07	NEK2/AURKB/ASPM/CDC6/PLK1/CENPF/PRC1/KIF11/AURKA	9
GO:0005874	microtubule	13/90	408/18698	7.54156e-08	7.37397e-07	5.33642e-07	BIRC5/NEK2/AURKB/KIF2C/ASPM/PLK1/KIF23/KIF20A/PRC1/CENPE/KIF11/NUSAP1/AURKA	13
GO:0030057	desmosome	5/90	25/18698	1.13703e-07	1.05325e-06	7.62222e-07	PKP1/DSC3/DSP/DSC2/DSG2	5
GO:0005911	cell-cell junction	13/90	440/18698	1.80313e-07	1.58676e-06	1.14831e-06	GJB2/COL17A1/PKP1/DSC3/GJB5/SLC2A1/TRIM29/DSP/CDH3/ECT2/CLDN1/DSC2/DSG2	13
GO:0000778	condensed nuclear chromosome kinetochore	4/90	12/18698	2.41209e-07	2.02156e-06	1.46297e-06	CENPA/BUB1B/PLK1/BUB1	4
GO:0005875	microtubule associated complex	8/90	148/18698	5.71013e-07	4.5681e-06	3.30587e-06	BIRC5/AURKB/KIF2C/KIF23/KIF20A/CENPE/KIF11/AURKA	8
GO:0005813	centrosome	13/90	490/18698	6.12905e-07	4.69006e-06	3.39412e-06	NEK2/AURKB/KIF2C/CCNB2/ASPM/PLK1/CENPF/CEP55/KIF23/HMMR/AURKA/CHEK1/DTL	13
GO:0005871	kinesin complex	5/90	54/18698	6.06395e-06	4.4469e-05	3.21815e-05	KIF2C/KIF23/KIF20A/CENPE/KIF11	5
GO:0014704	intercalated disc	4/90	50/18698	9.75917e-05	0.000687046	0.000497204	SLC2A1/DSP/DSC2/DSG2	4
GO:0032155	cell division site part	4/90	64/18698	0.000255779	0.00173143	0.00125301	ANLN/CEP55/KIF20A/ECT2	4
GO:0044291	cell-cell contact zone	4/90	68/18698	0.000323076	0.00210597	0.00152406	SLC2A1/DSP/DSC2/DSG2	4
GO:0032153	cell division site	4/90	81/18698	0.000629377	0.00395608	0.00286295	ANLN/CEP55/KIF20A/ECT2	4
GO:0070938	contractile ring	2/90	11/18698	0.00122507	0.00743491	0.00538053	ANLN/PRC1	2
GO:0031616	spindle pole centrosome	2/90	12/18698	0.00146549	0.00859752	0.00622189	AURKB/AURKA	2
GO:1990023	mitotic spindle midzone	2/90	13/18698	0.00172652	0.0098022	0.0070937	AURKB/CENPE	2
GO:0005913	cell-cell adherens junction	4/90	110/18698	0.0019647	0.0108058	0.00782002	TRIM29/DSP/CDH3/DSC2	4
GO:0032154	cleavage furrow	3/90	54/18698	0.00224005	0.0119469	0.00864581	CEP55/KIF20A/ECT2	3
GO:0045171	intercellular bridge	3/90	57/18698	0.00261518	0.0135374	0.00979681	CEP55/KIF23/KIF20A	3
GO:0016328	lateral plasma membrane	3/90	58/18698	0.0027483	0.01382	0.0100013	GJB2/CLDN1/DSG2	3
GO:0016323	basolateral plasma membrane	5/90	210/18698	0.00345858	0.0169086	0.0122365	CA9/CLCA2/SLC2A1/DSP/CLDN1	5
GO:0005721	pericentric heterochromatin	2/90	20/18698	0.00411457	0.019057	0.0137912	CENPA/HELLS	2
GO:0043073	germ cell nucleus	2/90	20/18698	0.00411457	0.019057	0.0137912	TRIP13/AURKA	2
GO:0005680	anaphase-promoting complex	2/90	21/18698	0.00453351	0.0199474	0.0144356	UBE2C/BUB1B	2
GO:0005922	connexin complex	2/90	21/18698	0.00453351	0.0199474	0.0144356	GJB2/GJB5	2
GO:0097431	mitotic spindle pole	2/90	26/18698	0.00690756	0.028946	0.0209477	ASPM/AURKA	2
GO:1990752	microtubule end	2/90	26/18698	0.00690756	0.028946	0.0209477	KIF2C/ASPM	2
GO:0090543	Flemming body	2/90	27/18698	0.00743696	0.0304396	0.0220287	CEP55/KIF23	2
GO:0031012	extracellular matrix	7/90	479/18698	0.00833605	0.0333442	0.0241307	MMP13/MMP10/COL17A1/MMP1/PTPRZ1/BMP7/FGFBP1	7
GO:0005921	gap junction	2/90	32/18698	0.0103469	0.040468	0.029286	GJB2/GJB5	2
GO:0000152	nuclear ubiquitin ligase complex	2/90	41/18698	0.0166345	0.0609931	0.0441397	UBE2C/BUB1B	2
GO:0000795	synaptonemal complex	2/90	41/18698	0.0166345	0.0609931	0.0441397	PLK1/RAD51	2
GO:0099086	synaptonemal structure	2/90	41/18698	0.0166345	0.0609931	0.0441397	PLK1/RAD51	2
GO:0005578	proteinaceous extracellular matrix	5/90	375/18698	0.0347804	0.122848	0.0889034	MMP13/MMP10/COL17A1/MMP1/PTPRZ1	5
GO:0101003	ficolin-1-rich granule membrane	2/90	61/18698	0.0349001	0.122848	0.0889034	PKP1/DSP	2
GO:0005657	replication fork	2/90	69/18698	0.0436548	0.150652	0.109024	RAD51/RFC4	2
GO:0070820	tertiary granule	3/90	164/18698	0.0447406	0.15143	0.109587	PKP1/DSP/GGH	3
GO:0005916	fascia adherens	1/90	10/18698	0.0471153	0.153561	0.11113	DSP	1
GO:0097539	ciliary transition fiber	1/90	10/18698	0.0471153	0.153561	0.11113	CENPF	1
GO:0000792	heterochromatin	2/90	73/18698	0.0483066	0.154581	0.111868	CENPA/HELLS	2
GO:0030864	cortical actin cytoskeleton	2/90	75/18698	0.0506973	0.159335	0.115308	SLC2A1/ANLN	2
GO:0097449	astrocyte projection	1/90	11/18698	0.0517043	0.159648	0.115535	GJB2	1
GO:0016324	apical plasma membrane	4/90	300/18698	0.0568759	0.172589	0.1249	SLC2A1/ASPM/CLDN1/DSG2	4
GO:0031464	Cul4A-RING E3 ubiquitin ligase complex	1/90	13/18698	0.0608169	0.18142	0.131291	DTL	1
GO:0031461	cullin-RING ubiquitin ligase complex	3/90	188/18698	0.0623091	0.182773	0.13227	UBE2C/BUB1B/DTL	3
GO:0010369	chromocenter	1/90	14/18698	0.0653406	0.188524	0.136432	AURKB	1
GO:0005882	intermediate filament	3/90	198/18698	0.0704457	0.199046	0.144047	KRT5/PKP1/DSP	3
GO:0035578	azurophil granule lumen	2/90	91/18698	0.0712495	0.199046	0.144047	SERPINB3/GGH	2
GO:0000800	lateral element	1/90	16/18698	0.0743236	0.200881	0.145374	RAD51	1
GO:0001673	male germ cell nucleus	1/90	16/18698	0.0743236	0.200881	0.145374	TRIP13	1
GO:0099568	cytoplasmic region	5/90	468/18698	0.0753304	0.200881	0.145374	SLC2A1/MELK/UCHL1/ANLN/CENPF	5
GO:0097386	glial cell projection	1/90	17/18698	0.078783	0.206952	0.149768	GJB2	1
GO:0035098	ESC/E(Z) complex	1/90	18/18698	0.0832212	0.212274	0.15362	EZH2	1
GO:0035371	microtubule plus-end	1/90	18/18698	0.0832212	0.212274	0.15362	KIF2C	1
GO:0042599	lamellar body	1/90	19/18698	0.0876382	0.220348	0.159462	ABCA12	1
GO:0030863	cortical cytoskeleton	2/90	105/18698	0.0910509	0.223066	0.161429	SLC2A1/ANLN	2
GO:0042470	melanosome	2/90	106/18698	0.0925217	0.223066	0.161429	SLC2A1/GGH	2
GO:0048770	pigment granule	2/90	106/18698	0.0925217	0.223066	0.161429	SLC2A1/GGH	2
GO:0045177	apical part of cell	4/90	366/18698	0.100231	0.238388	0.172517	SLC2A1/ASPM/CLDN1/DSG2	4
GO:0031528	microvillus membrane	1/90	23/18698	0.105097	0.24627	0.178222	CA9	1
GO:0045111	intermediate filament cytoskeleton	3/90	237/18698	0.106344	0.24627	0.178222	KRT5/PKP1/DSP	3
GO:0044420	extracellular matrix component	2/90	119/18698	0.112243	0.256554	0.185664	COL17A1/PTPRZ1	2
GO:0005923	bicellular tight junction	2/90	121/18698	0.115368	0.260317	0.188387	ECT2/CLDN1	2
GO:0070160	occluding junction	2/90	124/18698	0.120097	0.267558	0.193628	ECT2/CLDN1	2
GO:0005814	centriole	2/90	129/18698	0.128085	0.281786	0.203924	CEP55/AURKA	2
GO:0016342	catenin complex	1/90	29/18698	0.130667	0.283919	0.205468	CDH3	1
GO:0044306	neuron projection terminus	2/90	139/18698	0.144415	0.309743	0.224156	UCHL1/PFN2	2
GO:0043296	apical junction complex	2/90	140/18698	0.146072	0.309743	0.224156	ECT2/CLDN1	2
GO:0005720	nuclear heterochromatin	1/90	34/18698	0.151423	0.313534	0.2269	CENPA	1
GO:0099738	cell cortex region	1/90	34/18698	0.151423	0.313534	0.2269	ANLN	1
GO:0009925	basal plasma membrane	1/90	35/18698	0.155515	0.314605	0.227674	CLCA2	1
GO:0035861	site of double-strand break	1/90	35/18698	0.155515	0.314605	0.227674	RAD51	1
GO:0080008	Cul4-RING E3 ubiquitin ligase complex	1/90	36/18698	0.159587	0.319174	0.230982	DTL	1
GO:0090734	site of DNA damage	1/90	38/18698	0.167674	0.327826	0.237243	RAD51	1
GO:0005938	cell cortex	3/90	296/18698	0.171033	0.327826	0.237243	SLC2A1/MELK/ANLN	3
GO:0005766	primary lysosome	2/90	155/18698	0.171364	0.327826	0.237243	SERPINB3/GGH	2
GO:0042582	azurophil granule	2/90	155/18698	0.171364	0.327826	0.237243	SERPINB3/GGH	2
GO:0000788	nuclear nucleosome	1/90	40/18698	0.175684	0.329376	0.238364	CENPA	1
GO:0000781	chromosome, telomeric region	2/90	159/18698	0.178229	0.329376	0.238364	RAD51/CHEK1	2
GO:0000307	cyclin-dependent protein kinase holoenzyme complex	1/90	41/18698	0.17966	0.329376	0.238364	CCNA2	1
GO:1904115	axon cytoplasm	1/90	41/18698	0.17966	0.329376	0.238364	UCHL1	1
GO:0000151	ubiquitin ligase complex	3/90	311/18698	0.189002	0.3404	0.246342	UBE2C/BUB1B/DTL	3
GO:0044448	cell cortex part	2/90	166/18698	0.190345	0.3404	0.246342	SLC2A1/ANLN	2
GO:0030173	integral component of Golgi membrane	1/90	44/18698	0.191475	0.3404	0.246342	B4GALNT1	1
GO:0005775	vacuolar lumen	2/90	172/18698	0.200817	0.349939	0.253245	SERPINB3/GGH	2
GO:0044450	microtubule organizing center part	2/90	172/18698	0.200817	0.349939	0.253245	CEP55/AURKA	2
GO:0031228	intrinsic component of Golgi membrane	1/90	49/18698	0.210794	0.363649	0.263167	B4GALNT1	1
GO:0031519	PcG protein complex	1/90	50/18698	0.214603	0.363649	0.263167	EZH2	1
GO:0032838	plasma membrane bounded cell projection cytoplasm	2/90	180/18698	0.214883	0.363649	0.263167	UCHL1/CENPF	2
GO:0101002	ficolin-1-rich granule	2/90	185/18698	0.223723	0.375002	0.271383	PKP1/DSP	2
GO:0045178	basal part of cell	1/90	53/18698	0.22592	0.375113	0.271463	CLCA2	1
GO:1904724	tertiary granule lumen	1/90	55/18698	0.233376	0.38387	0.277801	GGH	1
GO:0033267	axon part	3/90	353/18698	0.241567	0.392125	0.283774	UCHL1/AURKA/PFN2	3
GO:0000790	nuclear chromatin	3/90	354/18698	0.24285	0.392125	0.283774	CENPA/RAD51/EZH2	3
GO:0032993	protein-DNA complex	2/90	198/18698	0.246825	0.394921	0.285798	CENPA/GINS1	2
GO:0005881	cytoplasmic microtubule	1/90	61/18698	0.255318	0.404828	0.292968	KIF2C	1
GO:0035580	specific granule lumen	1/90	62/18698	0.258914	0.406865	0.294441	GGH	1
GO:0120111	neuron projection cytoplasm	1/90	68/18698	0.280133	0.436313	0.315753	UCHL1	1
GO:0043195	terminal bouton	1/90	71/18698	0.290516	0.448516	0.324584	PFN2	1
GO:0035097	histone methyltransferase complex	1/90	73/18698	0.297356	0.455083	0.329337	EZH2	1
GO:0005901	caveola	1/90	78/18698	0.314171	0.476673	0.344961	SLC2A1	1
GO:0005902	microvillus	1/90	83/18698	0.330588	0.497295	0.359884	CA9	1
GO:1902554	serine/threonine protein kinase complex	1/90	85/18698	0.337045	0.502712	0.363805	CCNA2	1
GO:0005581	collagen trimer	1/90	88/18698	0.346616	0.512643	0.370991	COL17A1	1
GO:0005604	basement membrane	1/90	92/18698	0.359165	0.526776	0.381219	COL17A1	1
GO:0034708	methyltransferase complex	1/90	95/18698	0.36842	0.531569	0.384688	EZH2	1
GO:0045095	keratin filament	1/90	97/18698	0.374517	0.531569	0.384688	KRT5	1
GO:0005635	nuclear envelope	3/90	455/18698	0.375351	0.531569	0.384688	CLCA2/CENPF/DTL	3
GO:0044853	plasma membrane raft	1/90	98/18698	0.377543	0.531569	0.384688	SLC2A1	1
GO:0016605	PML body	1/90	99/18698	0.380555	0.531569	0.384688	RAD51	1
GO:1902911	protein kinase complex	1/90	99/18698	0.380555	0.531569	0.384688	CCNA2	1
GO:0000786	nucleosome	1/90	105/18698	0.398326	0.551703	0.399259	CENPA	1
GO:0016363	nuclear matrix	1/90	106/18698	0.401238	0.551703	0.399259	CENPF	1
GO:0036064	ciliary basal body	1/90	110/18698	0.412749	0.553702	0.400705	CENPF	1
GO:0005930	axoneme	1/90	111/18698	0.415593	0.553702	0.400705	CENPF	1
GO:0044815	DNA packaging complex	1/90	112/18698	0.418422	0.553702	0.400705	CENPA	1
GO:0097014	ciliary plasm	1/90	112/18698	0.418422	0.553702	0.400705	CENPF	1
GO:1990204	oxidoreductase complex	1/90	112/18698	0.418422	0.553702	0.400705	RRM2	1
GO:0030667	secretory granule membrane	2/90	303/18698	0.429806	0.562491	0.407066	PKP1/DSP	2
GO:0031965	nuclear membrane	2/90	304/18698	0.431456	0.562491	0.407066	CLCA2/DTL	2
GO:0005793	endoplasmic reticulum-Golgi intermediate compartment	1/90	123/18698	0.448669	0.574848	0.416008	GJB2	1
GO:0043679	axon terminus	1/90	123/18698	0.448669	0.574848	0.416008	PFN2	1
GO:0000784	nuclear chromosome, telomeric region	1/90	124/18698	0.451341	0.574848	0.416008	RAD51	1
GO:0030018	Z disc	1/90	125/18698	0.453999	0.574848	0.416008	SLC2A1	1
GO:0034774	secretory granule lumen	2/90	321/18698	0.459128	0.576554	0.417243	SERPINB3/GGH	2
GO:0042383	sarcolemma	1/90	128/18698	0.461899	0.576554	0.417243	SLC2A1	1
GO:0034399	nuclear periphery	1/90	131/18698	0.469685	0.582145	0.421289	CENPF	1
GO:0060205	cytoplasmic vesicle lumen	2/90	338/18698	0.486021	0.591818	0.42829	SERPINB3/GGH	2
GO:0031674	I band	1/90	138/18698	0.487422	0.591818	0.42829	SLC2A1	1
GO:0031983	vesicle lumen	2/90	339/18698	0.487578	0.591818	0.42829	SERPINB3/GGH	2
GO:0005667	transcription factor complex	2/90	345/18698	0.496857	0.59895	0.433451	PITX1/SOX2	2
GO:0042581	specific granule	1/90	160/18698	0.539436	0.645856	0.467396	GGH	1
GO:0043209	myelin sheath	1/90	164/18698	0.548316	0.652052	0.47188	UCHL1	1
GO:0019897	extrinsic component of plasma membrane	1/90	171/18698	0.56345	0.665552	0.481649	CDH3	1
GO:0031301	integral component of organelle membrane	1/90	177/18698	0.576022	0.673933	0.487715	B4GALNT1	1
GO:0030055	cell-substrate junction	2/90	401/18698	0.578204	0.673933	0.487715	COL17A1/KIF23	2
GO:0072562	blood microparticle	1/90	183/18698	0.588236	0.681116	0.492913	SLC2A1	1
GO:0036464	cytoplasmic ribonucleoprotein granule	1/90	191/18698	0.603982	0.694296	0.502451	HOXD10	1
GO:0031300	intrinsic component of organelle membrane	1/90	193/18698	0.607824	0.694296	0.502451	B4GALNT1	1
GO:0030017	sarcomere	1/90	197/18698	0.615399	0.694296	0.502451	SLC2A1	1
GO:0098858	actin-based cell projection	1/90	197/18698	0.615399	0.694296	0.502451	CA9	1
GO:0035770	ribonucleoprotein granule	1/90	200/18698	0.620985	0.696136	0.503782	HOXD10	1
GO:0043025	neuronal cell body	2/90	449/18698	0.640072	0.71061	0.514257	UCHL1/AURKA	2
GO:0005759	mitochondrial matrix	2/90	453/18698	0.644897	0.71061	0.514257	RAD51/TYMS	2
GO:0044449	contractile fiber part	1/90	214/18698	0.646009	0.71061	0.514257	SLC2A1	1
GO:0030016	myofibril	1/90	219/18698	0.654545	0.715527	0.517816	SLC2A1	1
GO:0043292	contractile fiber	1/90	230/18698	0.672613	0.73074	0.528825	SLC2A1	1
GO:0015629	actin cytoskeleton	2/90	487/18698	0.683895	0.738439	0.534397	SLC2A1/ANLN	2
GO:0044445	cytosolic part	1/90	255/18698	0.710275	0.762246	0.551625	RRM2	1
GO:0150034	distal axon	1/90	268/18698	0.728131	0.776673	0.562066	PFN2	1
GO:0061695	transferase complex, transferring phosphorus-containing groups	1/90	277/18698	0.739852	0.784421	0.567673	CCNA2	1
GO:0019898	extrinsic component of membrane	1/90	289/18698	0.754705	0.795378	0.575602	CDH3	1
GO:0005788	endoplasmic reticulum lumen	1/90	297/18698	0.764138	0.798187	0.577636	COL17A1	1
GO:0045121	membrane raft	1/90	302/18698	0.769851	0.798187	0.577636	SLC2A1	1
GO:0098857	membrane microdomain	1/90	303/18698	0.770976	0.798187	0.577636	SLC2A1	1
GO:0098589	membrane region	1/90	314/18698	0.783008	0.805903	0.58322	SLC2A1	1
GO:0031253	cell projection membrane	1/90	332/18698	0.801363	0.819999	0.59342	CA9	1
GO:0098793	presynapse	1/90	379/18698	0.842361	0.856968	0.620174	PFN2	1
GO:0005925	focal adhesion	1/90	393/18698	0.852868	0.859913	0.622306	KIF23	1
GO:0005924	cell-substrate adherens junction	1/90	396/18698	0.855027	0.859913	0.622306	KIF23	1
GO:0044441	ciliary part	1/90	432/18698	0.878622	0.878622	0.635845	CENPF	1

## Sheet: upKEGG
Supplementary table 3: KEGG enrichment analysis results for up-regulated genes
ID	Description	GeneRatio	BgRatio	pvalue	p.adjust	qvalue	geneID	Count
hsa04110	Cell cycle	10/53	124/7440	1.22184e-08	9.89691e-07	8.74581e-07	7272/701/9133/990/5347/9088/890/699/1111/2810	10
hsa04914	Progesterone-mediated oocyte maturation	6/53	99/7440	6.60172e-05	0.0026737	0.00236272	9133/5347/9088/890/699/6790	6
hsa01523	Antifolate resistance	3/53	31/7440	0.00133278	0.0290895	0.0257061	10057/7298/8836	3
hsa04115	p53 signaling pathway	4/53	72/7440	0.00165091	0.0290895	0.0257061	9133/6241/1111/2810	4
hsa04114	Oocyte meiosis	5/53	124/7440	0.00179565	0.0290895	0.0257061	9133/5347/9088/699/6790	5
hsa04218	Cellular senescence	5/53	160/7440	0.00539607	0.0651422	0.0575656	4605/2305/9133/890/1111	5
hsa00240	Pyrimidine metabolism	4/53	101/7440	0.00562957	0.0651422	0.0575656	6241/7083/7371/7298	4
hsa03430	Mismatch repair	2/53	23/7440	0.0114479	0.11591	0.102429	9156/5984	2
hsa05412	Arrhythmogenic right ventricular cardiomyopathy (ARVC)	3/53	72/7440	0.0144083	0.129675	0.114592	1832/1824/1829	3
hsa00983	Drug metabolism - other enzymes	3/53	79/7440	0.0184521	0.149462	0.132078	6241/7083/7371	3
hsa03440	Homologous recombination	2/53	41/7440	0.0342073	0.231293	0.204392	8438/5888	2
hsa05166	Human T-cell leukemia virus 1 infection	5/53	255/7440	0.0342657	0.231293	0.204392	6513/4605/701/9133/1111	5
hsa02010	ABC transporters	2/53	44/7440	0.0389353	0.242597	0.214381	26154/10057	2
hsa03460	Fanconi anemia pathway	2/53	54/7440	0.0563183	0.324376	0.286648	29089/5888	2
hsa00480	Glutathione metabolism	2/53	56/7440	0.0600696	0.324376	0.286648	2877/6241	2
hsa04390	Hippo signaling pathway	3/53	154/7440	0.096412	0.484945	0.428541	6657/332/655	3
hsa00604	Glycosphingolipid biosynthesis - ganglio series	1/53	15/7440	0.101779	0.484945	0.428541	2583	1
hsa00910	Nitrogen metabolism	1/53	17/7440	0.114557	0.515505	0.455547	768	1
hsa00670	One carbon pool by folate	1/53	20/7440	0.13339	0.568664	0.502523	7298	1
hsa04657	IL-17 signaling pathway	2/53	93/7440	0.141715	0.573946	0.507191	4322/4312	2
hsa00790	Folate biosynthesis	1/53	26/7440	0.169886	0.641384	0.566785	8836	1
hsa04928	Parathyroid hormone synthesis, secretion and action	2/53	106/7440	0.174203	0.641384	0.566785	4322/5744	2
hsa04215	Apoptosis - multiple species	1/53	33/7440	0.210561	0.677205	0.59844	332	1
hsa03030	DNA replication	1/53	36/7440	0.227388	0.677205	0.59844	5984	1
hsa04960	Aldosterone-regulated sodium reabsorption	1/53	37/7440	0.232919	0.677205	0.59844	2810	1
hsa04926	Relaxin signaling pathway	2/53	130/7440	0.236698	0.677205	0.59844	4322/4312	2
hsa04068	FoxO signaling pathway	2/53	132/7440	0.241989	0.677205	0.59844	9133/5347	2
hsa00260	Glycine, serine and threonine metabolism	1/53	40/7440	0.249279	0.677205	0.59844	29968	1
hsa05219	Bladder cancer	1/53	41/7440	0.254656	0.677205	0.59844	4312	1
hsa04514	Cell adhesion molecules (CAMs)	2/53	144/7440	0.273823	0.677205	0.59844	1001/9076	2
hsa05161	Hepatitis B	2/53	144/7440	0.273823	0.677205	0.59844	332/890	2
hsa03420	Nucleotide excision repair	1/53	47/7440	0.286132	0.677205	0.59844	5984	1
hsa05130	Pathogenic Escherichia coli infection	1/53	55/7440	0.326079	0.677205	0.59844	9076	1
hsa00310	Lysine degradation	1/53	59/7440	0.345222	0.677205	0.59844	2146	1
hsa05206	MicroRNAs in cancer	3/53	299/7440	0.359233	0.677205	0.59844	3236/9493/2146	3
hsa00590	Arachidonic acid metabolism	1/53	63/7440	0.363831	0.677205	0.59844	2877	1
hsa04924	Renin secretion	1/53	65/7440	0.37294	0.677205	0.59844	9635	1
hsa05131	Shigellosis	1/53	65/7440	0.37294	0.677205	0.59844	5217	1
hsa05230	Central carbon metabolism in cancer	1/53	65/7440	0.37294	0.677205	0.59844	6513	1
hsa05120	Epithelial cell signaling in Helicobacter pylori infection	1/53	68/7440	0.386363	0.677205	0.59844	5803	1
hsa04920	Adipocytokine signaling pathway	1/53	69/7440	0.390775	0.677205	0.59844	6513	1
hsa05211	Renal cell carcinoma	1/53	69/7440	0.390775	0.677205	0.59844	6513	1
hsa04976	Bile secretion	1/53	71/7440	0.399505	0.677205	0.59844	6513	1
hsa01524	Platinum drug resistance	1/53	73/7440	0.408113	0.677205	0.59844	332	1
hsa01230	Biosynthesis of amino acids	1/53	74/7440	0.412371	0.677205	0.59844	29968	1
hsa03320	PPAR signaling pathway	1/53	74/7440	0.412371	0.677205	0.59844	4312	1
hsa04918	Thyroid hormone synthesis	1/53	74/7440	0.412371	0.677205	0.59844	2877	1
hsa05212	Pancreatic cancer	1/53	75/7440	0.416599	0.677205	0.59844	5888	1
hsa05203	Viral carcinogenesis	2/53	201/7440	0.421635	0.677205	0.59844	890/1111	2
hsa04512	ECM-receptor interaction	1/53	82/7440	0.445371	0.677205	0.59844	3161	1
hsa05170	Human immunodeficiency virus 1 infection	2/53	212/7440	0.448629	0.677205	0.59844	9133/1111	2
hsa04350	TGF-beta signaling pathway	1/53	84/7440	0.453333	0.677205	0.59844	655	1
hsa04911	Insulin secretion	1/53	85/7440	0.457272	0.677205	0.59844	6513	1
hsa05132	Salmonella infection	1/53	86/7440	0.461183	0.677205	0.59844	5217	1
hsa05210	Colorectal cancer	1/53	86/7440	0.461183	0.677205	0.59844	332	1
hsa04974	Protein digestion and absorption	1/53	90/7440	0.476552	0.677205	0.59844	1308	1
hsa05323	Rheumatoid arthritis	1/53	90/7440	0.476552	0.677205	0.59844	4312	1
hsa04972	Pancreatic secretion	1/53	96/7440	0.498802	0.684796	0.605148	9635	1
hsa05146	Amoebiasis	1/53	96/7440	0.498802	0.684796	0.605148	6317	1
hsa04066	HIF-1 signaling pathway	1/53	100/7440	0.513117	0.692708	0.61214	6513	1
hsa04922	Glucagon signaling pathway	1/53	103/7440	0.523589	0.695258	0.614393	6513	1
hsa04931	Insulin resistance	1/53	107/7440	0.53721	0.701838	0.620208	6513	1
hsa04670	Leukocyte transendothelial migration	1/53	112/7440	0.553698	0.705913	0.623808	9076	1
hsa01200	Carbon metabolism	1/53	116/7440	0.566473	0.705913	0.623808	29968	1
hsa04919	Thyroid hormone signaling pathway	1/53	116/7440	0.566473	0.705913	0.623808	6513	1
hsa04152	AMPK signaling pathway	1/53	120/7440	0.578889	0.710454	0.627822	890	1
hsa05160	Hepatitis C	1/53	131/7440	0.611261	0.721337	0.637439	9076	1
hsa04210	Apoptosis	1/53	136/7440	0.625156	0.721337	0.637439	332	1
hsa04060	Cytokine-cytokine receptor interaction	2/53	294/7440	0.62561	0.721337	0.637439	655/10563	2
hsa04120	Ubiquitin mediated proteolysis	1/53	137/7440	0.627876	0.721337	0.637439	11065	1
hsa04550	Signaling pathways regulating pluripotency of stem cells	1/53	139/7440	0.633258	0.721337	0.637439	6657	1
hsa05012	Parkinson disease	1/53	142/7440	0.641188	0.721337	0.637439	7345	1
hsa04530	Tight junction	1/53	170/7440	0.707539	0.775492	0.685295	9076	1
hsa00230	Purine metabolism	1/53	174/7440	0.715976	0.775492	0.685295	6241	1
hsa04360	Axon guidance	1/53	175/7440	0.718048	0.775492	0.685295	655	1
hsa04062	Chemokine signaling pathway	1/53	189/7440	0.745542	0.79459	0.702172	10563	1
hsa05169	Epstein-Barr virus infection	1/53	201/7440	0.767001	0.795039	0.702569	890	1
hsa05205	Proteoglycans in cancer	1/53	201/7440	0.767001	0.795039	0.702569	3236	1
hsa04015	Rap1 signaling pathway	1/53	206/7440	0.775408	0.795039	0.702569	5217	1
hsa04810	Regulation of actin cytoskeleton	1/53	213/7440	0.786681	0.796515	0.703873	5217	1
hsa05165	Human papillomavirus infection	1/53	339/7440	0.916303	0.916303	0.809728	890	1

## Sheet: downBP
Supplementary table 3: GO biological process enrichment analysis results for down-regulated genes
ID	Description	GeneRatio	BgRatio	pvalue	p.adjust	qvalue	geneID	Count
GO:0019731	antibacterial humoral response	4/37	46/17653	2.50212e-06	0.0018069	0.00142568	DMBT1/SFTPD/PGC/PLA2G1B	4
GO:0055078	sodium ion homeostasis	4/37	50/17653	3.51013e-06	0.0018069	0.00142568	C7/ATP1A2/NPR1/EDNRB	4
GO:0006959	humoral immune response	7/37	329/17653	4.66498e-06	0.0018069	0.00142568	DMBT1/A2M/C7/SFTPD/PGC/FCN3/PLA2G1B	7
GO:0019730	antimicrobial humoral response	4/37	108/17653	7.48963e-05	0.0217574	0.017167	DMBT1/SFTPD/PGC/PLA2G1B	4
GO:0071560	cellular response to transforming growth factor beta stimulus	5/37	229/17653	0.000109258	0.0229516	0.0181093	FOS/CDH5/FOLR1/GDF10/CLEC3B	5
GO:0071559	response to transforming growth factor beta	5/37	233/17653	0.000118511	0.0229516	0.0181093	FOS/CDH5/FOLR1/GDF10/CLEC3B	5
GO:0001558	regulation of cell growth	6/37	397/17653	0.000160471	0.0266382	0.0210181	FBLN5/FBP1/WISP2/FHL1/NPR1/FAM107A	6
GO:0050727	regulation of inflammatory response	6/37	411/17653	0.000193665	0.027274	0.0215198	A2M/C7/FABP4/CDH5/TEK/EDNRB	6
GO:0001867	complement activation, lectin pathway	2/37	12/17653	0.000278416	0.027274	0.0215198	A2M/FCN3	2
GO:0042340	keratan sulfate catabolic process	2/37	12/17653	0.000278416	0.027274	0.0215198	PRELP/OGN	2
GO:0071248	cellular response to metal ion	4/37	156/17653	0.000308808	0.027274	0.0215198	FOS/FBP1/FABP4/FOSB	4
GO:0055067	monovalent inorganic cation homeostasis	4/37	158/17653	0.000324143	0.027274	0.0215198	C7/ATP1A2/NPR1/EDNRB	4
GO:0035810	positive regulation of urine volume	2/37	13/17653	0.000328603	0.027274	0.0215198	NPR1/EDNRB	2
GO:0035815	positive regulation of renal sodium excretion	2/37	13/17653	0.000328603	0.027274	0.0215198	NPR1/EDNRB	2
GO:0003018	vascular process in circulatory system	4/37	164/17653	0.000373427	0.0289282	0.0228249	ATP1A2/NPR1/TEK/EDNRB	4
GO:0016049	cell growth	6/37	477/17653	0.00043037	0.0312556	0.0246613	FBLN5/FBP1/WISP2/FHL1/NPR1/FAM107A	6
GO:0071241	cellular response to inorganic substance	4/37	180/17653	0.000530862	0.0357253	0.028188	FOS/FBP1/FABP4/FOSB	4
GO:0007179	transforming growth factor beta receptor signaling pathway	4/37	182/17653	0.000553404	0.0357253	0.028188	FOS/CDH5/FOLR1/GDF10	4
GO:0006883	cellular sodium ion homeostasis	2/37	18/17653	0.000640324	0.0372028	0.0293538	C7/ATP1A2	2
GO:0051412	response to corticosterone	2/37	18/17653	0.000640324	0.0372028	0.0293538	FOS/FOSB	2
GO:0035809	regulation of urine volume	2/37	20/17653	0.000793077	0.0400676	0.0316142	NPR1/EDNRB	2
GO:0035812	renal sodium excretion	2/37	20/17653	0.000793077	0.0400676	0.0316142	NPR1/EDNRB	2
GO:0035813	regulation of renal sodium excretion	2/37	20/17653	0.000793077	0.0400676	0.0316142	NPR1/EDNRB	2
GO:0044062	regulation of excretion	2/37	23/17653	0.00105187	0.0507217	0.0400204	NPR1/EDNRB	2
GO:0051591	response to cAMP	3/37	97/17653	0.00109126	0.0507217	0.0400204	FOS/FOSB/TEK	3
GO:0032878	regulation of establishment or maintenance of cell polarity	2/37	24/17653	0.00114598	0.0512167	0.040411	CDH5/TEK	2
GO:0018146	keratan sulfate biosynthetic process	2/37	29/17653	0.00167468	0.0720732	0.0568673	PRELP/OGN	2
GO:0051385	response to mineralocorticoid	2/37	30/17653	0.00179194	0.0743653	0.0586758	FOS/FOSB	2
GO:0043114	regulation of vascular permeability	2/37	33/17653	0.00216646	0.0768068	0.0606022	NPR1/TEK	2
GO:0098801	regulation of renal system process	2/37	33/17653	0.00216646	0.0768068	0.0606022	NPR1/EDNRB	2
GO:0002920	regulation of humoral immune response	3/37	125/17653	0.00225901	0.0768068	0.0606022	A2M/C7/PGC	3
GO:0030431	sleep	2/37	34/17653	0.00229883	0.0768068	0.0606022	FOS/PTGDS	2
GO:0042339	keratan sulfate metabolic process	2/37	34/17653	0.00229883	0.0768068	0.0606022	PRELP/OGN	2
GO:0048246	macrophage chemotaxis	2/37	34/17653	0.00229883	0.0768068	0.0606022	SFTPD/EDNRB	2
GO:0048863	stem cell differentiation	4/37	268/17653	0.00231346	0.0768068	0.0606022	A2M/FOLR1/EDNRB/GPM6A	4
GO:0002576	platelet degranulation	3/37	128/17653	0.00241654	0.0768927	0.0606699	TIMP3/A2M/CLEC3B	3
GO:0035296	regulation of tube diameter	3/37	131/17653	0.00258074	0.0768927	0.0606699	ATP1A2/NPR1/EDNRB	3
GO:0046683	response to organophosphorus	3/37	131/17653	0.00258074	0.0768927	0.0606699	FOS/FOSB/TEK	3
GO:0097746	regulation of blood vessel diameter	3/37	131/17653	0.00258074	0.0768927	0.0606699	ATP1A2/NPR1/EDNRB	3
GO:0050880	regulation of blood vessel size	3/37	139/17653	0.00305187	0.0854489	0.0674209	ATP1A2/NPR1/EDNRB	3
GO:0035150	regulation of tube size	3/37	140/17653	0.00311423	0.0854489	0.0674209	ATP1A2/NPR1/EDNRB	3
GO:1905517	macrophage migration	2/37	40/17653	0.00317107	0.0854489	0.0674209	SFTPD/EDNRB	2
GO:0042742	defense response to bacterium	4/37	293/17653	0.00319054	0.0854489	0.0674209	DMBT1/SFTPD/PGC/PLA2G1B	4
GO:0061337	cardiac conduction	3/37	143/17653	0.003306	0.0854489	0.0674209	ATP1A2/NPR1/CACNA2D2	3
GO:0072330	monocarboxylic acid biosynthetic process	4/37	296/17653	0.00330912	0.0854489	0.0674209	CYP27A1/PTGDS/FBP1/PLA2G1B	4
GO:0014074	response to purine-containing compound	3/37	147/17653	0.00357277	0.0902513	0.0712101	FOS/FOSB/TEK	3
GO:0002673	regulation of acute inflammatory response	3/37	149/17653	0.00371096	0.0917476	0.0723908	A2M/C7/EDNRB	3
GO:1900371	regulation of purine nucleotide biosynthetic process	3/37	153/17653	0.00399707	0.0946017	0.0746427	FBP1/NPR1/EDNRB	3
GO:0032570	response to progesterone	2/37	45/17653	0.00399842	0.0946017	0.0746427	FOS/FOSB	2
GO:0030808	regulation of nucleotide biosynthetic process	3/37	154/17653	0.00407064	0.0946017	0.0746427	FBP1/NPR1/EDNRB	3
GO:0001755	neural crest cell migration	2/37	47/17653	0.00435448	0.0954699	0.0753277	FOLR1/EDNRB	2
GO:0030809	negative regulation of nucleotide biosynthetic process	2/37	47/17653	0.00435448	0.0954699	0.0753277	FBP1/EDNRB	2
GO:1900372	negative regulation of purine nucleotide biosynthetic process	2/37	47/17653	0.00435448	0.0954699	0.0753277	FBP1/EDNRB	2
GO:0006956	complement activation	3/37	159/17653	0.0044509	0.0957768	0.0755699	A2M/C7/FCN3	3
GO:0046456	icosanoid biosynthetic process	2/37	48/17653	0.00453783	0.095872	0.075645	PTGDS/PLA2G1B	2
GO:0044273	sulfur compound catabolic process	2/37	50/17653	0.00491511	0.101988	0.080471	PRELP/OGN	2
GO:0010038	response to metal ion	4/37	334/17653	0.00508149	0.102134	0.0805857	FOS/FBP1/FABP4/FOSB	4
GO:0070613	regulation of protein processing	3/37	167/17653	0.00510297	0.102134	0.0805857	A2M/C7/CLEC3B	3
GO:0007178	transmembrane receptor protein serine/threonine kinase signaling pathway	4/37	336/17653	0.00518941	0.102134	0.0805857	FOS/CDH5/FOLR1/GDF10	4
GO:1903317	regulation of protein maturation	3/37	169/17653	0.00527452	0.102134	0.0805857	A2M/C7/CLEC3B	3
GO:0030308	negative regulation of cell growth	3/37	170/17653	0.00536158	0.102134	0.0805857	FBP1/FHL1/NPR1	3
GO:0048662	negative regulation of smooth muscle cell proliferation	2/37	55/17653	0.00591928	0.108854	0.0858881	NPR1/OGN	2
GO:0008217	regulation of blood pressure	3/37	177/17653	0.0059954	0.108854	0.0858881	ATP1A2/NPR1/EDNRB	3
GO:0097529	myeloid leukocyte migration	3/37	177/17653	0.0059954	0.108854	0.0858881	SFTPD/EDNRB/PLA2G1B	3
GO:1900543	negative regulation of purine nucleotide metabolic process	2/37	57/17653	0.00634504	0.11343	0.0894984	FBP1/EDNRB	2
GO:0072376	protein activation cascade	3/37	182/17653	0.00647453	0.113824	0.0898097	A2M/C7/FCN3	3
GO:0045980	negative regulation of nucleotide metabolic process	2/37	58/17653	0.00656302	0.113824	0.0898097	FBP1/EDNRB	2
GO:0061844	antimicrobial humoral immune response mediated by antimicrobial peptide	2/37	59/17653	0.00678438	0.115933	0.0914736	PGC/PLA2G1B	2
GO:0031348	negative regulation of defense response	3/37	187/17653	0.00697596	0.116351	0.0918036	A2M/CDH5/TEK	3
GO:0071277	cellular response to calcium ion	2/37	60/17653	0.00700911	0.116351	0.0918036	FOS/FOSB	2
GO:0006027	glycosaminoglycan catabolic process	2/37	62/17653	0.00746863	0.122233	0.0964444	PRELP/OGN	2
GO:1900542	regulation of purine nucleotide metabolic process	3/37	194/17653	0.00771593	0.124527	0.098254	FBP1/NPR1/EDNRB	3
GO:0007588	excretion	2/37	64/17653	0.00794144	0.12641	0.0997404	NPR1/EDNRB	2
GO:0007585	respiratory gaseous exchange	2/37	65/17653	0.00818281	0.12816	0.101121	ATP1A2/SFTPD	2
GO:0035637	multicellular organismal signaling	3/37	199/17653	0.00827193	0.12816	0.101121	ATP1A2/NPR1/CACNA2D2	3
GO:0060395	SMAD protein signal transduction	2/37	66/17653	0.00842745	0.128285	0.101219	FOS/GDF10	2
GO:0006140	regulation of nucleotide metabolic process	3/37	201/17653	0.0085008	0.128285	0.101219	FBP1/NPR1/EDNRB	3
GO:0030595	leukocyte chemotaxis	3/37	202/17653	0.00861662	0.128366	0.101283	SFTPD/EDNRB/PLA2G1B	3
GO:0043900	regulation of multi-organism process	4/37	391/17653	0.00879184	0.129318	0.102034	SFTPD/EDNRB/PGC/FCN3	4
GO:0006026	aminoglycan catabolic process	2/37	69/17653	0.00918095	0.133353	0.105219	PRELP/OGN	2
GO:0014032	neural crest cell development	2/37	70/17653	0.00943859	0.133963	0.1057	FOLR1/EDNRB	2
GO:0009612	response to mechanical stimulus	3/37	209/17653	0.00945353	0.133963	0.1057	FOS/ATP1A2/FOSB	3
GO:0008306	associative learning	2/37	71/17653	0.00969944	0.135792	0.107143	FOS/ATP1A2	2
GO:0002526	acute inflammatory response	3/37	215/17653	0.0102076	0.141205	0.111414	A2M/C7/EDNRB	3
GO:0014031	mesenchymal cell development	2/37	74/17653	0.0105011	0.141592	0.111719	FOLR1/EDNRB	2
GO:0048864	stem cell development	2/37	74/17653	0.0105011	0.141592	0.111719	FOLR1/EDNRB	2
GO:0006816	calcium ion transport	4/37	413/17653	0.0106011	0.141592	0.111719	ATP1A2/CACNA2D2/PLA2G1B/GPM6A	4
GO:1903779	regulation of cardiac conduction	2/37	75/17653	0.0107747	0.142275	0.112258	ATP1A2/NPR1	2
GO:0042310	vasoconstriction	2/37	76/17653	0.0110514	0.143321	0.113083	ATP1A2/EDNRB	2
GO:0046394	carboxylic acid biosynthetic process	4/37	419/17653	0.0111335	0.143321	0.113083	CYP27A1/PTGDS/FBP1/PLA2G1B	4
GO:0016053	organic acid biosynthetic process	4/37	420/17653	0.0112239	0.143321	0.113083	CYP27A1/PTGDS/FBP1/PLA2G1B	4
GO:0014033	neural crest cell differentiation	2/37	78/17653	0.0116142	0.145116	0.114499	FOLR1/EDNRB	2
GO:0030802	regulation of cyclic nucleotide biosynthetic process	2/37	78/17653	0.0116142	0.145116	0.114499	NPR1/EDNRB	2
GO:0043434	response to peptide hormone	4/37	427/17653	0.01187	0.14556	0.114849	GNG11/TEK/EDNRB/PLA2G1B	4
GO:0051289	protein homotetramerization	2/37	79/17653	0.0119003	0.14556	0.114849	FBP1/GPX3	2
GO:0097756	negative regulation of blood vessel diameter	2/37	84/17653	0.0133767	0.161914	0.127754	ATP1A2/EDNRB	2
GO:0008016	regulation of heart contraction	3/37	243/17653	0.0141832	0.168305	0.132796	ATP1A2/NPR1/CACNA2D2	3
GO:0006835	dicarboxylic acid transport	2/37	87/17653	0.014299	0.168305	0.132796	ATP1A2/FOLR1	2
GO:0045926	negative regulation of growth	3/37	244/17653	0.0143393	0.168305	0.132796	FBP1/FHL1/NPR1	3
GO:0070838	divalent metal ion transport	4/37	458/17653	0.0150197	0.174529	0.137707	ATP1A2/CACNA2D2/PLA2G1B/GPM6A	4
GO:0015711	organic anion transport	4/37	460/17653	0.0152394	0.175329	0.138338	ATP1A2/FOLR1/PLA2G1B/CA4	4
GO:0072511	divalent inorganic cation transport	4/37	462/17653	0.0154612	0.175658	0.138598	ATP1A2/CACNA2D2/PLA2G1B/GPM6A	4
GO:1901570	fatty acid derivative biosynthetic process	2/37	91/17653	0.0155703	0.175658	0.138598	PTGDS/PLA2G1B	2
GO:0050830	defense response to Gram-positive bacterium	2/37	92/17653	0.0158955	0.17608	0.138931	DMBT1/PLA2G1B	2
GO:0031349	positive regulation of defense response	4/37	466/17653	0.0159109	0.17608	0.138931	DMBT1/FABP4/SFTPD/PGC	4
GO:0072593	reactive oxygen species metabolic process	3/37	256/17653	0.0162892	0.176706	0.139425	FBLN5/GPX3/SFTPD	3
GO:0050900	leukocyte migration	4/37	470/17653	0.0163688	0.176706	0.139425	SFTPD/TEK/EDNRB/PLA2G1B	4
GO:0010522	regulation of calcium ion transport into cytosol	2/37	97/17653	0.0175651	0.176706	0.139425	ATP1A2/PLA2G1B	2
GO:0098869	cellular oxidant detoxification	2/37	97/17653	0.0175651	0.176706	0.139425	FBLN5/GPX3	2
GO:1901652	response to peptide	4/37	491/17653	0.0189098	0.176706	0.139425	GNG11/TEK/EDNRB/PLA2G1B	4
GO:0051899	membrane depolarization	2/37	101/17653	0.0189522	0.176706	0.139425	ATP1A2/FHL1	2
GO:1990748	cellular detoxification	2/37	101/17653	0.0189522	0.176706	0.139425	FBLN5/GPX3	2
GO:0060326	cell chemotaxis	3/37	273/17653	0.0192963	0.176706	0.139425	SFTPD/EDNRB/PLA2G1B	3
GO:0052652	cyclic purine nucleotide metabolic process	2/37	103/17653	0.0196626	0.176706	0.139425	NPR1/EDNRB	2
GO:0060047	heart contraction	3/37	275/17653	0.019669	0.176706	0.139425	ATP1A2/NPR1/CACNA2D2	3
GO:0009190	cyclic nucleotide biosynthetic process	2/37	104/17653	0.0200219	0.176706	0.139425	NPR1/EDNRB	2
GO:0030799	regulation of cyclic nucleotide metabolic process	2/37	104/17653	0.0200219	0.176706	0.139425	NPR1/EDNRB	2
GO:0003015	heart process	3/37	278/17653	0.0202356	0.176706	0.139425	ATP1A2/NPR1/CACNA2D2	3
GO:0006939	smooth muscle contraction	2/37	106/17653	0.020749	0.176706	0.139425	ATP1A2/EDNRB	2
GO:0007168	receptor guanylyl cyclase signaling pathway	1/37	10/17653	0.0207683	0.176706	0.139425	NPR1	1
GO:0009629	response to gravity	1/37	10/17653	0.0207683	0.176706	0.139425	FOS	1
GO:0032429	regulation of phospholipase A2 activity	1/37	10/17653	0.0207683	0.176706	0.139425	PLA2G1B	1
GO:0043129	surfactant homeostasis	1/37	10/17653	0.0207683	0.176706	0.139425	SFTPD	1
GO:0045988	negative regulation of striated muscle contraction	1/37	10/17653	0.0207683	0.176706	0.139425	ATP1A2	1
GO:0006024	glycosaminoglycan biosynthetic process	2/37	107/17653	0.0211166	0.176706	0.139425	PRELP/OGN	2
GO:0030449	regulation of complement activation	2/37	107/17653	0.0211166	0.176706	0.139425	A2M/C7	2
GO:2000257	regulation of protein activation cascade	2/37	108/17653	0.021487	0.176706	0.139425	A2M/C7	2
GO:0034599	cellular response to oxidative stress	3/37	286/17653	0.0217907	0.176706	0.139425	FOS/FBLN5/GPX3	3
GO:0006690	icosanoid metabolic process	2/37	110/17653	0.0222358	0.176706	0.139425	PTGDS/PLA2G1B	2
GO:1903522	regulation of blood circulation	3/37	290/17653	0.0225923	0.176706	0.139425	ATP1A2/NPR1/CACNA2D2	3
GO:0009152	purine ribonucleotide biosynthetic process	3/37	291/17653	0.0227952	0.176706	0.139425	FBP1/NPR1/EDNRB	3
GO:0002921	negative regulation of humoral immune response	1/37	11/17653	0.0228219	0.176706	0.139425	A2M	1
GO:0007494	midgut development	1/37	11/17653	0.0228219	0.176706	0.139425	EDNRB	1
GO:0019371	cyclooxygenase pathway	1/37	11/17653	0.0228219	0.176706	0.139425	PTGDS	1
GO:0044650	adhesion of symbiont to host cell	1/37	11/17653	0.0228219	0.176706	0.139425	SFTPD	1
GO:0048484	enteric nervous system development	1/37	11/17653	0.0228219	0.176706	0.139425	EDNRB	1
GO:0051593	response to folic acid	1/37	11/17653	0.0228219	0.176706	0.139425	FOLR1	1
GO:0061307	cardiac neural crest cell differentiation involved in heart development	1/37	11/17653	0.0228219	0.176706	0.139425	FOLR1	1
GO:0061308	cardiac neural crest cell development involved in heart development	1/37	11/17653	0.0228219	0.176706	0.139425	FOLR1	1
GO:0098712	L-glutamate import across plasma membrane	1/37	11/17653	0.0228219	0.176706	0.139425	ATP1A2	1
GO:0003014	renal system process	2/37	113/17653	0.0233793	0.176706	0.139425	NPR1/EDNRB	2
GO:0006023	aminoglycan biosynthetic process	2/37	113/17653	0.0233793	0.176706	0.139425	PRELP/OGN	2
GO:0006164	purine nucleotide biosynthetic process	3/37	295/17653	0.0236168	0.176706	0.139425	FBP1/NPR1/EDNRB	3
GO:0007204	positive regulation of cytosolic calcium ion concentration	3/37	295/17653	0.0236168	0.176706	0.139425	ATP1A2/EDNRB/PLA2G1B	3
GO:0030004	cellular monovalent inorganic cation homeostasis	2/37	114/17653	0.0237658	0.176706	0.139425	C7/ATP1A2	2
GO:1903510	mucopolysaccharide metabolic process	2/37	114/17653	0.0237658	0.176706	0.139425	PRELP/OGN	2
GO:0007568	aging	3/37	298/17653	0.0242436	0.176706	0.139425	PRELP/FOS/EDNRB	3
GO:0001660	fever generation	1/37	12/17653	0.0248713	0.176706	0.139425	EDNRB	1
GO:0005984	disaccharide metabolic process	1/37	12/17653	0.0248713	0.176706	0.139425	FBP1	1
GO:0010755	regulation of plasminogen activation	1/37	12/17653	0.0248713	0.176706	0.139425	CLEC3B	1
GO:0019934	cGMP-mediated signaling	1/37	12/17653	0.0248713	0.176706	0.139425	EDNRB	1
GO:0032490	detection of molecule of bacterial origin	1/37	12/17653	0.0248713	0.176706	0.139425	DMBT1	1
GO:0045820	negative regulation of glycolytic process	1/37	12/17653	0.0248713	0.176706	0.139425	FBP1	1
GO:0048875	chemical homeostasis within a tissue	1/37	12/17653	0.0248713	0.176706	0.139425	SFTPD	1
GO:0051198	negative regulation of coenzyme metabolic process	1/37	12/17653	0.0248713	0.176706	0.139425	FBP1	1
GO:0051938	L-glutamate import	1/37	12/17653	0.0248713	0.176706	0.139425	ATP1A2	1
GO:0071285	cellular response to lithium ion	1/37	12/17653	0.0248713	0.176706	0.139425	FABP4	1
GO:1901550	regulation of endothelial cell development	1/37	12/17653	0.0248713	0.176706	0.139425	CDH5	1
GO:1903140	regulation of establishment of endothelial barrier	1/37	12/17653	0.0248713	0.176706	0.139425	CDH5	1
GO:2000121	regulation of removal of superoxide radicals	1/37	12/17653	0.0248713	0.176706	0.139425	FBLN5	1
GO:2000650	negative regulation of sodium ion transmembrane transporter activity	1/37	12/17653	0.0248713	0.176706	0.139425	ATP1A2	1
GO:0009260	ribonucleotide biosynthetic process	3/37	304/17653	0.0255244	0.176706	0.139425	FBP1/NPR1/EDNRB	3
GO:0098754	detoxification	2/37	119/17653	0.0257375	0.176706	0.139425	FBLN5/GPX3	2
GO:0071496	cellular response to external stimulus	3/37	307/17653	0.0261783	0.176706	0.139425	FOS/ATP1A2/FOLR1	3
GO:0072522	purine-containing compound biosynthetic process	3/37	307/17653	0.0261783	0.176706	0.139425	FBP1/NPR1/EDNRB	3
GO:0046390	ribose phosphate biosynthetic process	3/37	308/17653	0.0263983	0.176706	0.139425	FBP1/NPR1/EDNRB	3
GO:0070588	calcium ion transmembrane transport	3/37	308/17653	0.0263983	0.176706	0.139425	ATP1A2/CACNA2D2/GPM6A	3
GO:0051592	response to calcium ion	2/37	121/17653	0.0265444	0.176706	0.139425	FOS/FOSB	2
GO:0015849	organic acid transport	3/37	309/17653	0.0266192	0.176706	0.139425	ATP1A2/FOLR1/PLA2G1B	3
GO:0046942	carboxylic acid transport	3/37	309/17653	0.0266192	0.176706	0.139425	ATP1A2/FOLR1/PLA2G1B	3
GO:0002087	regulation of respiratory gaseous exchange by neurological system process	1/37	13/17653	0.0269165	0.176706	0.139425	ATP1A2	1
GO:0010248	establishment or maintenance of transmembrane electrochemical gradient	1/37	13/17653	0.0269165	0.176706	0.139425	ATP1A2	1
GO:0016045	detection of bacterium	1/37	13/17653	0.0269165	0.176706	0.139425	DMBT1	1
GO:0031650	regulation of heat generation	1/37	13/17653	0.0269165	0.176706	0.139425	EDNRB	1
GO:0050872	white fat cell differentiation	1/37	13/17653	0.0269165	0.176706	0.139425	FABP4	1
GO:1902306	negative regulation of sodium ion transmembrane transport	1/37	13/17653	0.0269165	0.176706	0.139425	ATP1A2	1
GO:1905049	negative regulation of metallopeptidase activity	1/37	13/17653	0.0269165	0.176706	0.139425	TIMP3	1
GO:0062014	negative regulation of small molecule metabolic process	2/37	123/17653	0.0273615	0.178618	0.140933	FBP1/EDNRB	2
GO:0006957	complement activation, alternative pathway	1/37	14/17653	0.0289575	0.182873	0.144291	C7	1
GO:0030007	cellular potassium ion homeostasis	1/37	14/17653	0.0289575	0.182873	0.144291	ATP1A2	1
GO:0030812	negative regulation of nucleotide catabolic process	1/37	14/17653	0.0289575	0.182873	0.144291	FBP1	1
GO:0044406	adhesion of symbiont to host	1/37	14/17653	0.0289575	0.182873	0.144291	SFTPD	1
GO:0098543	detection of other organism	1/37	14/17653	0.0289575	0.182873	0.144291	DMBT1	1
GO:1900424	regulation of defense response to bacterium	1/37	14/17653	0.0289575	0.182873	0.144291	PGC	1
GO:0034332	adherens junction organization	2/37	129/17653	0.0298732	0.185647	0.146479	CDH5/TEK	2
GO:0051480	regulation of cytosolic calcium ion concentration	3/37	325/17653	0.0302913	0.185647	0.146479	ATP1A2/EDNRB/PLA2G1B	3
GO:0050728	negative regulation of inflammatory response	2/37	130/17653	0.0303005	0.185647	0.146479	CDH5/TEK	2
GO:0002922	positive regulation of humoral immune response	1/37	15/17653	0.0309944	0.185647	0.146479	PGC	1
GO:0006000	fructose metabolic process	1/37	15/17653	0.0309944	0.185647	0.146479	FBP1	1
GO:0010766	negative regulation of sodium ion transport	1/37	15/17653	0.0309944	0.185647	0.146479	ATP1A2	1
GO:0036376	sodium ion export across plasma membrane	1/37	15/17653	0.0309944	0.185647	0.146479	ATP1A2	1
GO:0051481	negative regulation of cytosolic calcium ion concentration	1/37	15/17653	0.0309944	0.185647	0.146479	ATP1A2	1
GO:0060347	heart trabecula formation	1/37	15/17653	0.0309944	0.185647	0.146479	TEK	1
GO:2001170	negative regulation of ATP biosynthetic process	1/37	15/17653	0.0309944	0.185647	0.146479	FBP1	1
GO:0016485	protein processing	3/37	329/17653	0.0312494	0.186214	0.146927	A2M/C7/CLEC3B	3
GO:0006898	receptor-mediated endocytosis	3/37	330/17653	0.0314914	0.186699	0.147309	DMBT1/SFTPD/FOLR1	3
GO:0042737	drug catabolic process	2/37	134/17653	0.0320342	0.188953	0.149088	GPX3/CYP4B1	2
GO:0006633	fatty acid biosynthetic process	2/37	136/17653	0.0329155	0.190933	0.15065	PTGDS/PLA2G1B	2
GO:0007612	learning	2/37	136/17653	0.0329155	0.190933	0.15065	FOS/ATP1A2	2
GO:0036149	phosphatidylinositol acyl-chain remodeling	1/37	16/17653	0.0330271	0.190933	0.15065	PLA2G1B	1
GO:0044065	regulation of respiratory system process	1/37	16/17653	0.0330271	0.190933	0.15065	ATP1A2	1
GO:0016999	antibiotic metabolic process	2/37	139/17653	0.0342553	0.195839	0.154521	GPX3/CYP4B1	2
GO:0051580	regulation of neurotransmitter uptake	1/37	17/17653	0.0350557	0.195839	0.154521	ATP1A2	1
GO:0055119	relaxation of cardiac muscle	1/37	17/17653	0.0350557	0.195839	0.154521	ATP1A2	1
GO:1902043	positive regulation of extrinsic apoptotic signaling pathway via death domain receptors	1/37	17/17653	0.0350557	0.195839	0.154521	TIMP3	1
GO:0002237	response to molecule of bacterial origin	3/37	345/17653	0.0352411	0.195839	0.154521	FOS/DMBT1/EDNRB	3
GO:0048660	regulation of smooth muscle cell proliferation	2/37	143/17653	0.0360745	0.195839	0.154521	NPR1/OGN	2
GO:0051384	response to glucocorticoid	2/37	143/17653	0.0360745	0.195839	0.154521	FOS/FOSB	2
GO:0060402	calcium ion transport into cytosol	2/37	145/17653	0.0369981	0.195839	0.154521	ATP1A2/PLA2G1B	2
GO:0032026	response to magnesium ion	1/37	18/17653	0.0370802	0.195839	0.154521	FBP1	1
GO:0033194	response to hydroperoxide	1/37	18/17653	0.0370802	0.195839	0.154521	GPX3	1
GO:0036148	phosphatidylglycerol acyl-chain remodeling	1/37	18/17653	0.0370802	0.195839	0.154521	PLA2G1B	1
GO:0045076	regulation of interleukin-2 biosynthetic process	1/37	18/17653	0.0370802	0.195839	0.154521	SFTPD	1
GO:0051195	negative regulation of cofactor metabolic process	1/37	18/17653	0.0370802	0.195839	0.154521	FBP1	1
GO:0070633	transepithelial transport	1/37	18/17653	0.0370802	0.195839	0.154521	EDNRB	1
GO:0072337	modified amino acid transport	1/37	18/17653	0.0370802	0.195839	0.154521	FOLR1	1
GO:0098810	neurotransmitter reuptake	1/37	18/17653	0.0370802	0.195839	0.154521	ATP1A2	1
GO:1904683	regulation of metalloendopeptidase activity	1/37	18/17653	0.0370802	0.195839	0.154521	TIMP3	1
GO:2000251	positive regulation of actin cytoskeleton reorganization	1/37	18/17653	0.0370802	0.195839	0.154521	TEK	1
GO:0048659	smooth muscle cell proliferation	2/37	146/17653	0.0374632	0.195839	0.154521	NPR1/OGN	2
GO:0009187	cyclic nucleotide metabolic process	2/37	147/17653	0.0379307	0.195839	0.154521	NPR1/EDNRB	2
GO:0071695	anatomical structure maturation	2/37	149/17653	0.0388724	0.195839	0.154521	CDH5/EDNRB	2
GO:0007597	blood coagulation, intrinsic pathway	1/37	19/17653	0.0391005	0.195839	0.154521	A2M	1
GO:0007620	copulation	1/37	19/17653	0.0391005	0.195839	0.154521	EDNRB	1
GO:0030828	positive regulation of cGMP biosynthetic process	1/37	19/17653	0.0391005	0.195839	0.154521	NPR1	1
GO:0032703	negative regulation of interleukin-2 production	1/37	19/17653	0.0391005	0.195839	0.154521	SFTPD	1
GO:0035994	response to muscle stretch	1/37	19/17653	0.0391005	0.195839	0.154521	FOS	1
GO:0045187	regulation of circadian sleep/wake cycle, sleep	1/37	19/17653	0.0391005	0.195839	0.154521	PTGDS	1
GO:0046597	negative regulation of viral entry into host cell	1/37	19/17653	0.0391005	0.195839	0.154521	FCN3	1
GO:0060973	cell migration involved in heart development	1/37	19/17653	0.0391005	0.195839	0.154521	FOLR1	1
GO:0089718	amino acid import across plasma membrane	1/37	19/17653	0.0391005	0.195839	0.154521	ATP1A2	1
GO:0098581	detection of external biotic stimulus	1/37	19/17653	0.0391005	0.195839	0.154521	DMBT1	1
GO:0051262	protein tetramerization	2/37	151/17653	0.039823	0.197581	0.155896	FBP1/GPX3	2
GO:0010959	regulation of metal ion transport	3/37	363/17653	0.0400346	0.197581	0.155896	ATP1A2/FHL1/PLA2G1B	3
GO:0045765	regulation of angiogenesis	3/37	366/17653	0.0408644	0.197581	0.155896	CDH5/NPR1/TEK	3
GO:0019370	leukotriene biosynthetic process	1/37	20/17653	0.0411166	0.197581	0.155896	PLA2G1B	1
GO:0031649	heat generation	1/37	20/17653	0.0411166	0.197581	0.155896	EDNRB	1
GO:0009165	nucleotide biosynthetic process	3/37	369/17653	0.0417031	0.197581	0.155896	FBP1/NPR1/EDNRB	3
GO:0001503	ossification	3/37	371/17653	0.042267	0.197581	0.155896	TEK/GDF10/CLEC3B	3
GO:0060401	cytosolic calcium ion transport	2/37	157/17653	0.0427278	0.197581	0.155896	ATP1A2/PLA2G1B	2
GO:1901293	nucleoside phosphate biosynthetic process	3/37	373/17653	0.0428349	0.197581	0.155896	FBP1/NPR1/EDNRB	3
GO:0014821	phasic smooth muscle contraction	1/37	21/17653	0.0431287	0.197581	0.155896	EDNRB	1
GO:0014829	vascular smooth muscle contraction	1/37	21/17653	0.0431287	0.197581	0.155896	EDNRB	1
GO:0030825	positive regulation of cGMP metabolic process	1/37	21/17653	0.0431287	0.197581	0.155896	NPR1	1
GO:0036150	phosphatidylserine acyl-chain remodeling	1/37	21/17653	0.0431287	0.197581	0.155896	PLA2G1B	1
GO:0042094	interleukin-2 biosynthetic process	1/37	21/17653	0.0431287	0.197581	0.155896	SFTPD	1
GO:0042749	regulation of circadian sleep/wake cycle	1/37	21/17653	0.0431287	0.197581	0.155896	PTGDS	1
GO:0060216	definitive hemopoiesis	1/37	21/17653	0.0431287	0.197581	0.155896	TEK	1
GO:1903429	regulation of cell maturation	1/37	21/17653	0.0431287	0.197581	0.155896	EDNRB	1
GO:1903579	negative regulation of ATP metabolic process	1/37	21/17653	0.0431287	0.197581	0.155896	FBP1	1
GO:2000114	regulation of establishment of cell polarity	1/37	21/17653	0.0431287	0.197581	0.155896	CDH5	1
GO:0030203	glycosaminoglycan metabolic process	2/37	158/17653	0.0432195	0.197581	0.155896	PRELP/OGN	2
GO:0031960	response to corticosteroid	2/37	160/17653	0.0442094	0.197581	0.155896	FOS/FOSB	2
GO:0009595	detection of biotic stimulus	1/37	22/17653	0.0451367	0.197581	0.155896	DMBT1	1
GO:0010226	response to lithium ion	1/37	22/17653	0.0451367	0.197581	0.155896	FABP4	1
GO:0010881	regulation of cardiac muscle contraction by regulation of the release of sequestered calcium ion	1/37	22/17653	0.0451367	0.197581	0.155896	ATP1A2	1
GO:0030826	regulation of cGMP biosynthetic process	1/37	22/17653	0.0451367	0.197581	0.155896	NPR1	1
GO:0043090	amino acid import	1/37	22/17653	0.0451367	0.197581	0.155896	ATP1A2	1
GO:0046655	folic acid metabolic process	1/37	22/17653	0.0451367	0.197581	0.155896	FOLR1	1
GO:0034614	cellular response to reactive oxygen species	2/37	162/17653	0.0452077	0.197581	0.155896	FOS/FBLN5	2
GO:1901568	fatty acid derivative metabolic process	2/37	162/17653	0.0452077	0.197581	0.155896	PTGDS/PLA2G1B	2
GO:0001516	prostaglandin biosynthetic process	1/37	23/17653	0.0471405	0.197581	0.155896	PTGDS	1
GO:0010954	positive regulation of protein processing	1/37	23/17653	0.0471405	0.197581	0.155896	CLEC3B	1
GO:0015813	L-glutamate transmembrane transport	1/37	23/17653	0.0471405	0.197581	0.155896	ATP1A2	1
GO:0030318	melanocyte differentiation	1/37	23/17653	0.0471405	0.197581	0.155896	EDNRB	1
GO:0042537	benzene-containing compound metabolic process	1/37	23/17653	0.0471405	0.197581	0.155896	CYP4B1	1
GO:0042744	hydrogen peroxide catabolic process	1/37	23/17653	0.0471405	0.197581	0.155896	GPX3	1
GO:0043576	regulation of respiratory gaseous exchange	1/37	23/17653	0.0471405	0.197581	0.155896	ATP1A2	1
GO:0046457	prostanoid biosynthetic process	1/37	23/17653	0.0471405	0.197581	0.155896	PTGDS	1
GO:0050802	circadian sleep/wake cycle, sleep	1/37	23/17653	0.0471405	0.197581	0.155896	PTGDS	1
GO:0051043	regulation of membrane protein ectodomain proteolysis	1/37	23/17653	0.0471405	0.197581	0.155896	TIMP3	1
GO:0072012	glomerulus vasculature development	1/37	23/17653	0.0471405	0.197581	0.155896	TEK	1
GO:0086012	membrane depolarization during cardiac muscle cell action potential	1/37	23/17653	0.0471405	0.197581	0.155896	ATP1A2	1
GO:0086064	cell communication by electrical coupling involved in cardiac conduction	1/37	23/17653	0.0471405	0.197581	0.155896	ATP1A2	1
GO:0140115	export across plasma membrane	1/37	23/17653	0.0471405	0.197581	0.155896	ATP1A2	1
GO:1902895	positive regulation of pri-miRNA transcription by RNA polymerase II	1/37	23/17653	0.0471405	0.197581	0.155896	FOS	1
GO:0051047	positive regulation of secretion	3/37	388/17653	0.047217	0.197581	0.155896	NPR1/EDNRB/PLA2G1B	3
GO:0051604	protein maturation	3/37	390/17653	0.0478177	0.197581	0.155896	A2M/C7/CLEC3B	3
GO:0048545	response to steroid hormone	3/37	391/17653	0.0481194	0.197581	0.155896	FOS/ATP1A2/FOSB	3
GO:0002040	sprouting angiogenesis	2/37	169/17653	0.0487675	0.197581	0.155896	CDH5/TEK	2
GO:0016525	negative regulation of angiogenesis	2/37	169/17653	0.0487675	0.197581	0.155896	NPR1/TEK	2
GO:0002227	innate immune response in mucosa	1/37	24/17653	0.0491403	0.197581	0.155896	PLA2G1B	1
GO:0035902	response to immobilization stress	1/37	24/17653	0.0491403	0.197581	0.155896	FOS	1
GO:0042738	exogenous drug catabolic process	1/37	24/17653	0.0491403	0.197581	0.155896	CYP4B1	1
GO:0045603	positive regulation of endothelial cell differentiation	1/37	24/17653	0.0491403	0.197581	0.155896	CDH5	1
GO:0045672	positive regulation of osteoclast differentiation	1/37	24/17653	0.0491403	0.197581	0.155896	FOS	1
GO:0051894	positive regulation of focal adhesion assembly	1/37	24/17653	0.0491403	0.197581	0.155896	TEK	1
GO:0060914	heart formation	1/37	24/17653	0.0491403	0.197581	0.155896	FOLR1	1
GO:1903959	regulation of anion transmembrane transport	1/37	24/17653	0.0491403	0.197581	0.155896	ATP1A2	1
GO:1901342	regulation of vasculature development	3/37	396/17653	0.0496424	0.198067	0.156279	CDH5/NPR1/TEK	3
GO:0019722	calcium-mediated signaling	2/37	171/17653	0.049803	0.198067	0.156279	ATP1A2/EDNRB	2
GO:0006022	aminoglycan metabolic process	2/37	172/17653	0.0503238	0.198067	0.156279	PRELP/OGN	2
GO:2000181	negative regulation of blood vessel morphogenesis	2/37	172/17653	0.0503238	0.198067	0.156279	NPR1/TEK	2
GO:0019430	removal of superoxide radicals	1/37	25/17653	0.0511359	0.198067	0.156279	FBLN5	1
GO:0022410	circadian sleep/wake cycle process	1/37	25/17653	0.0511359	0.198067	0.156279	PTGDS	1
GO:0060037	pharyngeal system development	1/37	25/17653	0.0511359	0.198067	0.156279	FOLR1	1
GO:0061437	renal system vasculature development	1/37	25/17653	0.0511359	0.198067	0.156279	TEK	1
GO:0061440	kidney vasculature development	1/37	25/17653	0.0511359	0.198067	0.156279	TEK	1
GO:1903319	positive regulation of protein maturation	1/37	25/17653	0.0511359	0.198067	0.156279	CLEC3B	1
GO:1905048	regulation of metallopeptidase activity	1/37	25/17653	0.0511359	0.198067	0.156279	TIMP3	1
GO:0043902	positive regulation of multi-organism process	2/37	175/17653	0.051898	0.199143	0.157128	EDNRB/PGC	2
GO:0002697	regulation of immune effector process	3/37	405/17653	0.0524436	0.199143	0.157128	A2M/C7/PGC	3
GO:0001958	endochondral ossification	1/37	26/17653	0.0531275	0.199143	0.157128	TEK	1
GO:0031639	plasminogen activation	1/37	26/17653	0.0531275	0.199143	0.157128	CLEC3B	1
GO:0036075	replacement ossification	1/37	26/17653	0.0531275	0.199143	0.157128	TEK	1
GO:0036152	phosphatidylethanolamine acyl-chain remodeling	1/37	26/17653	0.0531275	0.199143	0.157128	PLA2G1B	1
GO:0042044	fluid transport	1/37	26/17653	0.0531275	0.199143	0.157128	EDNRB	1
GO:0045932	negative regulation of muscle contraction	1/37	26/17653	0.0531275	0.199143	0.157128	ATP1A2	1
GO:0060343	trabecula formation	1/37	26/17653	0.0531275	0.199143	0.157128	TEK	1
GO:1903393	positive regulation of adherens junction organization	1/37	26/17653	0.0531275	0.199143	0.157128	TEK	1
GO:1901343	negative regulation of vasculature development	2/37	179/17653	0.0540245	0.200137	0.157912	NPR1/TEK	2
GO:0002221	pattern recognition receptor signaling pathway	2/37	181/17653	0.0550993	0.200137	0.157912	DMBT1/SFTPD	2
GO:0002026	regulation of the force of heart contraction	1/37	27/17653	0.0551151	0.200137	0.157912	ATP1A2	1
GO:0010882	regulation of cardiac muscle contraction by calcium ion signaling	1/37	27/17653	0.0551151	0.200137	0.157912	ATP1A2	1
GO:0036151	phosphatidylcholine acyl-chain remodeling	1/37	27/17653	0.0551151	0.200137	0.157912	PLA2G1B	1
GO:0042745	circadian sleep/wake cycle	1/37	27/17653	0.0551151	0.200137	0.157912	PTGDS	1
GO:0045822	negative regulation of heart contraction	1/37	27/17653	0.0551151	0.200137	0.157912	ATP1A2	1
GO:0071450	cellular response to oxygen radical	1/37	27/17653	0.0551151	0.200137	0.157912	FBLN5	1
GO:0071451	cellular response to superoxide	1/37	27/17653	0.0551151	0.200137	0.157912	FBLN5	1
GO:0072378	blood coagulation, fibrin clot formation	1/37	27/17653	0.0551151	0.200137	0.157912	A2M	1
GO:1901654	response to ketone	2/37	183/17653	0.0561817	0.203278	0.160391	FOS/FOSB	2
GO:0010644	cell communication by electrical coupling	1/37	28/17653	0.0570986	0.203278	0.160391	ATP1A2	1
GO:0030823	regulation of cGMP metabolic process	1/37	28/17653	0.0570986	0.203278	0.160391	NPR1	1
GO:0048265	response to pain	1/37	28/17653	0.0570986	0.203278	0.160391	EDNRB	1
GO:0050482	arachidonic acid secretion	1/37	28/17653	0.0570986	0.203278	0.160391	PLA2G1B	1
GO:1903963	arachidonate transport	1/37	28/17653	0.0570986	0.203278	0.160391	PLA2G1B	1
GO:0006874	cellular calcium ion homeostasis	3/37	420/17653	0.0572808	0.203278	0.160391	ATP1A2/EDNRB/PLA2G1B	3
GO:0007565	female pregnancy	2/37	187/17653	0.0583692	0.203278	0.160391	FOS/FOSB	2
GO:0006575	cellular modified amino acid metabolic process	2/37	188/17653	0.0589207	0.203278	0.160391	FOLR1/PLA2G1B	2
GO:0044272	sulfur compound biosynthetic process	2/37	188/17653	0.0589207	0.203278	0.160391	PRELP/OGN	2
GO:1901136	carbohydrate derivative catabolic process	2/37	188/17653	0.0589207	0.203278	0.160391	PRELP/OGN	2
GO:0007194	negative regulation of adenylate cyclase activity	1/37	29/17653	0.059078	0.203278	0.160391	EDNRB	1
GO:0042036	negative regulation of cytokine biosynthetic process	1/37	29/17653	0.059078	0.203278	0.160391	SFTPD	1
GO:0051955	regulation of amino acid transport	1/37	29/17653	0.059078	0.203278	0.160391	ATP1A2	1
GO:0055075	potassium ion homeostasis	1/37	29/17653	0.059078	0.203278	0.160391	ATP1A2	1
GO:0071295	cellular response to vitamin	1/37	29/17653	0.059078	0.203278	0.160391	FOLR1	1
GO:0001667	ameboidal-type cell migration	3/37	426/17653	0.059274	0.203278	0.160391	TEK/FOLR1/EDNRB	3
GO:0045088	regulation of innate immune response	3/37	427/17653	0.0596094	0.203278	0.160391	DMBT1/A2M/SFTPD	3
GO:0055074	calcium ion homeostasis	3/37	431/17653	0.0609601	0.203278	0.160391	ATP1A2/EDNRB/PLA2G1B	3
GO:0000303	response to superoxide	1/37	30/17653	0.0610534	0.203278	0.160391	FBLN5	1
GO:0003016	respiratory system process	1/37	30/17653	0.0610534	0.203278	0.160391	ATP1A2	1
GO:0006658	phosphatidylserine metabolic process	1/37	30/17653	0.0610534	0.203278	0.160391	PLA2G1B	1
GO:0010880	regulation of release of sequestered calcium ion into cytosol by sarcoplasmic reticulum	1/37	30/17653	0.0610534	0.203278	0.160391	ATP1A2	1
GO:0015991	ATP hydrolysis coupled proton transport	1/37	30/17653	0.0610534	0.203278	0.160391	ATP1A2	1
GO:0030818	negative regulation of cAMP biosynthetic process	1/37	30/17653	0.0610534	0.203278	0.160391	EDNRB	1
GO:0043552	positive regulation of phosphatidylinositol 3-kinase activity	1/37	30/17653	0.0610534	0.203278	0.160391	TEK	1
GO:0046596	regulation of viral entry into host cell	1/37	30/17653	0.0610534	0.203278	0.160391	FCN3	1
GO:0051354	negative regulation of oxidoreductase activity	1/37	30/17653	0.0610534	0.203278	0.160391	AOC3	1
GO:0051491	positive regulation of filopodium assembly	1/37	30/17653	0.0610534	0.203278	0.160391	GPM6A	1
GO:0045766	positive regulation of angiogenesis	2/37	193/17653	0.0617056	0.204566	0.161407	CDH5/TEK	2
GO:0006979	response to oxidative stress	3/37	436/17653	0.0626689	0.204566	0.161407	FOS/FBLN5/GPX3	3
GO:0015893	drug transport	2/37	195/17653	0.0628322	0.204566	0.161407	ATP1A2/FOLR1	2
GO:0006691	leukotriene metabolic process	1/37	31/17653	0.0630247	0.204566	0.161407	PLA2G1B	1
GO:0006760	folic acid-containing compound metabolic process	1/37	31/17653	0.0630247	0.204566	0.161407	FOLR1	1
GO:0031280	negative regulation of cyclase activity	1/37	31/17653	0.0630247	0.204566	0.161407	EDNRB	1
GO:0099131	ATP hydrolysis coupled ion transmembrane transport	1/37	31/17653	0.0630247	0.204566	0.161407	ATP1A2	1
GO:1901890	positive regulation of cell junction assembly	1/37	31/17653	0.0630247	0.204566	0.161407	TEK	1
GO:2000352	negative regulation of endothelial cell apoptotic process	1/37	31/17653	0.0630247	0.204566	0.161407	TEK	1
GO:0097164	ammonium ion metabolic process	2/37	198/17653	0.0645353	0.205779	0.162364	NPR1/PLA2G1B	2
GO:0001504	neurotransmitter uptake	1/37	32/17653	0.064992	0.205779	0.162364	ATP1A2	1
GO:0014072	response to isoquinoline alkaloid	1/37	32/17653	0.064992	0.205779	0.162364	FOSB	1
GO:0030803	negative regulation of cyclic nucleotide biosynthetic process	1/37	32/17653	0.064992	0.205779	0.162364	EDNRB	1
GO:0043278	response to morphine	1/37	32/17653	0.064992	0.205779	0.162364	FOSB	1
GO:0090075	relaxation of muscle	1/37	32/17653	0.064992	0.205779	0.162364	ATP1A2	1
GO:0090322	regulation of superoxide metabolic process	1/37	32/17653	0.064992	0.205779	0.162364	FBLN5	1
GO:0090662	ATP hydrolysis coupled transmembrane transport	1/37	32/17653	0.064992	0.205779	0.162364	ATP1A2	1
GO:1902893	regulation of pri-miRNA transcription by RNA polymerase II	1/37	32/17653	0.064992	0.205779	0.162364	FOS	1
GO:0034765	regulation of ion transmembrane transport	3/37	446/17653	0.0661541	0.206372	0.162831	ATP1A2/FHL1/CACNA2D2	3
GO:0048762	mesenchymal cell differentiation	2/37	202/17653	0.0668305	0.206372	0.162831	FOLR1/EDNRB	2
GO:0000305	response to oxygen radical	1/37	33/17653	0.0669553	0.206372	0.162831	FBLN5	1
GO:0015988	energy coupled proton transmembrane transport, against electrochemical gradient	1/37	33/17653	0.0669553	0.206372	0.162831	ATP1A2	1
GO:0019433	triglyceride catabolic process	1/37	33/17653	0.0669553	0.206372	0.162831	FABP4	1
GO:0042311	vasodilation	1/37	33/17653	0.0669553	0.206372	0.162831	EDNRB	1
GO:0046471	phosphatidylglycerol metabolic process	1/37	33/17653	0.0669553	0.206372	0.162831	PLA2G1B	1
GO:0050931	pigment cell differentiation	1/37	33/17653	0.0669553	0.206372	0.162831	EDNRB	1
GO:0051350	negative regulation of lyase activity	1/37	33/17653	0.0669553	0.206372	0.162831	EDNRB	1
GO:0090218	positive regulation of lipid kinase activity	1/37	33/17653	0.0669553	0.206372	0.162831	TEK	1
GO:0007163	establishment or maintenance of cell polarity	2/37	204/17653	0.0679883	0.207997	0.164114	CDH5/TEK	2
GO:0002385	mucosal immune response	1/37	34/17653	0.0689146	0.207997	0.164114	PLA2G1B	1
GO:0006111	regulation of gluconeogenesis	1/37	34/17653	0.0689146	0.207997	0.164114	FBP1	1
GO:0014808	release of sequestered calcium ion into cytosol by sarcoplasmic reticulum	1/37	34/17653	0.0689146	0.207997	0.164114	ATP1A2	1
GO:0030815	negative regulation of cAMP metabolic process	1/37	34/17653	0.0689146	0.207997	0.164114	EDNRB	1
GO:0051930	regulation of sensory perception of pain	1/37	34/17653	0.0689146	0.207997	0.164114	EDNRB	1
GO:0051931	regulation of sensory perception	1/37	34/17653	0.0689146	0.207997	0.164114	EDNRB	1
GO:0061384	heart trabecula morphogenesis	1/37	34/17653	0.0689146	0.207997	0.164114	TEK	1
GO:0072503	cellular divalent inorganic cation homeostasis	3/37	457/17653	0.0700903	0.209137	0.165014	ATP1A2/EDNRB/PLA2G1B	3
GO:0006699	bile acid biosynthetic process	1/37	35/17653	0.0708699	0.209137	0.165014	CYP27A1	1
GO:0044331	cell-cell adhesion mediated by cadherin	1/37	35/17653	0.0708699	0.209137	0.165014	CDH5	1
GO:0051180	vitamin transport	1/37	35/17653	0.0708699	0.209137	0.165014	FOLR1	1
GO:0085029	extracellular matrix assembly	1/37	35/17653	0.0708699	0.209137	0.165014	FBLN5	1
GO:1903514	release of sequestered calcium ion into cytosol by endoplasmic reticulum	1/37	35/17653	0.0708699	0.209137	0.165014	ATP1A2	1
GO:1903523	negative regulation of blood circulation	1/37	35/17653	0.0708699	0.209137	0.165014	ATP1A2	1
GO:2000249	regulation of actin cytoskeleton reorganization	1/37	35/17653	0.0708699	0.209137	0.165014	TEK	1
GO:0007160	cell-matrix adhesion	2/37	209/17653	0.0709123	0.209137	0.165014	FBLN5/TEK	2
GO:0045444	fat cell differentiation	2/37	210/17653	0.0715021	0.209283	0.165129	FABP4/GDF10	2
GO:0071804	cellular potassium ion transport	2/37	210/17653	0.0715021	0.209283	0.165129	ATP1A2/FHL1	2
GO:0071805	potassium ion transmembrane transport	2/37	210/17653	0.0715021	0.209283	0.165129	ATP1A2/FHL1	2
GO:0033002	muscle cell proliferation	2/37	211/17653	0.0720935	0.209451	0.165261	NPR1/OGN	2
GO:0002251	organ or tissue specific immune response	1/37	36/17653	0.0728212	0.209451	0.165261	PLA2G1B	1
GO:0006692	prostanoid metabolic process	1/37	36/17653	0.0728212	0.209451	0.165261	PTGDS	1
GO:0006693	prostaglandin metabolic process	1/37	36/17653	0.0728212	0.209451	0.165261	PTGDS	1
GO:0006730	one-carbon metabolic process	1/37	36/17653	0.0728212	0.209451	0.165261	CA4	1
GO:0007618	mating	1/37	36/17653	0.0728212	0.209451	0.165261	EDNRB	1
GO:0030800	negative regulation of cyclic nucleotide metabolic process	1/37	36/17653	0.0728212	0.209451	0.165261	EDNRB	1
GO:1904018	positive regulation of vasculature development	2/37	215/17653	0.0744752	0.212423	0.167606	CDH5/TEK	2
GO:0010677	negative regulation of cellular carbohydrate metabolic process	1/37	37/17653	0.0747685	0.212423	0.167606	FBP1	1
GO:0042558	pteridine-containing compound metabolic process	1/37	37/17653	0.0747685	0.212423	0.167606	FOLR1	1
GO:0048286	lung alveolus development	1/37	37/17653	0.0747685	0.212423	0.167606	SFTPD	1
GO:0071276	cellular response to cadmium ion	1/37	37/17653	0.0747685	0.212423	0.167606	FOS	1
GO:0042326	negative regulation of phosphorylation	3/37	473/17653	0.0760037	0.214407	0.169171	TIMP3/FBP1/FABP4	3
GO:0044706	multi-multicellular organism process	2/37	218/17653	0.0762783	0.214407	0.169171	FOS/FOSB	2
GO:0042417	dopamine metabolic process	1/37	38/17653	0.0767118	0.214407	0.169171	NPR1	1
GO:0050873	brown fat cell differentiation	1/37	38/17653	0.0767118	0.214407	0.169171	FABP4	1
GO:0061614	pri-miRNA transcription by RNA polymerase II	1/37	38/17653	0.0767118	0.214407	0.169171	FOS	1
GO:0070296	sarcoplasmic reticulum calcium ion transport	1/37	38/17653	0.0767118	0.214407	0.169171	ATP1A2	1
GO:0072507	divalent inorganic cation homeostasis	3/37	475/17653	0.0767583	0.214407	0.169171	ATP1A2/EDNRB/PLA2G1B	3
GO:0061028	establishment of endothelial barrier	1/37	39/17653	0.0786512	0.216763	0.17103	CDH5	1
GO:0071377	cellular response to glucagon stimulus	1/37	39/17653	0.0786512	0.216763	0.17103	GNG11	1
GO:1901020	negative regulation of calcium ion transmembrane transporter activity	1/37	39/17653	0.0786512	0.216763	0.17103	ATP1A2	1
GO:0043903	regulation of symbiosis, encompassing mutualism through parasitism	2/37	222/17653	0.0787041	0.216763	0.17103	SFTPD/FCN3	2
GO:0034329	cell junction assembly	2/37	223/17653	0.0793144	0.216763	0.17103	CDH5/TEK	2
GO:0051607	defense response to virus	2/37	224/17653	0.0799262	0.216763	0.17103	DMBT1/FCN3	2
GO:0090092	regulation of transmembrane receptor protein serine/threonine kinase signaling pathway	2/37	225/17653	0.0805395	0.216763	0.17103	FOLR1/GDF10	2
GO:0062012	regulation of small molecule metabolic process	3/37	485/17653	0.0805818	0.216763	0.17103	FBP1/NPR1/EDNRB	3
GO:0001659	temperature homeostasis	1/37	40/17653	0.0805866	0.216763	0.17103	EDNRB	1
GO:0009312	oligosaccharide biosynthetic process	1/37	40/17653	0.0805866	0.216763	0.17103	FBP1	1
GO:0042551	neuron maturation	1/37	40/17653	0.0805866	0.216763	0.17103	EDNRB	1
GO:0045761	regulation of adenylate cyclase activity	1/37	40/17653	0.0805866	0.216763	0.17103	EDNRB	1
GO:0045912	negative regulation of carbohydrate metabolic process	1/37	40/17653	0.0805866	0.216763	0.17103	FBP1	1
GO:0046461	neutral lipid catabolic process	1/37	40/17653	0.0805866	0.216763	0.17103	FABP4	1
GO:0046464	acylglycerol catabolic process	1/37	40/17653	0.0805866	0.216763	0.17103	FABP4	1
GO:0086004	regulation of cardiac muscle cell contraction	1/37	40/17653	0.0805866	0.216763	0.17103	ATP1A2	1
GO:0000302	response to reactive oxygen species	2/37	227/17653	0.0817707	0.217231	0.1714	FOS/FBLN5	2
GO:0006182	cGMP biosynthetic process	1/37	41/17653	0.082518	0.217231	0.1714	NPR1	1
GO:0006654	phosphatidic acid biosynthetic process	1/37	41/17653	0.082518	0.217231	0.1714	PLA2G1B	1
GO:0010955	negative regulation of protein processing	1/37	41/17653	0.082518	0.217231	0.1714	A2M	1
GO:1903318	negative regulation of protein maturation	1/37	41/17653	0.082518	0.217231	0.1714	A2M	1
GO:1904036	negative regulation of epithelial cell apoptotic process	1/37	41/17653	0.082518	0.217231	0.1714	TEK	1
GO:0090066	regulation of anatomical structure size	3/37	491/17653	0.0829159	0.217231	0.1714	ATP1A2/NPR1/EDNRB	3
GO:0031330	negative regulation of cellular catabolic process	2/37	230/17653	0.0836285	0.217231	0.1714	TIMP3/FBP1	2
GO:0051924	regulation of calcium ion transport	2/37	230/17653	0.0836285	0.217231	0.1714	ATP1A2/PLA2G1B	2
GO:0001501	skeletal system development	3/37	493/17653	0.0837005	0.217231	0.1714	PRELP/TEK/GDF10	3
GO:0097237	cellular response to toxic substance	2/37	231/17653	0.0842507	0.217231	0.1714	FBLN5/GPX3	2
GO:0002833	positive regulation of response to biotic stimulus	1/37	42/17653	0.0844455	0.217231	0.1714	PGC	1
GO:0006509	membrane protein ectodomain proteolysis	1/37	42/17653	0.0844455	0.217231	0.1714	TIMP3	1
GO:0010107	potassium ion import	1/37	42/17653	0.0844455	0.217231	0.1714	ATP1A2	1
GO:0030804	positive regulation of cyclic nucleotide biosynthetic process	1/37	42/17653	0.0844455	0.217231	0.1714	NPR1	1
GO:0032309	icosanoid secretion	1/37	42/17653	0.0844455	0.217231	0.1714	PLA2G1B	1
GO:0043268	positive regulation of potassium ion transport	1/37	42/17653	0.0844455	0.217231	0.1714	FHL1	1
GO:0046473	phosphatidic acid metabolic process	1/37	42/17653	0.0844455	0.217231	0.1714	PLA2G1B	1
GO:0051489	regulation of filopodium assembly	1/37	42/17653	0.0844455	0.217231	0.1714	GPM6A	1
GO:0061564	axon development	3/37	497/17653	0.0852795	0.217231	0.1714	PRELP/FOLR1/OGN	3
GO:0050878	regulation of body fluid levels	3/37	499/17653	0.0860739	0.217231	0.1714	A2M/NPR1/EDNRB	3
GO:0032412	regulation of ion transmembrane transporter activity	2/37	234/17653	0.086126	0.217231	0.1714	ATP1A2/FHL1	2
GO:0006636	unsaturated fatty acid biosynthetic process	1/37	43/17653	0.086369	0.217231	0.1714	PTGDS	1
GO:0019835	cytolysis	1/37	43/17653	0.086369	0.217231	0.1714	C7	1
GO:0043277	apoptotic cell clearance	1/37	43/17653	0.086369	0.217231	0.1714	FCN3	1
GO:0045601	regulation of endothelial cell differentiation	1/37	43/17653	0.086369	0.217231	0.1714	CDH5	1
GO:0045668	negative regulation of osteoblast differentiation	1/37	43/17653	0.086369	0.217231	0.1714	GDF10	1
GO:0048483	autonomic nervous system development	1/37	43/17653	0.086369	0.217231	0.1714	EDNRB	1
GO:1903170	negative regulation of calcium ion transmembrane transport	1/37	43/17653	0.086369	0.217231	0.1714	ATP1A2	1
GO:1903727	positive regulation of phospholipid metabolic process	1/37	43/17653	0.086369	0.217231	0.1714	TEK	1
GO:0009266	response to temperature stimulus	2/37	237/17653	0.0880141	0.21837	0.172298	HSPB8/FOS	2
GO:0031668	cellular response to extracellular stimulus	2/37	237/17653	0.0880141	0.21837	0.172298	FOS/FOLR1	2
GO:0015701	bicarbonate transport	1/37	44/17653	0.0882886	0.21837	0.172298	CA4	1
GO:0048512	circadian behavior	1/37	44/17653	0.0882886	0.21837	0.172298	PTGDS	1
GO:0051181	cofactor transport	1/37	44/17653	0.0882886	0.21837	0.172298	FOLR1	1
GO:0045216	cell-cell junction organization	2/37	238/17653	0.0886462	0.21837	0.172298	CDH5/TEK	2
GO:0007611	learning or memory	2/37	240/17653	0.0899147	0.21837	0.172298	FOS/ATP1A2	2
GO:0022898	regulation of transmembrane transporter activity	2/37	240/17653	0.0899147	0.21837	0.172298	ATP1A2/FHL1	2
GO:0043270	positive regulation of ion transport	2/37	240/17653	0.0899147	0.21837	0.172298	FHL1/PLA2G1B	2
GO:0007622	rhythmic behavior	1/37	45/17653	0.0902043	0.21837	0.172298	PTGDS	1
GO:0031103	axon regeneration	1/37	45/17653	0.0902043	0.21837	0.172298	FOLR1	1
GO:0042743	hydrogen peroxide metabolic process	1/37	45/17653	0.0902043	0.21837	0.172298	GPX3	1
GO:0043551	regulation of phosphatidylinositol 3-kinase activity	1/37	45/17653	0.0902043	0.21837	0.172298	TEK	1
GO:0045824	negative regulation of innate immune response	1/37	45/17653	0.0902043	0.21837	0.172298	A2M	1
GO:0048066	developmental pigmentation	1/37	45/17653	0.0902043	0.21837	0.172298	EDNRB	1
GO:0071715	icosanoid transport	1/37	45/17653	0.0902043	0.21837	0.172298	PLA2G1B	1
GO:1901571	fatty acid derivative transport	1/37	45/17653	0.0902043	0.21837	0.172298	PLA2G1B	1
GO:1903115	regulation of actin filament-based movement	1/37	45/17653	0.0902043	0.21837	0.172298	ATP1A2	1
GO:0006813	potassium ion transport	2/37	242/17653	0.0911888	0.220294	0.173816	ATP1A2/FHL1	2
GO:0003007	heart morphogenesis	2/37	243/17653	0.0918278	0.220699	0.174136	TEK/FOLR1	2
GO:0001954	positive regulation of cell-matrix adhesion	1/37	46/17653	0.0921161	0.220699	0.174136	TEK	1
GO:0008206	bile acid metabolic process	1/37	46/17653	0.0921161	0.220699	0.174136	CYP27A1	1
GO:1901031	regulation of response to reactive oxygen species	1/37	46/17653	0.0921161	0.220699	0.174136	FBLN5	1
GO:0003254	regulation of membrane depolarization	1/37	47/17653	0.0940239	0.222971	0.175929	FHL1	1
GO:0009409	response to cold	1/37	47/17653	0.0940239	0.222971	0.175929	FOS	1
GO:0016339	calcium-dependent cell-cell adhesion via plasma membrane cell adhesion molecules	1/37	47/17653	0.0940239	0.222971	0.175929	CDH5	1
GO:0035094	response to nicotine	1/37	47/17653	0.0940239	0.222971	0.175929	ATP1A2	1
GO:1902475	L-alpha-amino acid transmembrane transport	1/37	47/17653	0.0940239	0.222971	0.175929	ATP1A2	1
GO:0006953	acute-phase response	1/37	48/17653	0.0959279	0.224282	0.176963	EDNRB	1
GO:0007528	neuromuscular junction development	1/37	48/17653	0.0959279	0.224282	0.176963	CACNA2D2	1
GO:0008542	visual learning	1/37	48/17653	0.0959279	0.224282	0.176963	ATP1A2	1
GO:0010862	positive regulation of pathway-restricted SMAD protein phosphorylation	1/37	48/17653	0.0959279	0.224282	0.176963	GDF10	1
GO:0017001	antibiotic catabolic process	1/37	48/17653	0.0959279	0.224282	0.176963	GPX3	1
GO:0046580	negative regulation of Ras protein signal transduction	1/37	48/17653	0.0959279	0.224282	0.176963	FBP1	1
GO:0086009	membrane repolarization	1/37	48/17653	0.0959279	0.224282	0.176963	ATP1A2	1
GO:0010951	negative regulation of endopeptidase activity	2/37	251/17653	0.0969882	0.226306	0.17856	TIMP3/A2M	2
GO:0010518	positive regulation of phospholipase activity	1/37	49/17653	0.097828	0.226446	0.178671	PLA2G1B	1
GO:0061383	trabecula morphogenesis	1/37	49/17653	0.097828	0.226446	0.178671	TEK	1
GO:0086010	membrane depolarization during action potential	1/37	49/17653	0.097828	0.226446	0.178671	ATP1A2	1
GO:2000649	regulation of sodium ion transmembrane transporter activity	1/37	49/17653	0.097828	0.226446	0.178671	ATP1A2	1
GO:0032409	regulation of transporter activity	2/37	255/17653	0.0995995	0.22677	0.178926	ATP1A2/FHL1	2
GO:0032663	regulation of interleukin-2 production	1/37	50/17653	0.0997241	0.22677	0.178926	SFTPD	1
GO:0032890	regulation of organic acid transport	1/37	50/17653	0.0997241	0.22677	0.178926	ATP1A2	1
GO:0060350	endochondral bone morphogenesis	1/37	50/17653	0.0997241	0.22677	0.178926	TEK	1
GO:0061971	replacement bone morphogenesis	1/37	50/17653	0.0997241	0.22677	0.178926	TEK	1
GO:0098659	inorganic cation import across plasma membrane	1/37	50/17653	0.0997241	0.22677	0.178926	ATP1A2	1
GO:0099587	inorganic ion import across plasma membrane	1/37	50/17653	0.0997241	0.22677	0.178926	ATP1A2	1
GO:2000351	regulation of endothelial cell apoptotic process	1/37	50/17653	0.0997241	0.22677	0.178926	TEK	1
GO:2001238	positive regulation of extrinsic apoptotic signaling pathway	1/37	50/17653	0.0997241	0.22677	0.178926	TIMP3	1
GO:0021700	developmental maturation	2/37	256/17653	0.100255	0.227533	0.179528	CDH5/EDNRB	2
GO:0060485	mesenchyme development	2/37	257/17653	0.100913	0.228578	0.180353	FOLR1/EDNRB	2
GO:0002763	positive regulation of myeloid leukocyte differentiation	1/37	51/17653	0.101616	0.228834	0.180555	FOS	1
GO:0031638	zymogen activation	1/37	51/17653	0.101616	0.228834	0.180555	CLEC3B	1
GO:0033762	response to glucagon	1/37	51/17653	0.101616	0.228834	0.180555	GNG11	1
GO:0010524	positive regulation of calcium ion transport into cytosol	1/37	52/17653	0.103505	0.232187	0.1832	PLA2G1B	1
GO:0050766	positive regulation of phagocytosis	1/37	52/17653	0.103505	0.232187	0.1832	SFTPD	1
GO:0006584	catecholamine metabolic process	1/37	53/17653	0.105389	0.233168	0.183974	NPR1	1
GO:0007632	visual behavior	1/37	53/17653	0.105389	0.233168	0.183974	ATP1A2	1
GO:0009712	catechol-containing compound metabolic process	1/37	53/17653	0.105389	0.233168	0.183974	NPR1	1
GO:0019369	arachidonic acid metabolic process	1/37	53/17653	0.105389	0.233168	0.183974	PTGDS	1
GO:0043550	regulation of lipid kinase activity	1/37	53/17653	0.105389	0.233168	0.183974	TEK	1
GO:0046068	cGMP metabolic process	1/37	53/17653	0.105389	0.233168	0.183974	NPR1	1
GO:0048146	positive regulation of fibroblast proliferation	1/37	53/17653	0.105389	0.233168	0.183974	PLA2G1B	1
GO:0010466	negative regulation of peptidase activity	2/37	264/17653	0.105548	0.233168	0.183974	TIMP3/A2M	2
GO:0001885	endothelial cell development	1/37	54/17653	0.10727	0.234742	0.185216	CDH5	1
GO:0034394	protein localization to cell surface	1/37	54/17653	0.10727	0.234742	0.185216	FBLN5	1
GO:0051058	negative regulation of small GTPase mediated signal transduction	1/37	54/17653	0.10727	0.234742	0.185216	FBP1	1
GO:0051893	regulation of focal adhesion assembly	1/37	54/17653	0.10727	0.234742	0.185216	TEK	1
GO:0090109	regulation of cell-substrate junction assembly	1/37	54/17653	0.10727	0.234742	0.185216	TEK	1
GO:0030801	positive regulation of cyclic nucleotide metabolic process	1/37	55/17653	0.109147	0.237507	0.187398	NPR1	1
GO:0042130	negative regulation of T cell proliferation	1/37	55/17653	0.109147	0.237507	0.187398	SFTPD	1
GO:0086065	cell communication involved in cardiac conduction	1/37	55/17653	0.109147	0.237507	0.187398	ATP1A2	1
GO:0009895	negative regulation of catabolic process	2/37	270/17653	0.109567	0.237531	0.187417	TIMP3/FBP1	2
GO:0034330	cell junction organization	2/37	270/17653	0.109567	0.237531	0.187417	CDH5/TEK	2
GO:0031102	neuron projection regeneration	1/37	56/17653	0.11102	0.239342	0.188846	FOLR1	1
GO:0031279	regulation of cyclase activity	1/37	56/17653	0.11102	0.239342	0.188846	EDNRB	1
GO:0045740	positive regulation of DNA replication	1/37	56/17653	0.11102	0.239342	0.188846	PLA2G1B	1
GO:0030817	regulation of cAMP biosynthetic process	1/37	57/17653	0.112889	0.239812	0.189217	EDNRB	1
GO:0032623	interleukin-2 production	1/37	57/17653	0.112889	0.239812	0.189217	SFTPD	1
GO:0046503	glycerolipid catabolic process	1/37	57/17653	0.112889	0.239812	0.189217	FABP4	1
GO:0051187	cofactor catabolic process	1/37	57/17653	0.112889	0.239812	0.189217	GPX3	1
GO:0051339	regulation of lyase activity	1/37	57/17653	0.112889	0.239812	0.189217	EDNRB	1
GO:0072577	endothelial cell apoptotic process	1/37	57/17653	0.112889	0.239812	0.189217	TEK	1
GO:1903391	regulation of adherens junction organization	1/37	57/17653	0.112889	0.239812	0.189217	TEK	1
GO:2000243	positive regulation of reproductive process	1/37	57/17653	0.112889	0.239812	0.189217	EDNRB	1
GO:0009410	response to xenobiotic stimulus	2/37	277/17653	0.114308	0.241567	0.190601	AOC3/FOSB	2
GO:0050890	cognition	2/37	277/17653	0.114308	0.241567	0.190601	FOS/ATP1A2	2
GO:0010517	regulation of phospholipase activity	1/37	58/17653	0.114755	0.241567	0.190601	PLA2G1B	1
GO:0046847	filopodium assembly	1/37	58/17653	0.114755	0.241567	0.190601	GPM6A	1
GO:0097755	positive regulation of blood vessel diameter	1/37	58/17653	0.114755	0.241567	0.190601	EDNRB	1
GO:0046034	ATP metabolic process	2/37	279/17653	0.115672	0.242846	0.19161	FBP1/ATP1A2	2
GO:0001947	heart looping	1/37	59/17653	0.116616	0.242846	0.19161	FOLR1	1
GO:0099132	ATP hydrolysis coupled cation transmembrane transport	1/37	59/17653	0.116616	0.242846	0.19161	ATP1A2	1
GO:1901016	regulation of potassium ion transmembrane transporter activity	1/37	59/17653	0.116616	0.242846	0.19161	FHL1	1
GO:1902041	regulation of extrinsic apoptotic signaling pathway via death domain receptors	1/37	59/17653	0.116616	0.242846	0.19161	TIMP3	1
GO:1902305	regulation of sodium ion transmembrane transport	1/37	59/17653	0.116616	0.242846	0.19161	ATP1A2	1
GO:0002758	innate immune response-activating signal transduction	2/37	283/17653	0.118414	0.243658	0.192251	DMBT1/SFTPD	2
GO:0003407	neural retina development	1/37	60/17653	0.118474	0.243658	0.192251	GPM6A	1
GO:0006910	phagocytosis, recognition	1/37	60/17653	0.118474	0.243658	0.192251	FCN3	1
GO:0015800	acidic amino acid transport	1/37	60/17653	0.118474	0.243658	0.192251	ATP1A2	1
GO:0019229	regulation of vasoconstriction	1/37	60/17653	0.118474	0.243658	0.192251	ATP1A2	1
GO:0048645	animal organ formation	1/37	60/17653	0.118474	0.243658	0.192251	FOLR1	1
GO:0048747	muscle fiber development	1/37	60/17653	0.118474	0.243658	0.192251	CACNA2D2	1
GO:0031670	cellular response to nutrient	1/37	61/17653	0.120328	0.245731	0.193887	FOLR1	1
GO:0032835	glomerulus development	1/37	61/17653	0.120328	0.245731	0.193887	TEK	1
GO:0046622	positive regulation of organ growth	1/37	61/17653	0.120328	0.245731	0.193887	CACNA2D2	1
GO:0060393	regulation of pathway-restricted SMAD protein phosphorylation	1/37	61/17653	0.120328	0.245731	0.193887	GDF10	1
GO:0015909	long-chain fatty acid transport	1/37	62/17653	0.122178	0.248636	0.196179	PLA2G1B	1
GO:0060193	positive regulation of lipase activity	1/37	62/17653	0.122178	0.248636	0.196179	PLA2G1B	1
GO:0032103	positive regulation of response to external stimulus	2/37	289/17653	0.122558	0.248972	0.196444	FABP4/PGC	2
GO:0086003	cardiac muscle cell contraction	1/37	63/17653	0.124024	0.251512	0.198448	ATP1A2	1
GO:0046686	response to cadmium ion	1/37	64/17653	0.125867	0.253041	0.199654	FOS	1
GO:0048207	vesicle targeting, rough ER to cis-Golgi	1/37	64/17653	0.125867	0.253041	0.199654	FOLR1	1
GO:0048208	COPII vesicle coating	1/37	64/17653	0.125867	0.253041	0.199654	FOLR1	1
GO:0060389	pathway-restricted SMAD protein phosphorylation	1/37	64/17653	0.125867	0.253041	0.199654	GDF10	1
GO:0061371	determination of heart left/right asymmetry	1/37	64/17653	0.125867	0.253041	0.199654	FOLR1	1
GO:0003143	embryonic heart tube morphogenesis	1/37	65/17653	0.127706	0.254973	0.201179	FOLR1	1
GO:0006940	regulation of smooth muscle contraction	1/37	65/17653	0.127706	0.254973	0.201179	ATP1A2	1
GO:0033619	membrane protein proteolysis	1/37	65/17653	0.127706	0.254973	0.201179	TIMP3	1
GO:0051926	negative regulation of calcium ion transport	1/37	65/17653	0.127706	0.254973	0.201179	ATP1A2	1
GO:0006801	superoxide metabolic process	1/37	66/17653	0.129541	0.255563	0.201644	FBLN5	1
GO:0015807	L-amino acid transport	1/37	66/17653	0.129541	0.255563	0.201644	ATP1A2	1
GO:0030858	positive regulation of epithelial cell differentiation	1/37	66/17653	0.129541	0.255563	0.201644	CDH5	1
GO:0045670	regulation of osteoclast differentiation	1/37	66/17653	0.129541	0.255563	0.201644	FOS	1
GO:0046324	regulation of glucose import	1/37	66/17653	0.129541	0.255563	0.201644	PLA2G1B	1
GO:0050795	regulation of behavior	1/37	66/17653	0.129541	0.255563	0.201644	PTGDS	1
GO:0051145	smooth muscle cell differentiation	1/37	66/17653	0.129541	0.255563	0.201644	EDNRB	1
GO:0002218	activation of innate immune response	2/37	301/17653	0.130952	0.256562	0.202433	DMBT1/SFTPD	2
GO:0006110	regulation of glycolytic process	1/37	67/17653	0.131372	0.256562	0.202433	FBP1	1
GO:0006305	DNA alkylation	1/37	67/17653	0.131372	0.256562	0.202433	FOS	1
GO:0006306	DNA methylation	1/37	67/17653	0.131372	0.256562	0.202433	FOS	1
GO:0040014	regulation of multicellular organism growth	1/37	67/17653	0.131372	0.256562	0.202433	CACNA2D2	1
GO:0070373	negative regulation of ERK1 and ERK2 cascade	1/37	67/17653	0.131372	0.256562	0.202433	TIMP3	1
GO:1904062	regulation of cation transmembrane transport	2/37	302/17653	0.131658	0.256689	0.202533	ATP1A2/FHL1	2
GO:0050808	synapse organization	2/37	304/17653	0.133072	0.257106	0.202862	CACNA2D2/GPM6A	2
GO:0006901	vesicle coating	1/37	68/17653	0.1332	0.257106	0.202862	FOLR1	1
GO:0030810	positive regulation of nucleotide biosynthetic process	1/37	68/17653	0.1332	0.257106	0.202862	NPR1	1
GO:0033555	multicellular organismal response to stress	1/37	68/17653	0.1332	0.257106	0.202862	EDNRB	1
GO:0048678	response to axon injury	1/37	68/17653	0.1332	0.257106	0.202862	FOLR1	1
GO:1900373	positive regulation of purine nucleotide biosynthetic process	1/37	68/17653	0.1332	0.257106	0.202862	NPR1	1
GO:0009416	response to light stimulus	2/37	305/17653	0.133781	0.2578	0.203409	FOS/ATP1A2	2
GO:0014068	positive regulation of phosphatidylinositol 3-kinase signaling	1/37	69/17653	0.135023	0.258055	0.203611	TEK	1
GO:0032945	negative regulation of mononuclear cell proliferation	1/37	69/17653	0.135023	0.258055	0.203611	SFTPD	1
GO:0035914	skeletal muscle cell differentiation	1/37	69/17653	0.135023	0.258055	0.203611	FOS	1
GO:0050672	negative regulation of lymphocyte proliferation	1/37	69/17653	0.135023	0.258055	0.203611	SFTPD	1
GO:0051966	regulation of synaptic transmission, glutamatergic	1/37	69/17653	0.135023	0.258055	0.203611	ATP1A2	1
GO:0009205	purine ribonucleoside triphosphate metabolic process	2/37	309/17653	0.136624	0.259236	0.204542	FBP1/ATP1A2	2
GO:0032637	interleukin-8 production	1/37	70/17653	0.136844	0.259236	0.204542	PLA2G1B	1
GO:0009615	response to virus	2/37	310/17653	0.137336	0.259236	0.204542	DMBT1/FCN3	2
GO:0032102	negative regulation of response to external stimulus	2/37	310/17653	0.137336	0.259236	0.204542	CDH5/TEK	2
GO:0070372	regulation of ERK1 and ERK2 cascade	2/37	311/17653	0.13805	0.259236	0.204542	TIMP3/TEK	2
GO:0006171	cAMP biosynthetic process	1/37	71/17653	0.13866	0.259236	0.204542	EDNRB	1
GO:0030279	negative regulation of ossification	1/37	71/17653	0.13866	0.259236	0.204542	GDF10	1
GO:0030811	regulation of nucleotide catabolic process	1/37	71/17653	0.13866	0.259236	0.204542	FBP1	1
GO:0031644	regulation of neurological system process	1/37	71/17653	0.13866	0.259236	0.204542	EDNRB	1
GO:0051851	modification by host of symbiont morphology or physiology	1/37	71/17653	0.13866	0.259236	0.204542	SFTPD	1
GO:0086001	cardiac muscle cell action potential	1/37	71/17653	0.13866	0.259236	0.204542	ATP1A2	1
GO:0090114	COPII-coated vesicle budding	1/37	71/17653	0.13866	0.259236	0.204542	FOLR1	1
GO:0098739	import across plasma membrane	1/37	71/17653	0.13866	0.259236	0.204542	ATP1A2	1
GO:0071375	cellular response to peptide hormone stimulus	2/37	312/17653	0.138765	0.259236	0.204542	GNG11/PLA2G1B	2
GO:0042632	cholesterol homeostasis	1/37	72/17653	0.140473	0.260749	0.205737	FABP4	1
GO:0048199	vesicle targeting, to, from or within Golgi	1/37	72/17653	0.140473	0.260749	0.205737	FOLR1	1
GO:0048844	artery morphogenesis	1/37	72/17653	0.140473	0.260749	0.205737	FOLR1	1
GO:0055092	sterol homeostasis	1/37	72/17653	0.140473	0.260749	0.205737	FABP4	1
GO:0009199	ribonucleoside triphosphate metabolic process	2/37	315/17653	0.140914	0.261151	0.206054	FBP1/ATP1A2	2
GO:0009144	purine nucleoside triphosphate metabolic process	2/37	316/17653	0.141632	0.262014	0.206735	FBP1/ATP1A2	2
GO:0007045	cell-substrate adherens junction assembly	1/37	73/17653	0.142281	0.262014	0.206735	TEK	1
GO:0048041	focal adhesion assembly	1/37	73/17653	0.142281	0.262014	0.206735	TEK	1
GO:0070664	negative regulation of leukocyte proliferation	1/37	73/17653	0.142281	0.262014	0.206735	SFTPD	1
GO:0031589	cell-substrate adhesion	2/37	319/17653	0.14379	0.262839	0.207386	FBLN5/TEK	2
GO:0002702	positive regulation of production of molecular mediator of immune response	1/37	74/17653	0.144087	0.262839	0.207386	PGC	1
GO:0043627	response to estrogen	1/37	74/17653	0.144087	0.262839	0.207386	TEK	1
GO:0050764	regulation of phagocytosis	1/37	74/17653	0.144087	0.262839	0.207386	SFTPD	1
GO:0072347	response to anesthetic	1/37	74/17653	0.144087	0.262839	0.207386	FOSB	1
GO:1903725	regulation of phospholipid metabolic process	1/37	74/17653	0.144087	0.262839	0.207386	TEK	1
GO:0051260	protein homooligomerization	2/37	320/17653	0.144512	0.263201	0.207671	FBP1/GPX3	2
GO:0003151	outflow tract morphogenesis	1/37	75/17653	0.145888	0.264053	0.208343	FOLR1	1
GO:0043470	regulation of carbohydrate catabolic process	1/37	75/17653	0.145888	0.264053	0.208343	FBP1	1
GO:0051702	interaction with symbiont	1/37	75/17653	0.145888	0.264053	0.208343	SFTPD	1
GO:2001169	regulation of ATP biosynthetic process	1/37	75/17653	0.145888	0.264053	0.208343	FBP1	1
GO:0009167	purine ribonucleoside monophosphate metabolic process	2/37	323/17653	0.14668	0.265073	0.209148	FBP1/ATP1A2	2
GO:0009126	purine nucleoside monophosphate metabolic process	2/37	324/17653	0.147404	0.265652	0.209605	FBP1/ATP1A2	2
GO:0035050	embryonic heart tube development	1/37	76/17653	0.147686	0.265652	0.209605	FOLR1	1
GO:1904035	regulation of epithelial cell apoptotic process	1/37	76/17653	0.147686	0.265652	0.209605	TEK	1
GO:0006094	gluconeogenesis	1/37	77/17653	0.14948	0.265925	0.20982	FBP1	1
GO:0007422	peripheral nervous system development	1/37	77/17653	0.14948	0.265925	0.20982	EDNRB	1
GO:0032413	negative regulation of ion transmembrane transporter activity	1/37	77/17653	0.14948	0.265925	0.20982	ATP1A2	1
GO:0051279	regulation of release of sequestered calcium ion into cytosol	1/37	77/17653	0.14948	0.265925	0.20982	ATP1A2	1
GO:0051952	regulation of amine transport	1/37	77/17653	0.14948	0.265925	0.20982	ATP1A2	1
GO:0032496	response to lipopolysaccharide	2/37	327/17653	0.149582	0.265925	0.20982	FOS/EDNRB	2
GO:0070371	ERK1 and ERK2 cascade	2/37	328/17653	0.15031	0.265925	0.20982	TIMP3/TEK	2
GO:0006855	drug transmembrane transport	1/37	78/17653	0.151271	0.265925	0.20982	ATP1A2	1
GO:0010827	regulation of glucose transmembrane transport	1/37	78/17653	0.151271	0.265925	0.20982	PLA2G1B	1
GO:0030814	regulation of cAMP metabolic process	1/37	78/17653	0.151271	0.265925	0.20982	EDNRB	1
GO:0043255	regulation of carbohydrate biosynthetic process	1/37	78/17653	0.151271	0.265925	0.20982	FBP1	1
GO:0055117	regulation of cardiac muscle contraction	1/37	78/17653	0.151271	0.265925	0.20982	ATP1A2	1
GO:0071260	cellular response to mechanical stimulus	1/37	78/17653	0.151271	0.265925	0.20982	ATP1A2	1
GO:1900034	regulation of cellular response to heat	1/37	78/17653	0.151271	0.265925	0.20982	HSPB8	1
GO:1901216	positive regulation of neuron death	1/37	78/17653	0.151271	0.265925	0.20982	FOS	1
GO:0006909	phagocytosis	2/37	330/17653	0.151767	0.266394	0.210191	SFTPD/FCN3	2
GO:0008344	adult locomotory behavior	1/37	79/17653	0.153057	0.267046	0.210705	ATP1A2	1
GO:0009311	oligosaccharide metabolic process	1/37	79/17653	0.153057	0.267046	0.210705	FBP1	1
GO:0046323	glucose import	1/37	79/17653	0.153057	0.267046	0.210705	PLA2G1B	1
GO:1903901	negative regulation of viral life cycle	1/37	79/17653	0.153057	0.267046	0.210705	FCN3	1
GO:0003333	amino acid transmembrane transport	1/37	80/17653	0.154841	0.268352	0.211735	ATP1A2	1
GO:0019319	hexose biosynthetic process	1/37	80/17653	0.154841	0.268352	0.211735	FBP1	1
GO:0046470	phosphatidylcholine metabolic process	1/37	80/17653	0.154841	0.268352	0.211735	PLA2G1B	1
GO:0048194	Golgi vesicle budding	1/37	80/17653	0.154841	0.268352	0.211735	FOLR1	1
GO:0048871	multicellular organismal homeostasis	2/37	335/17653	0.155422	0.268352	0.211735	SFTPD/EDNRB	2
GO:0050804	modulation of chemical synaptic transmission	2/37	335/17653	0.155422	0.268352	0.211735	ATP1A2/CACNA2D2	2
GO:0099177	regulation of trans-synaptic signaling	2/37	335/17653	0.155422	0.268352	0.211735	ATP1A2/CACNA2D2	2
GO:0009161	ribonucleoside monophosphate metabolic process	2/37	336/17653	0.156156	0.269218	0.212419	FBP1/ATP1A2	2
GO:1901379	regulation of potassium ion transmembrane transport	1/37	81/17653	0.15662	0.26922	0.21242	FHL1	1
GO:1901888	regulation of cell junction assembly	1/37	81/17653	0.15662	0.26922	0.21242	TEK	1
GO:0009141	nucleoside triphosphate metabolic process	2/37	337/17653	0.15689	0.269285	0.212471	FBP1/ATP1A2	2
GO:0051056	regulation of small GTPase mediated signal transduction	2/37	339/17653	0.15836	0.271407	0.214146	FBP1/A2M	2
GO:0035690	cellular response to drug	2/37	340/17653	0.159096	0.272098	0.214691	FBP1/FOLR1	2
GO:0030198	extracellular matrix organization	2/37	341/17653	0.159833	0.272098	0.214691	FBLN5/A2M	2
GO:0008625	extrinsic apoptotic signaling pathway via death domain receptors	1/37	83/17653	0.160168	0.272098	0.214691	TIMP3	1
GO:0034333	adherens junction assembly	1/37	83/17653	0.160168	0.272098	0.214691	TEK	1
GO:0034637	cellular carbohydrate biosynthetic process	1/37	83/17653	0.160168	0.272098	0.214691	FBP1	1
GO:0044070	regulation of anion transport	1/37	83/17653	0.160168	0.272098	0.214691	ATP1A2	1
GO:0019932	second-messenger-mediated signaling	2/37	342/17653	0.16057	0.272383	0.214916	ATP1A2/EDNRB	2
GO:0015837	amine transport	1/37	84/17653	0.161937	0.273503	0.2158	ATP1A2	1
GO:0050829	defense response to Gram-negative bacterium	1/37	84/17653	0.161937	0.273503	0.2158	DMBT1	1
GO:0060191	regulation of lipase activity	1/37	84/17653	0.161937	0.273503	0.2158	PLA2G1B	1
GO:0002028	regulation of sodium ion transport	1/37	85/17653	0.163702	0.275284	0.217205	ATP1A2	1
GO:0032410	negative regulation of transporter activity	1/37	85/17653	0.163702	0.275284	0.217205	ATP1A2	1
GO:1900407	regulation of cellular response to oxidative stress	1/37	85/17653	0.163702	0.275284	0.217205	FBLN5	1
GO:0034446	substrate adhesion-dependent cell spreading	1/37	86/17653	0.165463	0.276547	0.218202	TEK	1
GO:0046364	monosaccharide biosynthetic process	1/37	86/17653	0.165463	0.276547	0.218202	FBP1	1
GO:0001843	neural tube closure	1/37	87/17653	0.167221	0.276547	0.218202	FOLR1	1
GO:0006903	vesicle targeting	1/37	87/17653	0.167221	0.276547	0.218202	FOLR1	1
GO:0045639	positive regulation of myeloid cell differentiation	1/37	87/17653	0.167221	0.276547	0.218202	FOS	1
GO:0045981	positive regulation of nucleotide metabolic process	1/37	87/17653	0.167221	0.276547	0.218202	NPR1	1
GO:0048145	regulation of fibroblast proliferation	1/37	87/17653	0.167221	0.276547	0.218202	PLA2G1B	1
GO:1900544	positive regulation of purine nucleotide metabolic process	1/37	87/17653	0.167221	0.276547	0.218202	NPR1	1
GO:1904063	negative regulation of cation transmembrane transport	1/37	87/17653	0.167221	0.276547	0.218202	ATP1A2	1
GO:0006936	muscle contraction	2/37	352/17653	0.16798	0.276547	0.218202	ATP1A2/EDNRB	2
GO:0009123	nucleoside monophosphate metabolic process	2/37	352/17653	0.16798	0.276547	0.218202	FBP1/ATP1A2	2
GO:0045861	negative regulation of proteolysis	2/37	352/17653	0.16798	0.276547	0.218202	TIMP3/A2M	2
GO:0045089	positive regulation of innate immune response	2/37	353/17653	0.168724	0.276547	0.218202	DMBT1/SFTPD	2
GO:1901653	cellular response to peptide	2/37	353/17653	0.168724	0.276547	0.218202	GNG11/PLA2G1B	2
GO:0030593	neutrophil chemotaxis	1/37	88/17653	0.168975	0.276547	0.218202	PLA2G1B	1
GO:0048144	fibroblast proliferation	1/37	88/17653	0.168975	0.276547	0.218202	PLA2G1B	1
GO:0051196	regulation of coenzyme metabolic process	1/37	88/17653	0.168975	0.276547	0.218202	FBP1	1
GO:0060349	bone morphogenesis	1/37	88/17653	0.168975	0.276547	0.218202	TEK	1
GO:0060606	tube closure	1/37	88/17653	0.168975	0.276547	0.218202	FOLR1	1
GO:0007044	cell-substrate junction assembly	1/37	89/17653	0.170725	0.278237	0.219535	TEK	1
GO:0015908	fatty acid transport	1/37	89/17653	0.170725	0.278237	0.219535	PLA2G1B	1
GO:1901019	regulation of calcium ion transmembrane transporter activity	1/37	89/17653	0.170725	0.278237	0.219535	ATP1A2	1
GO:0050678	regulation of epithelial cell proliferation	2/37	357/17653	0.171708	0.278738	0.21993	TEK/EDNRB	2
GO:0033273	response to vitamin	1/37	90/17653	0.172472	0.278738	0.21993	FOLR1	1
GO:0044728	DNA methylation or demethylation	1/37	90/17653	0.172472	0.278738	0.21993	FOS	1
GO:0051588	regulation of neurotransmitter transport	1/37	90/17653	0.172472	0.278738	0.21993	ATP1A2	1
GO:0060840	artery development	1/37	90/17653	0.172472	0.278738	0.21993	FOLR1	1
GO:1903578	regulation of ATP metabolic process	1/37	90/17653	0.172472	0.278738	0.21993	FBP1	1
GO:0006767	water-soluble vitamin metabolic process	1/37	91/17653	0.174216	0.279998	0.220924	FOLR1	1
GO:0030316	osteoclast differentiation	1/37	91/17653	0.174216	0.279998	0.220924	FOS	1
GO:0120034	positive regulation of plasma membrane bounded cell projection assembly	1/37	91/17653	0.174216	0.279998	0.220924	GPM6A	1
GO:2001023	regulation of response to drug	1/37	91/17653	0.174216	0.279998	0.220924	ATP1A2	1
GO:0006942	regulation of striated muscle contraction	1/37	92/17653	0.175955	0.281625	0.222208	ATP1A2	1
GO:0007589	body fluid secretion	1/37	92/17653	0.175955	0.281625	0.222208	NPR1	1
GO:0051341	regulation of oxidoreductase activity	1/37	92/17653	0.175955	0.281625	0.222208	AOC3	1
GO:0042692	muscle cell differentiation	2/37	366/17653	0.178455	0.285213	0.225039	EDNRB/CACNA2D2	2
GO:0006790	sulfur compound metabolic process	2/37	367/17653	0.179207	0.285213	0.225039	PRELP/OGN	2
GO:0014020	primary neural tube formation	1/37	94/17653	0.179424	0.285213	0.225039	FOLR1	1
GO:0022617	extracellular matrix disassembly	1/37	94/17653	0.179424	0.285213	0.225039	A2M	1
GO:1902882	regulation of response to oxidative stress	1/37	94/17653	0.179424	0.285213	0.225039	FBLN5	1
GO:0010906	regulation of glucose metabolic process	1/37	95/17653	0.181153	0.285618	0.225358	FBP1	1
GO:0018958	phenol-containing compound metabolic process	1/37	95/17653	0.181153	0.285618	0.225358	NPR1	1
GO:0019233	sensory perception of pain	1/37	95/17653	0.181153	0.285618	0.225358	EDNRB	1
GO:0035249	synaptic transmission, glutamatergic	1/37	95/17653	0.181153	0.285618	0.225358	ATP1A2	1
GO:0042035	regulation of cytokine biosynthetic process	1/37	95/17653	0.181153	0.285618	0.225358	SFTPD	1
GO:0048525	negative regulation of viral process	1/37	95/17653	0.181153	0.285618	0.225358	FCN3	1
GO:0006631	fatty acid metabolic process	2/37	372/17653	0.182977	0.288102	0.227318	PTGDS/PLA2G1B	2
GO:0006900	vesicle budding from membrane	1/37	97/17653	0.184601	0.289873	0.228716	FOLR1	1
GO:0010972	negative regulation of G2/M transition of mitotic cell cycle	1/37	97/17653	0.184601	0.289873	0.228716	FHL1	1
GO:0006641	triglyceride metabolic process	1/37	98/17653	0.186319	0.29139	0.229913	FABP4	1
GO:0042752	regulation of circadian rhythm	1/37	98/17653	0.186319	0.29139	0.229913	PTGDS	1
GO:0043473	pigmentation	1/37	98/17653	0.186319	0.29139	0.229913	EDNRB	1
GO:0032970	regulation of actin filament-based process	2/37	377/17653	0.186759	0.291686	0.230146	ATP1A2/TEK	2
GO:0006096	glycolytic process	1/37	99/17653	0.188034	0.292107	0.230478	FBP1	1
GO:0034766	negative regulation of ion transmembrane transport	1/37	99/17653	0.188034	0.292107	0.230478	ATP1A2	1
GO:1904019	epithelial cell apoptotic process	1/37	99/17653	0.188034	0.292107	0.230478	TEK	1
GO:1990266	neutrophil migration	1/37	99/17653	0.188034	0.292107	0.230478	PLA2G1B	1
GO:0006732	coenzyme metabolic process	2/37	380/17653	0.189034	0.293198	0.231339	FBP1/FOLR1	2
GO:0006757	ATP generation from ADP	1/37	100/17653	0.189746	0.293198	0.231339	FBP1	1
GO:0030282	bone mineralization	1/37	100/17653	0.189746	0.293198	0.231339	CLEC3B	1
GO:0050868	negative regulation of T cell activation	1/37	100/17653	0.189746	0.293198	0.231339	SFTPD	1
GO:0001938	positive regulation of endothelial cell proliferation	1/37	101/17653	0.191454	0.294271	0.232186	TEK	1
GO:0014066	regulation of phosphatidylinositol 3-kinase signaling	1/37	101/17653	0.191454	0.294271	0.232186	TEK	1
GO:0031532	actin cytoskeleton reorganization	1/37	101/17653	0.191454	0.294271	0.232186	TEK	1
GO:0043266	regulation of potassium ion transport	1/37	101/17653	0.191454	0.294271	0.232186	FHL1	1
GO:0001676	long-chain fatty acid metabolic process	1/37	102/17653	0.193158	0.294941	0.232714	PTGDS	1
GO:0001841	neural tube formation	1/37	102/17653	0.193158	0.294941	0.232714	FOLR1	1
GO:0006885	regulation of pH	1/37	102/17653	0.193158	0.294941	0.232714	EDNRB	1
GO:0051193	regulation of cofactor metabolic process	1/37	102/17653	0.193158	0.294941	0.232714	FBP1	1
GO:0090100	positive regulation of transmembrane receptor protein serine/threonine kinase signaling pathway	1/37	102/17653	0.193158	0.294941	0.232714	GDF10	1
GO:0033559	unsaturated fatty acid metabolic process	1/37	103/17653	0.194859	0.296758	0.234148	PTGDS	1
GO:0042866	pyruvate biosynthetic process	1/37	103/17653	0.194859	0.296758	0.234148	FBP1	1
GO:0002698	negative regulation of immune effector process	1/37	105/17653	0.198251	0.299178	0.236058	A2M	1
GO:0042089	cytokine biosynthetic process	1/37	105/17653	0.198251	0.299178	0.236058	SFTPD	1
GO:0045446	endothelial cell differentiation	1/37	105/17653	0.198251	0.299178	0.236058	CDH5	1
GO:0046031	ADP metabolic process	1/37	105/17653	0.198251	0.299178	0.236058	FBP1	1
GO:0046058	cAMP metabolic process	1/37	105/17653	0.198251	0.299178	0.236058	EDNRB	1
GO:0046620	regulation of organ growth	1/37	105/17653	0.198251	0.299178	0.236058	CACNA2D2	1
GO:0071621	granulocyte chemotaxis	1/37	105/17653	0.198251	0.299178	0.236058	PLA2G1B	1
GO:0001952	regulation of cell-matrix adhesion	1/37	106/17653	0.199941	0.300947	0.237454	TEK	1
GO:0042107	cytokine metabolic process	1/37	106/17653	0.199941	0.300947	0.237454	SFTPD	1
GO:0043062	extracellular structure organization	2/37	395/17653	0.20047	0.301353	0.237774	FBLN5/A2M	2
GO:0010811	positive regulation of cell-substrate adhesion	1/37	107/17653	0.201628	0.302312	0.23853	TEK	1
GO:0051817	modification of morphology or physiology of other organism involved in symbiotic interaction	1/37	107/17653	0.201628	0.302312	0.23853	SFTPD	1
GO:0007517	muscle organ development	2/37	398/17653	0.202768	0.302494	0.238674	FOS/FHL1	2
GO:0007631	feeding behavior	1/37	108/17653	0.203312	0.302494	0.238674	FOS	1
GO:0043279	response to alkaloid	1/37	108/17653	0.203312	0.302494	0.238674	FOSB	1
GO:0043648	dicarboxylic acid metabolic process	1/37	108/17653	0.203312	0.302494	0.238674	FOLR1	1
GO:0051928	positive regulation of calcium ion transport	1/37	108/17653	0.203312	0.302494	0.238674	PLA2G1B	1
GO:1904659	glucose transmembrane transport	1/37	108/17653	0.203312	0.302494	0.238674	PLA2G1B	1
GO:0006304	DNA modification	1/37	109/17653	0.204992	0.304215	0.240032	FOS	1
GO:1902750	negative regulation of cell cycle G2/M phase transition	1/37	109/17653	0.204992	0.304215	0.240032	FHL1	1
GO:0017015	regulation of transforming growth factor beta receptor signaling pathway	1/37	110/17653	0.206668	0.305922	0.241379	FOLR1	1
GO:0070252	actin-mediated cell contraction	1/37	110/17653	0.206668	0.305922	0.241379	ATP1A2	1
GO:0007569	cell aging	1/37	111/17653	0.208342	0.308006	0.243023	PRELP	1
GO:0051209	release of sequestered calcium ion into cytosol	1/37	112/17653	0.210011	0.308903	0.243731	ATP1A2	1
GO:0051283	negative regulation of sequestering of calcium ion	1/37	112/17653	0.210011	0.308903	0.243731	ATP1A2	1
GO:1903038	negative regulation of leukocyte cell-cell adhesion	1/37	112/17653	0.210011	0.308903	0.243731	SFTPD	1
GO:1903844	regulation of cellular response to transforming growth factor beta stimulus	1/37	112/17653	0.210011	0.308903	0.243731	FOLR1	1
GO:0050673	epithelial cell proliferation	2/37	409/17653	0.211221	0.309785	0.244427	TEK/EDNRB	2
GO:0007200	phospholipase C-activating G-protein coupled receptor signaling pathway	1/37	113/17653	0.211678	0.309785	0.244427	EDNRB	1
GO:0042177	negative regulation of protein catabolic process	1/37	113/17653	0.211678	0.309785	0.244427	TIMP3	1
GO:0051282	regulation of sequestering of calcium ion	1/37	113/17653	0.211678	0.309785	0.244427	ATP1A2	1
GO:0002761	regulation of myeloid leukocyte differentiation	1/37	114/17653	0.213341	0.310265	0.244806	FOS	1
GO:0007043	cell-cell junction assembly	1/37	114/17653	0.213341	0.310265	0.244806	CDH5	1
GO:0008645	hexose transmembrane transport	1/37	114/17653	0.213341	0.310265	0.244806	PLA2G1B	1
GO:0010595	positive regulation of endothelial cell migration	1/37	114/17653	0.213341	0.310265	0.244806	TEK	1
GO:0045667	regulation of osteoblast differentiation	1/37	114/17653	0.213341	0.310265	0.244806	GDF10	1
GO:0002700	regulation of production of molecular mediator of immune response	1/37	115/17653	0.215	0.311621	0.245875	PGC	1
GO:0046717	acid secretion	1/37	115/17653	0.215	0.311621	0.245875	PLA2G1B	1
GO:0052548	regulation of endopeptidase activity	2/37	414/17653	0.215077	0.311621	0.245875	TIMP3/A2M	2
GO:0051090	regulation of DNA binding transcription factor activity	2/37	416/17653	0.216622	0.311964	0.246146	FOS/PLA2G1B	2
GO:0006639	acylglycerol metabolic process	1/37	116/17653	0.216656	0.311964	0.246146	FABP4	1
GO:0015749	monosaccharide transmembrane transport	1/37	116/17653	0.216656	0.311964	0.246146	PLA2G1B	1
GO:0051208	sequestering of calcium ion	1/37	116/17653	0.216656	0.311964	0.246146	ATP1A2	1
GO:2000134	negative regulation of G1/S transition of mitotic cell cycle	1/37	116/17653	0.216656	0.311964	0.246146	FHL1	1
GO:0006165	nucleoside diphosphate phosphorylation	1/37	117/17653	0.218309	0.313566	0.24741	FBP1	1
GO:0006638	neutral lipid metabolic process	1/37	117/17653	0.218309	0.313566	0.24741	FABP4	1
GO:0007368	determination of left/right symmetry	1/37	118/17653	0.219958	0.315545	0.248972	FOLR1	1
GO:0034219	carbohydrate transmembrane transport	1/37	119/17653	0.221604	0.316733	0.249909	PLA2G1B	1
GO:0046718	viral entry into host cell	1/37	119/17653	0.221604	0.316733	0.249909	FCN3	1
GO:0097530	granulocyte migration	1/37	119/17653	0.221604	0.316733	0.249909	PLA2G1B	1
GO:0006805	xenobiotic metabolic process	1/37	120/17653	0.223247	0.316749	0.249921	AOC3	1
GO:0010675	regulation of cellular carbohydrate metabolic process	1/37	120/17653	0.223247	0.316749	0.249921	FBP1	1
GO:0055088	lipid homeostasis	1/37	120/17653	0.223247	0.316749	0.249921	FABP4	1
GO:1903825	organic acid transmembrane transport	1/37	120/17653	0.223247	0.316749	0.249921	ATP1A2	1
GO:1905039	carboxylic acid transmembrane transport	1/37	120/17653	0.223247	0.316749	0.249921	ATP1A2	1
GO:0002683	negative regulation of immune system process	2/37	426/17653	0.22436	0.316749	0.249921	A2M/SFTPD	2
GO:0050708	regulation of protein secretion	2/37	426/17653	0.22436	0.316749	0.249921	CACNA2D2/PLA2G1B	2
GO:0006275	regulation of DNA replication	1/37	121/17653	0.224886	0.316749	0.249921	PLA2G1B	1
GO:0009135	purine nucleoside diphosphate metabolic process	1/37	121/17653	0.224886	0.316749	0.249921	FBP1	1
GO:0009179	purine ribonucleoside diphosphate metabolic process	1/37	121/17653	0.224886	0.316749	0.249921	FBP1	1
GO:0034763	negative regulation of transmembrane transport	1/37	121/17653	0.224886	0.316749	0.249921	ATP1A2	1
GO:0043467	regulation of generation of precursor metabolites and energy	1/37	121/17653	0.224886	0.316749	0.249921	FBP1	1
GO:0001838	embryonic epithelial tube formation	1/37	122/17653	0.226522	0.318648	0.25142	FOLR1	1
GO:0003158	endothelium development	1/37	123/17653	0.228154	0.318648	0.25142	CDH5	1
GO:0009185	ribonucleoside diphosphate metabolic process	1/37	123/17653	0.228154	0.318648	0.25142	FBP1	1
GO:0030010	establishment of cell polarity	1/37	123/17653	0.228154	0.318648	0.25142	CDH5	1
GO:0046939	nucleotide phosphorylation	1/37	123/17653	0.228154	0.318648	0.25142	FBP1	1
GO:0060359	response to ammonium ion	1/37	123/17653	0.228154	0.318648	0.25142	FOSB	1
GO:1902807	negative regulation of cell cycle G1/S phase transition	1/37	123/17653	0.228154	0.318648	0.25142	FHL1	1
GO:0003206	cardiac chamber morphogenesis	1/37	124/17653	0.229783	0.31977	0.252306	TEK	1
GO:0045834	positive regulation of lipid metabolic process	1/37	124/17653	0.229783	0.31977	0.252306	TEK	1
GO:0050729	positive regulation of inflammatory response	1/37	124/17653	0.229783	0.31977	0.252306	FABP4	1
GO:0001933	negative regulation of protein phosphorylation	2/37	435/17653	0.231346	0.32156	0.253718	TIMP3/FABP4	2
GO:0042391	regulation of membrane potential	2/37	438/17653	0.233679	0.324414	0.25597	ATP1A2/FHL1	2
GO:0002831	regulation of response to biotic stimulus	1/37	127/17653	0.234651	0.324987	0.256421	PGC	1
GO:0009855	determination of bilateral symmetry	1/37	127/17653	0.234651	0.324987	0.256421	FOLR1	1
GO:0052547	regulation of peptidase activity	2/37	441/17653	0.236013	0.325672	0.256962	TIMP3/A2M	2
GO:0006958	complement activation, classical pathway	1/37	128/17653	0.236266	0.325672	0.256962	C7	1
GO:0009799	specification of symmetry	1/37	128/17653	0.236266	0.325672	0.256962	FOLR1	1
GO:0097553	calcium ion transmembrane import into cytosol	1/37	128/17653	0.236266	0.325672	0.256962	ATP1A2	1
GO:0009314	response to radiation	2/37	442/17653	0.236792	0.326009	0.257228	FOS/ATP1A2	2
GO:0014065	phosphatidylinositol 3-kinase signaling	1/37	130/17653	0.239488	0.328166	0.25893	TEK	1
GO:0019359	nicotinamide nucleotide biosynthetic process	1/37	130/17653	0.239488	0.328166	0.25893	FBP1	1
GO:0019363	pyridine nucleotide biosynthetic process	1/37	130/17653	0.239488	0.328166	0.25893	FBP1	1
GO:0072175	epithelial tube formation	1/37	130/17653	0.239488	0.328166	0.25893	FOLR1	1
GO:0045807	positive regulation of endocytosis	1/37	131/17653	0.241094	0.329978	0.260359	SFTPD	1
GO:0034605	cellular response to heat	1/37	132/17653	0.242696	0.330674	0.260909	HSPB8	1
GO:0051250	negative regulation of lymphocyte activation	1/37	132/17653	0.242696	0.330674	0.260909	SFTPD	1
GO:0060048	cardiac muscle contraction	1/37	132/17653	0.242696	0.330674	0.260909	ATP1A2	1
GO:0003012	muscle system process	2/37	450/17653	0.243026	0.330674	0.260909	ATP1A2/EDNRB	2
GO:0046486	glycerolipid metabolic process	2/37	450/17653	0.243026	0.330674	0.260909	FABP4/PLA2G1B	2
GO:0031214	biomineral tissue development	1/37	133/17653	0.244296	0.330846	0.261044	CLEC3B	1
GO:0048565	digestive tract development	1/37	133/17653	0.244296	0.330846	0.261044	EDNRB	1
GO:0072525	pyridine-containing compound biosynthetic process	1/37	133/17653	0.244296	0.330846	0.261044	FBP1	1
GO:1902107	positive regulation of leukocyte differentiation	1/37	133/17653	0.244296	0.330846	0.261044	FOS	1
GO:0007586	digestion	1/37	134/17653	0.245892	0.330846	0.261044	PGC	1
GO:0030048	actin filament-based movement	1/37	134/17653	0.245892	0.330846	0.261044	ATP1A2	1
GO:0002791	regulation of peptide secretion	2/37	455/17653	0.246927	0.330846	0.261044	CACNA2D2/PLA2G1B	2
GO:0002224	toll-like receptor signaling pathway	1/37	135/17653	0.247484	0.330846	0.261044	SFTPD	1
GO:0006090	pyruvate metabolic process	1/37	135/17653	0.247484	0.330846	0.261044	FBP1	1
GO:0009308	amine metabolic process	1/37	135/17653	0.247484	0.330846	0.261044	AOC3	1
GO:0030260	entry into host cell	1/37	135/17653	0.247484	0.330846	0.261044	FCN3	1
GO:0044409	entry into host	1/37	135/17653	0.247484	0.330846	0.261044	FCN3	1
GO:0051806	entry into cell of other organism involved in symbiotic interaction	1/37	135/17653	0.247484	0.330846	0.261044	FCN3	1
GO:0051828	entry into other organism involved in symbiotic interaction	1/37	135/17653	0.247484	0.330846	0.261044	FCN3	1
GO:0007409	axonogenesis	2/37	456/17653	0.247707	0.330846	0.261044	PRELP/OGN	2
GO:0051346	negative regulation of hydrolase activity	2/37	456/17653	0.247707	0.330846	0.261044	TIMP3/A2M	2
GO:0006766	vitamin metabolic process	1/37	137/17653	0.25066	0.333257	0.262947	FOLR1	1
GO:0006865	amino acid transport	1/37	137/17653	0.25066	0.333257	0.262947	ATP1A2	1
GO:0072006	nephron development	1/37	137/17653	0.25066	0.333257	0.262947	TEK	1
GO:1903900	regulation of viral life cycle	1/37	137/17653	0.25066	0.333257	0.262947	FCN3	1
GO:0060041	retina development in camera-type eye	1/37	138/17653	0.252243	0.334978	0.264305	GPM6A	1
GO:0002455	humoral immune response mediated by circulating immunoglobulin	1/37	139/17653	0.253822	0.336691	0.265656	C7	1
GO:2000241	regulation of reproductive process	1/37	140/17653	0.255399	0.338396	0.267001	EDNRB	1
GO:0001508	action potential	1/37	141/17653	0.256972	0.33932	0.26773	ATP1A2	1
GO:0050777	negative regulation of immune response	1/37	141/17653	0.256972	0.33932	0.26773	A2M	1
GO:0051092	positive regulation of NF-kappaB transcription factor activity	1/37	141/17653	0.256972	0.33932	0.26773	PLA2G1B	1
GO:0006754	ATP biosynthetic process	1/37	142/17653	0.258542	0.340371	0.26856	FBP1	1
GO:0030534	adult behavior	1/37	142/17653	0.258542	0.340371	0.26856	ATP1A2	1
GO:0006644	phospholipid metabolic process	2/37	470/17653	0.258647	0.340371	0.26856	TEK/PLA2G1B	2
GO:0001764	neuron migration	1/37	143/17653	0.260108	0.341135	0.269163	GPM6A	1
GO:0009132	nucleoside diphosphate metabolic process	1/37	143/17653	0.260108	0.341135	0.269163	FBP1	1
GO:0035264	multicellular organism growth	1/37	143/17653	0.260108	0.341135	0.269163	CACNA2D2	1
GO:0035148	tube formation	1/37	144/17653	0.261672	0.342028	0.269867	FOLR1	1
GO:0043271	negative regulation of ion transport	1/37	144/17653	0.261672	0.342028	0.269867	ATP1A2	1
GO:1903169	regulation of calcium ion transmembrane transport	1/37	144/17653	0.261672	0.342028	0.269867	ATP1A2	1
GO:0055123	digestive system development	1/37	145/17653	0.263232	0.34368	0.271171	EDNRB	1
GO:1902600	proton transmembrane transport	1/37	146/17653	0.264789	0.345325	0.272469	ATP1A2	1
GO:0000187	activation of MAPK activity	1/37	147/17653	0.266343	0.346186	0.273148	PLA2G1B	1
GO:0008643	carbohydrate transport	1/37	147/17653	0.266343	0.346186	0.273148	PLA2G1B	1
GO:0035725	sodium ion transmembrane transport	1/37	147/17653	0.266343	0.346186	0.273148	ATP1A2	1
GO:0016331	morphogenesis of embryonic epithelium	1/37	148/17653	0.267894	0.347813	0.274431	FOLR1	1
GO:0042129	regulation of T cell proliferation	1/37	149/17653	0.269441	0.349431	0.275708	SFTPD	1
GO:0035051	cardiocyte differentiation	1/37	150/17653	0.270985	0.351042	0.27698	FOLR1	1
GO:0030856	regulation of epithelial cell differentiation	1/37	152/17653	0.274064	0.354635	0.279815	CDH5	1
GO:0007416	synapse assembly	1/37	153/17653	0.275599	0.35504	0.280134	GPM6A	1
GO:0009206	purine ribonucleoside triphosphate biosynthetic process	1/37	153/17653	0.275599	0.35504	0.280134	FBP1	1
GO:0016125	sterol metabolic process	1/37	153/17653	0.275599	0.35504	0.280134	CYP27A1	1
GO:0035821	modification of morphology or physiology of other organism	1/37	153/17653	0.275599	0.35504	0.280134	SFTPD	1
GO:0002695	negative regulation of leukocyte activation	1/37	154/17653	0.277131	0.355829	0.280757	SFTPD	1
GO:0009145	purine nucleoside triphosphate biosynthetic process	1/37	154/17653	0.277131	0.355829	0.280757	FBP1	1
GO:0010634	positive regulation of epithelial cell migration	1/37	154/17653	0.277131	0.355829	0.280757	TEK	1
GO:0009991	response to extracellular stimulus	2/37	495/17653	0.278211	0.356822	0.28154	FOS/FOLR1	2
GO:2001236	regulation of extrinsic apoptotic signaling pathway	1/37	155/17653	0.278659	0.357003	0.281683	TIMP3	1
GO:1901615	organic hydroxy compound metabolic process	2/37	497/17653	0.279776	0.35804	0.282501	CYP27A1/NPR1	2
GO:0021915	neural tube development	1/37	157/17653	0.281706	0.359717	0.283825	FOLR1	1
GO:0051897	positive regulation of protein kinase B signaling	1/37	157/17653	0.281706	0.359717	0.283825	TEK	1
GO:0003205	cardiac chamber development	1/37	158/17653	0.283225	0.360074	0.284106	TEK	1
GO:0007156	homophilic cell adhesion via plasma membrane adhesion molecules	1/37	158/17653	0.283225	0.360074	0.284106	CDH5	1
GO:0015718	monocarboxylic acid transport	1/37	158/17653	0.283225	0.360074	0.284106	PLA2G1B	1
GO:0048015	phosphatidylinositol-mediated signaling	1/37	158/17653	0.283225	0.360074	0.284106	TEK	1
GO:0009201	ribonucleoside triphosphate biosynthetic process	1/37	159/17653	0.284741	0.360817	0.284692	FBP1	1
GO:0022408	negative regulation of cell-cell adhesion	1/37	159/17653	0.284741	0.360817	0.284692	SFTPD	1
GO:0120032	regulation of plasma membrane bounded cell projection assembly	1/37	159/17653	0.284741	0.360817	0.284692	GPM6A	1
GO:0019935	cyclic-nucleotide-mediated signaling	1/37	160/17653	0.286254	0.362339	0.285893	EDNRB	1
GO:0048017	inositol lipid-mediated signaling	1/37	161/17653	0.287764	0.363458	0.286776	TEK	1
GO:0060491	regulation of cell projection assembly	1/37	161/17653	0.287764	0.363458	0.286776	GPM6A	1
GO:0001936	regulation of endothelial cell proliferation	1/37	162/17653	0.28927	0.364174	0.28734	TEK	1
GO:0030509	BMP signaling pathway	1/37	162/17653	0.28927	0.364174	0.28734	GDF10	1
GO:0055002	striated muscle cell development	1/37	162/17653	0.28927	0.364174	0.28734	CACNA2D2	1
GO:0006937	regulation of muscle contraction	1/37	165/17653	0.293771	0.367847	0.290239	ATP1A2	1
GO:0007519	skeletal muscle tissue development	1/37	165/17653	0.293771	0.367847	0.290239	FOS	1
GO:0009127	purine nucleoside monophosphate biosynthetic process	1/37	165/17653	0.293771	0.367847	0.290239	FBP1	1
GO:0009168	purine ribonucleoside monophosphate biosynthetic process	1/37	165/17653	0.293771	0.367847	0.290239	FBP1	1
GO:0048469	cell maturation	1/37	165/17653	0.293771	0.367847	0.290239	EDNRB	1
GO:0009166	nucleotide catabolic process	1/37	166/17653	0.295266	0.368923	0.291088	FBP1	1
GO:0062013	positive regulation of small molecule metabolic process	1/37	166/17653	0.295266	0.368923	0.291088	NPR1	1
GO:0030324	lung development	1/37	167/17653	0.296757	0.370388	0.292244	SFTPD	1
GO:0019362	pyridine nucleotide metabolic process	1/37	170/17653	0.301212	0.374741	0.295678	FBP1	1
GO:0046496	nicotinamide nucleotide metabolic process	1/37	170/17653	0.301212	0.374741	0.295678	FBP1	1
GO:1903708	positive regulation of hemopoiesis	1/37	170/17653	0.301212	0.374741	0.295678	FOS	1
GO:0009142	nucleoside triphosphate biosynthetic process	1/37	171/17653	0.302691	0.374854	0.295767	FBP1	1
GO:0030323	respiratory tube development	1/37	171/17653	0.302691	0.374854	0.295767	SFTPD	1
GO:0035265	organ growth	1/37	172/17653	0.304166	0.374854	0.295767	CACNA2D2	1
GO:0043901	negative regulation of multi-organism process	1/37	172/17653	0.304166	0.374854	0.295767	FCN3	1
GO:0050796	regulation of insulin secretion	1/37	172/17653	0.304166	0.374854	0.295767	CACNA2D2	1
GO:1901292	nucleoside phosphate catabolic process	1/37	172/17653	0.304166	0.374854	0.295767	FBP1	1
GO:0006941	striated muscle contraction	1/37	173/17653	0.305639	0.374854	0.295767	ATP1A2	1
GO:0043409	negative regulation of MAPK cascade	1/37	173/17653	0.305639	0.374854	0.295767	TIMP3	1
GO:0050866	negative regulation of cell activation	1/37	173/17653	0.305639	0.374854	0.295767	SFTPD	1
GO:0060538	skeletal muscle organ development	1/37	173/17653	0.305639	0.374854	0.295767	FOS	1
GO:2000377	regulation of reactive oxygen species metabolic process	1/37	173/17653	0.305639	0.374854	0.295767	FBLN5	1
GO:0006109	regulation of carbohydrate metabolic process	1/37	174/17653	0.307109	0.374854	0.295767	FBP1	1
GO:0009408	response to heat	1/37	174/17653	0.307109	0.374854	0.295767	HSPB8	1
GO:0042098	T cell proliferation	1/37	174/17653	0.307109	0.374854	0.295767	SFTPD	1
GO:0071222	cellular response to lipopolysaccharide	1/37	174/17653	0.307109	0.374854	0.295767	EDNRB	1
GO:0071466	cellular response to xenobiotic stimulus	1/37	174/17653	0.307109	0.374854	0.295767	AOC3	1
GO:0071772	response to BMP	1/37	174/17653	0.307109	0.374854	0.295767	GDF10	1
GO:0071773	cellular response to BMP stimulus	1/37	174/17653	0.307109	0.374854	0.295767	GDF10	1
GO:0002699	positive regulation of immune effector process	1/37	175/17653	0.308576	0.375461	0.296246	PGC	1
GO:0072524	pyridine-containing compound metabolic process	1/37	175/17653	0.308576	0.375461	0.296246	FBP1	1
GO:2000045	regulation of G1/S transition of mitotic cell cycle	1/37	175/17653	0.308576	0.375461	0.296246	FHL1	1
GO:0001935	endothelial cell proliferation	1/37	176/17653	0.310039	0.376453	0.297029	TEK	1
GO:2001235	positive regulation of apoptotic signaling pathway	1/37	176/17653	0.310039	0.376453	0.297029	TIMP3	1
GO:0055001	muscle cell development	1/37	177/17653	0.3115	0.377832	0.298117	CACNA2D2	1
GO:0009156	ribonucleoside monophosphate biosynthetic process	1/37	178/17653	0.312958	0.378809	0.298888	FBP1	1
GO:0048639	positive regulation of developmental growth	1/37	178/17653	0.312958	0.378809	0.298888	CACNA2D2	1
GO:0016052	carbohydrate catabolic process	1/37	179/17653	0.314412	0.379779	0.299653	FBP1	1
GO:0038095	Fc-epsilon receptor signaling pathway	1/37	179/17653	0.314412	0.379779	0.299653	FOS	1
GO:0071219	cellular response to molecule of bacterial origin	1/37	182/17653	0.318759	0.384629	0.30348	EDNRB	1
GO:0030278	regulation of ossification	1/37	185/17653	0.323078	0.389436	0.307273	GDF10	1
GO:0006694	steroid biosynthetic process	1/37	186/17653	0.324512	0.390355	0.307998	CYP27A1	1
GO:0031099	regeneration	1/37	186/17653	0.324512	0.390355	0.307998	FOLR1	1
GO:0006733	oxidoreduction coenzyme metabolic process	1/37	187/17653	0.325943	0.390862	0.308398	FBP1	1
GO:0008037	cell recognition	1/37	187/17653	0.325943	0.390862	0.308398	FCN3	1
GO:0060348	bone development	1/37	187/17653	0.325943	0.390862	0.308398	TEK	1
GO:0006006	glucose metabolic process	1/37	189/17653	0.328795	0.393471	0.310457	FBP1	1
GO:0009124	nucleoside monophosphate biosynthetic process	1/37	189/17653	0.328795	0.393471	0.310457	FBP1	1
GO:0002573	myeloid leukocyte differentiation	1/37	191/17653	0.331637	0.395649	0.312175	FOS	1
GO:0007626	locomotory behavior	1/37	191/17653	0.331637	0.395649	0.312175	ATP1A2	1
GO:0010810	regulation of cell-substrate adhesion	1/37	191/17653	0.331637	0.395649	0.312175	TEK	1
GO:0050679	positive regulation of epithelial cell proliferation	1/37	192/17653	0.333053	0.396931	0.313186	TEK	1
GO:0060541	respiratory system development	1/37	193/17653	0.334466	0.397799	0.313872	SFTPD	1
GO:1902806	regulation of cell cycle G1/S phase transition	1/37	193/17653	0.334466	0.397799	0.313872	FHL1	1
GO:0007623	circadian rhythm	1/37	195/17653	0.337284	0.40074	0.316192	PTGDS	1
GO:0050792	regulation of viral process	1/37	196/17653	0.338688	0.401998	0.317185	FCN3	1
GO:0016064	immunoglobulin mediated immune response	1/37	197/17653	0.34009	0.40325	0.318172	C7	1
GO:0010389	regulation of G2/M transition of mitotic cell cycle	1/37	198/17653	0.341489	0.404083	0.31883	FHL1	1
GO:0019724	B cell mediated immunity	1/37	198/17653	0.341489	0.404083	0.31883	C7	1
GO:0071229	cellular response to acid chemical	1/37	200/17653	0.344278	0.406969	0.321107	FOLR1	1
GO:0002064	epithelial cell development	1/37	201/17653	0.345668	0.407369	0.321423	CDH5	1
GO:0032869	cellular response to insulin stimulus	1/37	201/17653	0.345668	0.407369	0.321423	PLA2G1B	1
GO:0050670	regulation of lymphocyte proliferation	1/37	201/17653	0.345668	0.407369	0.321423	SFTPD	1
GO:0030073	insulin secretion	1/37	202/17653	0.347055	0.408176	0.322059	CACNA2D2	1
GO:0032944	regulation of mononuclear cell proliferation	1/37	202/17653	0.347055	0.408176	0.322059	SFTPD	1
GO:0045665	negative regulation of neuron differentiation	1/37	203/17653	0.348439	0.408976	0.322691	EDNRB	1
GO:0090276	regulation of peptide hormone secretion	1/37	203/17653	0.348439	0.408976	0.322691	CACNA2D2	1
GO:0071216	cellular response to biotic stimulus	1/37	204/17653	0.349821	0.410184	0.323643	EDNRB	1
GO:0001649	osteoblast differentiation	1/37	205/17653	0.3512	0.410557	0.323938	GDF10	1
GO:0006888	ER to Golgi vesicle-mediated transport	1/37	205/17653	0.3512	0.410557	0.323938	FOLR1	1
GO:0007601	visual perception	1/37	205/17653	0.3512	0.410557	0.323938	TIMP3	1
GO:0007584	response to nutrient	1/37	207/17653	0.353948	0.413355	0.326146	FOLR1	1
GO:0031669	cellular response to nutrient levels	1/37	208/17653	0.355319	0.414123	0.326751	FOLR1	1
GO:0044242	cellular lipid catabolic process	1/37	208/17653	0.355319	0.414123	0.326751	FABP4	1
GO:0048705	skeletal system morphogenesis	1/37	209/17653	0.356686	0.414884	0.327352	TEK	1
GO:0050953	sensory perception of light stimulus	1/37	209/17653	0.356686	0.414884	0.327352	TIMP3	1
GO:0010594	regulation of endothelial cell migration	1/37	210/17653	0.35805	0.416055	0.328276	TEK	1
GO:0001894	tissue homeostasis	1/37	211/17653	0.359412	0.416803	0.328866	SFTPD	1
GO:0051701	interaction with host	1/37	211/17653	0.359412	0.416803	0.328866	FCN3	1
GO:0070663	regulation of leukocyte proliferation	1/37	212/17653	0.360771	0.417962	0.329781	SFTPD	1
GO:0034404	nucleobase-containing small molecule biosynthetic process	1/37	215/17653	0.364831	0.422245	0.33316	FBP1	1
GO:1902749	regulation of cell cycle G2/M phase transition	1/37	216/17653	0.366179	0.423383	0.334058	FHL1	1
GO:0051495	positive regulation of cytoskeleton organization	1/37	217/17653	0.367524	0.424515	0.334951	TEK	1
GO:0051896	regulation of protein kinase B signaling	1/37	218/17653	0.368866	0.425642	0.335841	TEK	1
GO:0097191	extrinsic apoptotic signaling pathway	1/37	219/17653	0.370205	0.426764	0.336726	TIMP3	1
GO:0051054	positive regulation of DNA metabolic process	1/37	220/17653	0.371542	0.427881	0.337607	PLA2G1B	1
GO:0016051	carbohydrate biosynthetic process	1/37	221/17653	0.372876	0.428567	0.338148	FBP1	1
GO:0046488	phosphatidylinositol metabolic process	1/37	221/17653	0.372876	0.428567	0.338148	PLA2G1B	1
GO:0002440	production of molecular mediator of immune response	1/37	223/17653	0.375535	0.430772	0.339888	PGC	1
GO:0006814	sodium ion transport	1/37	223/17653	0.375535	0.430772	0.339888	ATP1A2	1
GO:0046434	organophosphate catabolic process	1/37	224/17653	0.376861	0.431866	0.340751	FBP1	1
GO:0030100	regulation of endocytosis	1/37	229/17653	0.383448	0.438981	0.346365	SFTPD	1
GO:0019318	hexose metabolic process	1/37	230/17653	0.384757	0.440047	0.347206	FBP1	1
GO:0046777	protein autophosphorylation	1/37	235/17653	0.391263	0.447047	0.35273	TEK	1
GO:1901991	negative regulation of mitotic cell cycle phase transition	1/37	236/17653	0.392556	0.448084	0.353548	FHL1	1
GO:0050714	positive regulation of protein secretion	1/37	238/17653	0.395134	0.450585	0.355521	PLA2G1B	1
GO:0070374	positive regulation of ERK1 and ERK2 cascade	1/37	239/17653	0.396419	0.451607	0.356327	TEK	1
GO:1901617	organic hydroxy compound biosynthetic process	1/37	240/17653	0.397702	0.452624	0.35713	CYP27A1	1
GO:0009108	coenzyme biosynthetic process	1/37	242/17653	0.400258	0.4542	0.358373	FBP1	1
GO:0090257	regulation of muscle system process	1/37	242/17653	0.400258	0.4542	0.358373	ATP1A2	1
GO:0098742	cell-cell adhesion via plasma-membrane adhesion molecules	1/37	242/17653	0.400258	0.4542	0.358373	CDH5	1
GO:0030072	peptide hormone secretion	1/37	243/17653	0.401533	0.454758	0.358813	CACNA2D2	1
GO:0046474	glycerophospholipid biosynthetic process	1/37	243/17653	0.401533	0.454758	0.358813	PLA2G1B	1
GO:0045637	regulation of myeloid cell differentiation	1/37	244/17653	0.402805	0.455311	0.359249	FOS	1
GO:0046578	regulation of Ras protein signal transduction	1/37	244/17653	0.402805	0.455311	0.359249	FBP1	1
GO:0001818	negative regulation of cytokine production	1/37	245/17653	0.404074	0.455858	0.359682	SFTPD	1
GO:0051091	positive regulation of DNA binding transcription factor activity	1/37	245/17653	0.404074	0.455858	0.359682	PLA2G1B	1
GO:0006836	neurotransmitter transport	1/37	246/17653	0.405341	0.456401	0.36011	ATP1A2	1
GO:0038093	Fc receptor signaling pathway	1/37	246/17653	0.405341	0.456401	0.36011	FOS	1
GO:0043542	endothelial cell migration	1/37	249/17653	0.409125	0.459771	0.362769	TEK	1
GO:0051650	establishment of vesicle localization	1/37	249/17653	0.409125	0.459771	0.362769	FOLR1	1
GO:0000086	G2/M transition of mitotic cell cycle	1/37	250/17653	0.410381	0.460737	0.363531	FHL1	1
GO:0043491	protein kinase B signaling	1/37	252/17653	0.412886	0.463101	0.365397	TEK	1
GO:0032868	response to insulin	1/37	254/17653	0.41538	0.46545	0.367249	PLA2G1B	1
GO:0007162	negative regulation of cell adhesion	1/37	255/17653	0.416623	0.466393	0.367994	SFTPD	1
GO:1901988	negative regulation of cell cycle phase transition	1/37	256/17653	0.417864	0.466882	0.36838	FHL1	1
GO:1902105	regulation of leukocyte differentiation	1/37	256/17653	0.417864	0.466882	0.36838	FOS	1
GO:0002793	positive regulation of peptide secretion	1/37	259/17653	0.42157	0.47012	0.370934	PLA2G1B	1
GO:0050768	negative regulation of neurogenesis	1/37	259/17653	0.42157	0.47012	0.370934	EDNRB	1
GO:0045927	positive regulation of growth	1/37	260/17653	0.422801	0.470138	0.370949	CACNA2D2	1
GO:0046651	lymphocyte proliferation	1/37	260/17653	0.422801	0.470138	0.370949	SFTPD	1
GO:0071383	cellular response to steroid hormone stimulus	1/37	260/17653	0.422801	0.470138	0.370949	ATP1A2	1
GO:0046883	regulation of hormone secretion	1/37	261/17653	0.424029	0.470603	0.371315	CACNA2D2	1
GO:0051648	vesicle localization	1/37	261/17653	0.424029	0.470603	0.371315	FOLR1	1
GO:0032943	mononuclear cell proliferation	1/37	262/17653	0.425254	0.471063	0.371678	SFTPD	1
GO:0044262	cellular carbohydrate metabolic process	1/37	262/17653	0.425254	0.471063	0.371678	FBP1	1
GO:0006469	negative regulation of protein kinase activity	1/37	263/17653	0.426477	0.47107	0.371684	FABP4	1
GO:0060828	regulation of canonical Wnt signaling pathway	1/37	263/17653	0.426477	0.47107	0.371684	FOLR1	1
GO:0098656	anion transmembrane transport	1/37	263/17653	0.426477	0.47107	0.371684	ATP1A2	1
GO:0001822	kidney development	1/37	264/17653	0.427697	0.471969	0.372394	TEK	1
GO:0044839	cell cycle G2/M phase transition	1/37	267/17653	0.431343	0.475541	0.375212	FHL1	1
GO:0043406	positive regulation of MAP kinase activity	1/37	268/17653	0.432553	0.476423	0.375908	PLA2G1B	1
GO:0010632	regulation of epithelial cell migration	1/37	269/17653	0.43376	0.477301	0.3766	TEK	1
GO:0045017	glycerolipid biosynthetic process	1/37	272/17653	0.437368	0.480361	0.379015	PLA2G1B	1
GO:0090287	regulation of cellular response to growth factor stimulus	1/37	272/17653	0.437368	0.480361	0.379015	FOLR1	1
GO:0005996	monosaccharide metabolic process	1/37	273/17653	0.438566	0.481222	0.379694	FBP1	1
GO:0000082	G1/S transition of mitotic cell cycle	1/37	276/17653	0.442144	0.484234	0.38207	FHL1	1
GO:0048511	rhythmic process	1/37	276/17653	0.442144	0.484234	0.38207	PTGDS	1
GO:0051961	negative regulation of nervous system development	1/37	278/17653	0.444518	0.485917	0.383398	EDNRB	1
GO:0070661	leukocyte proliferation	1/37	278/17653	0.444518	0.485917	0.383398	SFTPD	1
GO:0051146	striated muscle cell differentiation	1/37	279/17653	0.445701	0.486752	0.384057	CACNA2D2	1
GO:0072001	renal system development	1/37	280/17653	0.446881	0.487583	0.384713	TEK	1
GO:1901214	regulation of neuron death	1/37	281/17653	0.448059	0.488409	0.385365	FOS	1
GO:0033673	negative regulation of kinase activity	1/37	283/17653	0.450408	0.49051	0.387022	FABP4	1
GO:0008654	phospholipid biosynthetic process	1/37	287/17653	0.455076	0.494666	0.390302	PLA2G1B	1
GO:0071356	cellular response to tumor necrosis factor	1/37	287/17653	0.455076	0.494666	0.390302	FABP4	1
GO:0048562	embryonic organ morphogenesis	1/37	288/17653	0.456237	0.495465	0.390932	FOLR1	1
GO:0043414	macromolecule methylation	1/37	294/17653	0.463153	0.502505	0.396487	FOS	1
GO:0044843	cell cycle G1/S phase transition	1/37	295/17653	0.464297	0.503277	0.397096	FHL1	1
GO:0006260	DNA replication	1/37	296/17653	0.465439	0.504045	0.397702	PLA2G1B	1
GO:0043010	camera-type eye development	1/37	297/17653	0.466578	0.504808	0.398304	GPM6A	1
GO:0051188	cofactor biosynthetic process	1/37	298/17653	0.467715	0.505568	0.398903	FBP1	1
GO:0010721	negative regulation of cell development	1/37	301/17653	0.471113	0.508767	0.401428	EDNRB	1
GO:1903037	regulation of leukocyte cell-cell adhesion	1/37	302/17653	0.472241	0.509511	0.402015	SFTPD	1
GO:0034612	response to tumor necrosis factor	1/37	305/17653	0.47561	0.51267	0.404508	FABP4	1
GO:0046879	hormone secretion	1/37	306/17653	0.476728	0.5134	0.405083	CACNA2D2	1
GO:0001505	regulation of neurotransmitter levels	1/37	308/17653	0.478958	0.515323	0.406601	ATP1A2	1
GO:0051348	negative regulation of transferase activity	1/37	309/17653	0.48007	0.516042	0.407167	FABP4	1
GO:0071214	cellular response to abiotic stimulus	1/37	310/17653	0.481179	0.516279	0.407355	ATP1A2	1
GO:0104004	cellular response to environmental stimulus	1/37	310/17653	0.481179	0.516279	0.407355	ATP1A2	1
GO:0008202	steroid metabolic process	1/37	311/17653	0.482286	0.516989	0.407915	CYP27A1	1
GO:0002460	adaptive immune response based on somatic recombination of immune receptors built from immunoglobulin superfamily domains	1/37	314/17653	0.485592	0.51953	0.40992	C7	1
GO:0051235	maintenance of location	1/37	314/17653	0.485592	0.51953	0.40992	ATP1A2	1
GO:0002449	lymphocyte mediated immunity	1/37	315/17653	0.48669	0.51953	0.40992	C7	1
GO:0001655	urogenital system development	1/37	316/17653	0.487786	0.51953	0.40992	TEK	1
GO:0019058	viral life cycle	1/37	316/17653	0.487786	0.51953	0.40992	FCN3	1
GO:0060562	epithelial tube morphogenesis	1/37	316/17653	0.487786	0.51953	0.40992	FOLR1	1
GO:0070997	neuron death	1/37	316/17653	0.487786	0.51953	0.40992	FOS	1
GO:0060070	canonical Wnt signaling pathway	1/37	317/17653	0.488879	0.520217	0.410462	FOLR1	1
GO:0009914	hormone transport	1/37	318/17653	0.48997	0.520901	0.411002	CACNA2D2	1
GO:0045930	negative regulation of mitotic cell cycle	1/37	319/17653	0.491058	0.521581	0.411538	FHL1	1
GO:0016042	lipid catabolic process	1/37	320/17653	0.492145	0.522258	0.412072	FABP4	1
GO:0050863	regulation of T cell activation	1/37	321/17653	0.493229	0.52293	0.412603	SFTPD	1
GO:0048638	regulation of developmental growth	1/37	323/17653	0.49539	0.524743	0.414033	CACNA2D2	1
GO:0010631	epithelial cell migration	1/37	324/17653	0.496468	0.525405	0.414556	TEK	1
GO:0046677	response to antibiotic	1/37	326/17653	0.498616	0.527199	0.415971	AOC3	1
GO:0090132	epithelium migration	1/37	327/17653	0.499686	0.52785	0.416485	TEK	1
GO:0032147	activation of protein kinase activity	1/37	328/17653	0.500755	0.528498	0.416996	PLA2G1B	1
GO:0001101	response to acid chemical	1/37	329/17653	0.501821	0.529143	0.417505	FOLR1	1
GO:0032956	regulation of actin cytoskeleton organization	1/37	331/17653	0.503947	0.530903	0.418893	TEK	1
GO:0090130	tissue migration	1/37	333/17653	0.506064	0.53265	0.420272	TEK	1
GO:0007159	leukocyte cell-cell adhesion	1/37	335/17653	0.508172	0.534385	0.421641	SFTPD	1
GO:0007596	blood coagulation	1/37	341/17653	0.514444	0.540492	0.426459	A2M	1
GO:0006869	lipid transport	1/37	343/17653	0.516517	0.541796	0.427488	PLA2G1B	1
GO:0001654	eye development	1/37	344/17653	0.517551	0.541796	0.427488	GPM6A	1
GO:0030111	regulation of Wnt signaling pathway	1/37	344/17653	0.517551	0.541796	0.427488	FOLR1	1
GO:0043405	regulation of MAP kinase activity	1/37	344/17653	0.517551	0.541796	0.427488	PLA2G1B	1
GO:0001666	response to hypoxia	1/37	346/17653	0.519611	0.542975	0.428418	TEK	1
GO:0007599	hemostasis	1/37	346/17653	0.519611	0.542975	0.428418	A2M	1
GO:0050817	coagulation	1/37	347/17653	0.520638	0.543559	0.428879	A2M	1
GO:0010948	negative regulation of cell cycle process	1/37	350/17653	0.523706	0.545782	0.430633	FHL1	1
GO:0045862	positive regulation of proteolysis	1/37	350/17653	0.523706	0.545782	0.430633	CLEC3B	1
GO:0031346	positive regulation of cell projection organization	1/37	353/17653	0.526755	0.548467	0.432752	GPM6A	1
GO:0036293	response to decreased oxygen levels	1/37	354/17653	0.527767	0.548607	0.432862	TEK	1
GO:0032259	methylation	1/37	355/17653	0.528777	0.548607	0.432862	FOS	1
GO:0042176	regulation of protein catabolic process	1/37	355/17653	0.528777	0.548607	0.432862	TIMP3	1
GO:0071902	positive regulation of protein serine/threonine kinase activity	1/37	355/17653	0.528777	0.548607	0.432862	PLA2G1B	1
GO:0048193	Golgi vesicle transport	1/37	360/17653	0.533796	0.55332	0.436581	FOLR1	1
GO:1903532	positive regulation of secretion by cell	1/37	361/17653	0.534794	0.553859	0.437007	PLA2G1B	1
GO:0006650	glycerophospholipid metabolic process	1/37	362/17653	0.535789	0.554396	0.43743	PLA2G1B	1
GO:0019216	regulation of lipid metabolic process	1/37	366/17653	0.53975	0.557998	0.440272	TEK	1
GO:0010876	lipid localization	1/37	377/17653	0.550474	0.568578	0.44862	PLA2G1B	1
GO:0070482	response to oxygen levels	1/37	378/17653	0.551437	0.569048	0.44899	TEK	1
GO:0014706	striated muscle tissue development	1/37	379/17653	0.552397	0.569048	0.44899	FOS	1
GO:0018108	peptidyl-tyrosine phosphorylation	1/37	379/17653	0.552397	0.569048	0.44899	TEK	1
GO:0018212	peptidyl-tyrosine modification	1/37	382/17653	0.555268	0.571498	0.450924	TEK	1
GO:2001233	regulation of apoptotic signaling pathway	1/37	383/17653	0.55622	0.571972	0.451298	TIMP3	1
GO:0007015	actin filament organization	1/37	388/17653	0.560954	0.575821	0.454335	PLA2G1B	1
GO:0022407	regulation of cell-cell adhesion	1/37	388/17653	0.560954	0.575821	0.454335	SFTPD	1
GO:0045785	positive regulation of cell adhesion	1/37	392/17653	0.564706	0.57916	0.45697	TEK	1
GO:0060249	anatomical structure homeostasis	1/37	393/17653	0.565639	0.579606	0.457321	SFTPD	1
GO:0030099	myeloid cell differentiation	1/37	394/17653	0.566571	0.580048	0.45767	FOS	1
GO:0060537	muscle tissue development	1/37	396/17653	0.568427	0.581437	0.458766	FOS	1
GO:0051052	regulation of DNA metabolic process	1/37	399/17653	0.571197	0.583756	0.460596	PLA2G1B	1
GO:0016050	vesicle organization	1/37	402/17653	0.57395	0.586054	0.462409	FOLR1	1
GO:0043547	positive regulation of GTPase activity	1/37	407/17653	0.5785	0.590182	0.465666	A2M	1
GO:1901990	regulation of mitotic cell cycle phase transition	1/37	419/17653	0.589228	0.600599	0.473885	FHL1	1
GO:0007389	pattern specification process	1/37	424/17653	0.593619	0.604544	0.476998	FOLR1	1
GO:0051222	positive regulation of protein transport	1/37	427/17653	0.596232	0.606673	0.478678	PLA2G1B	1
GO:0048568	embryonic organ development	1/37	428/17653	0.597099	0.607024	0.478955	FOLR1	1
GO:0023061	signal release	1/37	435/17653	0.603119	0.612609	0.483361	CACNA2D2	1
GO:0051656	establishment of organelle localization	1/37	450/17653	0.615726	0.624323	0.492604	FOLR1	1
GO:1903706	regulation of hemopoiesis	1/37	450/17653	0.615726	0.624323	0.492604	FOS	1
GO:1901987	regulation of cell cycle phase transition	1/37	454/17653	0.619022	0.627117	0.494809	FHL1	1
GO:0051249	regulation of lymphocyte activation	1/37	457/17653	0.621476	0.629055	0.496337	SFTPD	1
GO:0051051	negative regulation of transport	1/37	460/17653	0.623914	0.630973	0.497851	ATP1A2	1
GO:0016311	dephosphorylation	1/37	461/17653	0.624723	0.631226	0.49805	FBP1	1
GO:1904951	positive regulation of establishment of protein localization	1/37	462/17653	0.625531	0.631226	0.49805	PLA2G1B	1
GO:0007265	Ras protein signal transduction	1/37	463/17653	0.626337	0.631226	0.49805	FBP1	1
GO:0042110	T cell activation	1/37	463/17653	0.626337	0.631226	0.49805	SFTPD	1
GO:0031667	response to nutrient levels	1/37	465/17653	0.627944	0.632297	0.498895	FOLR1	1
GO:0002768	immune response-regulating cell surface receptor signaling pathway	1/37	482/17653	0.641333	0.643549	0.507773	FOS	1
GO:0006914	autophagy	1/37	482/17653	0.641333	0.643549	0.507773	PGC	1
GO:0043087	regulation of GTPase activity	1/37	482/17653	0.641333	0.643549	0.507773	A2M	1
GO:0061919	process utilizing autophagic mechanism	1/37	482/17653	0.641333	0.643549	0.507773	PGC	1
GO:0002521	leukocyte differentiation	1/37	483/17653	0.642106	0.643768	0.507947	FOS	1
GO:0030335	positive regulation of cell migration	1/37	486/17653	0.644415	0.645526	0.509334	TEK	1
GO:0060627	regulation of vesicle-mediated transport	1/37	490/17653	0.647471	0.648029	0.511308	SFTPD	1
GO:0002446	neutrophil mediated immunity	1/37	500/17653	0.655	0.655	0.516808	PLA2G1B	1

## Sheet: downMF
Supplementary table 3: GO molecular function enrichment analysis results for down-regulated genes
ID	Description	GeneRatio	BgRatio	pvalue	p.adjust	qvalue	geneID	Count
GO:0033293	monocarboxylic acid binding	3/36	61/17548	0.000262975	0.0378238	0.0271852	PTGDS/FABP4/PLA2G1B	3
GO:0031406	carboxylic acid binding	4/36	189/17548	0.000586416	0.0378238	0.0271852	PTGDS/FABP4/FOLR1/PLA2G1B	4
GO:0043177	organic acid binding	4/36	191/17548	0.000610061	0.0378238	0.0271852	PTGDS/FABP4/FOLR1/PLA2G1B	4
GO:0042562	hormone binding	3/36	94/17548	0.000935027	0.0434788	0.0312496	ATP1A2/NPR1/EDNRB	3
GO:0005504	fatty acid binding	2/36	28/17548	0.00149574	0.0556417	0.0399915	PTGDS/FABP4	2
GO:0030246	carbohydrate binding	4/36	266/17548	0.0020762	0.0643623	0.0462593	FBP1/SFTPD/CLEC3B/FCN3	4
GO:0019838	growth factor binding	3/36	133/17548	0.00253132	0.0672608	0.0483425	A2M/WISP2/TEK	3
GO:0017046	peptide hormone binding	2/36	42/17548	0.00334611	0.0777969	0.0559152	NPR1/EDNRB	2
GO:0008201	heparin binding	3/36	158/17548	0.00411261	0.084994	0.061088	PRELP/WISP2/CLEC3B	3
GO:0048306	calcium-dependent protein binding	2/36	59/17548	0.00650576	0.121007	0.0869717	DMBT1/A2M	2
GO:0048029	monosaccharide binding	2/36	69/17548	0.00880651	0.141875	0.10197	FBP1/SFTPD	2
GO:0005539	glycosaminoglycan binding	3/36	215/17548	0.0096175	0.141875	0.10197	PRELP/WISP2/CLEC3B	3
GO:1901681	sulfur compound binding	3/36	235/17548	0.012228	0.141875	0.10197	PRELP/WISP2/CLEC3B	3
GO:0038024	cargo receptor activity	2/36	85/17548	0.0131293	0.141875	0.10197	DMBT1/FOLR1	2
GO:0004497	monooxygenase activity	2/36	101/17548	0.0181963	0.141875	0.10197	CYP27A1/CYP4B1	2
GO:0015643	toxic substance binding	1/36	10/17548	0.020332	0.141875	0.10197	CYP4B1	1
GO:0016208	AMP binding	1/36	10/17548	0.020332	0.141875	0.10197	FBP1	1
GO:0019203	carbohydrate phosphatase activity	1/36	10/17548	0.020332	0.141875	0.10197	FBP1	1
GO:0031702	type 1 angiotensin receptor binding	1/36	10/17548	0.020332	0.141875	0.10197	EDNRB	1
GO:0050308	sugar-phosphatase activity	1/36	10/17548	0.020332	0.141875	0.10197	FBP1	1
GO:0031701	angiotensin receptor binding	1/36	11/17548	0.0223429	0.141875	0.10197	EDNRB	1
GO:0032052	bile acid binding	1/36	11/17548	0.0223429	0.141875	0.10197	PLA2G1B	1
GO:0005178	integrin binding	2/36	118/17548	0.0243395	0.141875	0.10197	FBLN5/WISP2	2
GO:0005391	sodium:potassium-exchanging ATPase activity	1/36	12/17548	0.0243499	0.141875	0.10197	ATP1A2	1
GO:0005542	folic acid binding	1/36	12/17548	0.0243499	0.141875	0.10197	FOLR1	1
GO:0008556	potassium-transporting ATPase activity	1/36	12/17548	0.0243499	0.141875	0.10197	ATP1A2	1
GO:0044325	ion channel binding	2/36	119/17548	0.024724	0.141875	0.10197	CDH5/FHL1	2
GO:0033218	amide binding	3/36	308/17548	0.0249478	0.141875	0.10197	NPR1/FOLR1/EDNRB	3
GO:0005262	calcium channel activity	2/36	120/17548	0.025111	0.141875	0.10197	CACNA2D2/GPM6A	2
GO:0031402	sodium ion binding	1/36	13/17548	0.0263528	0.141875	0.10197	ATP1A2	1
GO:0004089	carbonate dehydratase activity	1/36	14/17548	0.0283517	0.141875	0.10197	CA4	1
GO:0072349	modified amino acid transmembrane transporter activity	1/36	14/17548	0.0283517	0.141875	0.10197	FOLR1	1
GO:0020037	heme binding	2/36	130/17548	0.0291166	0.141875	0.10197	CYP27A1/CYP4B1	2
GO:0008191	metalloendopeptidase inhibitor activity	1/36	15/17548	0.0303467	0.141875	0.10197	TIMP3	1
GO:0030955	potassium ion binding	1/36	15/17548	0.0303467	0.141875	0.10197	ATP1A2	1
GO:0002020	protease binding	2/36	133/17548	0.0303652	0.141875	0.10197	TIMP3/A2M	2
GO:0008528	G-protein coupled peptide receptor activity	2/36	133/17548	0.0303652	0.141875	0.10197	NPR1/EDNRB	2
GO:0001653	peptide receptor activity	2/36	134/17548	0.0307861	0.141875	0.10197	NPR1/EDNRB	2
GO:0046906	tetrapyrrole binding	2/36	140/17548	0.0333602	0.141875	0.10197	CYP27A1/CYP4B1	2
GO:0015085	calcium ion transmembrane transporter activity	2/36	141/17548	0.0337972	0.141875	0.10197	CACNA2D2/GPM6A	2
GO:0004383	guanylate cyclase activity	1/36	17/17548	0.0343246	0.141875	0.10197	NPR1	1
GO:0008329	signaling pattern recognition receptor activity	1/36	17/17548	0.0343246	0.141875	0.10197	DMBT1	1
GO:0016641	oxidoreductase activity, acting on the CH-NH2 group of donors, oxygen as acceptor	1/36	17/17548	0.0343246	0.141875	0.10197	AOC3	1
GO:0038187	pattern recognition receptor activity	1/36	17/17548	0.0343246	0.141875	0.10197	DMBT1	1
GO:0048038	quinone binding	1/36	17/17548	0.0343246	0.141875	0.10197	AOC3	1
GO:0004016	adenylate cyclase activity	1/36	18/17548	0.0363076	0.146808	0.105515	NPR1	1
GO:0031420	alkali metal ion binding	1/36	20/17548	0.0402618	0.146808	0.105515	ATP1A2	1
GO:0004602	glutathione peroxidase activity	1/36	21/17548	0.042233	0.146808	0.105515	GPX3	1
GO:0102567	phospholipase A2 activity (consuming 1,2-dipalmitoylphosphatidylcholine)	1/36	21/17548	0.042233	0.146808	0.105515	PLA2G1B	1
GO:0102568	phospholipase A2 activity consuming 1,2-dioleoylphosphatidylethanolamine)	1/36	21/17548	0.042233	0.146808	0.105515	PLA2G1B	1
GO:0016705	oxidoreductase activity, acting on paired donors, with incorporation or reduction of molecular oxygen	2/36	160/17548	0.0425187	0.146808	0.105515	CYP27A1/CYP4B1	2
GO:0005506	iron ion binding	2/36	162/17548	0.0434814	0.146808	0.105515	CYP27A1/CYP4B1	2
GO:0008083	growth factor activity	2/36	163/17548	0.0439658	0.146808	0.105515	OGN/GDF10	2
GO:0016638	oxidoreductase activity, acting on the CH-NH2 group of donors	1/36	22/17548	0.0442002	0.146808	0.105515	AOC3	1
GO:0016849	phosphorus-oxygen lyase activity	1/36	22/17548	0.0442002	0.146808	0.105515	NPR1	1
GO:0070330	aromatase activity	1/36	22/17548	0.0442002	0.146808	0.105515	CYP4B1	1
GO:0009975	cyclase activity	1/36	23/17548	0.0461635	0.148042	0.106402	NPR1	1
GO:0070412	R-SMAD binding	1/36	23/17548	0.0461635	0.148042	0.106402	FOS	1
GO:0004866	endopeptidase inhibitor activity	2/36	173/17548	0.0489203	0.150235	0.107979	TIMP3/A2M	2
GO:0004190	aspartic-type endopeptidase activity	1/36	25/17548	0.0500783	0.150235	0.107979	PGC	1
GO:0019956	chemokine binding	1/36	25/17548	0.0500783	0.150235	0.107979	A2M	1
GO:0090482	vitamin transmembrane transporter activity	1/36	25/17548	0.0500783	0.150235	0.107979	FOLR1	1
GO:0061135	endopeptidase regulator activity	2/36	179/17548	0.0519867	0.150243	0.107985	TIMP3/A2M	2
GO:0070001	aspartic-type peptidase activity	1/36	26/17548	0.0520299	0.150243	0.107985	PGC	1
GO:0016829	lyase activity	2/36	180/17548	0.0525044	0.150243	0.107985	NPR1/CA4	2
GO:0030414	peptidase inhibitor activity	2/36	182/17548	0.0535454	0.150901	0.108457	TIMP3/A2M	2
GO:0005520	insulin-like growth factor binding	1/36	29/17548	0.0578612	0.159524	0.114655	WISP2	1
GO:0001076	transcription factor activity, RNA polymerase II transcription factor binding	2/36	191/17548	0.0583208	0.159524	0.114655	FOS/FBP1	2
GO:0001530	lipopolysaccharide binding	1/36	31/17548	0.0617294	0.164024	0.117889	SFTPD	1
GO:0016712	oxidoreductase activity, acting on paired donors, with incorporation or reduction of molecular oxygen, reduced flavin or flavoprotein as one donor, and incorporation of one atom of oxygen	1/36	31/17548	0.0617294	0.164024	0.117889	CYP4B1	1
GO:0046873	metal ion transmembrane transporter activity	3/36	457/17548	0.0665537	0.171993	0.123617	ATP1A2/CACNA2D2/GPM6A	3
GO:0004623	phospholipase A2 activity	1/36	34/17548	0.0675027	0.171993	0.123617	PLA2G1B	1
GO:0005501	retinoid binding	1/36	34/17548	0.0675027	0.171993	0.123617	PTGDS	1
GO:0008395	steroid hydroxylase activity	1/36	35/17548	0.0694194	0.17216	0.123737	CYP27A1	1
GO:0019840	isoprenoid binding	1/36	35/17548	0.0694194	0.17216	0.123737	PTGDS	1
GO:0000979	RNA polymerase II core promoter sequence-specific DNA binding	1/36	36/17548	0.0713323	0.174576	0.125474	FOS	1
GO:0061134	peptidase regulator activity	2/36	218/17548	0.073482	0.177502	0.127576	TIMP3/A2M	2
GO:0005310	dicarboxylic acid transmembrane transporter activity	1/36	38/17548	0.0751467	0.179196	0.128794	FOLR1	1
GO:0015662	ATPase activity, coupled to transmembrane movement of ions, phosphorylative mechanism	1/36	39/17548	0.0770482	0.180125	0.129461	ATP1A2	1
GO:0050839	cell adhesion molecule binding	3/36	489/17548	0.078068	0.180125	0.129461	FBLN5/CDH5/WISP2	3
GO:0048037	cofactor binding	3/36	490/17548	0.0784414	0.180125	0.129461	CYP27A1/AOC3/CYP4B1	3
GO:0005245	voltage-gated calcium channel activity	1/36	42/17548	0.0827298	0.187655	0.134874	CACNA2D2	1
GO:0042887	amide transmembrane transporter activity	1/36	43/17548	0.0846161	0.189622	0.136287	FOLR1	1
GO:0004601	peroxidase activity	1/36	45/17548	0.0883774	0.193391	0.138996	GPX3	1
GO:0019825	oxygen binding	1/36	45/17548	0.0883774	0.193391	0.138996	CYP4B1	1
GO:0001102	RNA polymerase II activating transcription factor binding	1/36	49/17548	0.095855	0.200326	0.143981	FOS	1
GO:0005160	transforming growth factor beta receptor binding	1/36	49/17548	0.095855	0.200326	0.143981	GDF10	1
GO:0016684	oxidoreductase activity, acting on peroxide as acceptor	1/36	49/17548	0.095855	0.200326	0.143981	GPX3	1
GO:0016860	intramolecular oxidoreductase activity	1/36	49/17548	0.095855	0.200326	0.143981	PTGDS	1
GO:0001191	transcriptional repressor activity, RNA polymerase II transcription factor binding	1/36	50/17548	0.0977151	0.201944	0.145144	FBP1	1
GO:0050840	extracellular matrix binding	1/36	52/17548	0.101424	0.207306	0.148998	DMBT1	1
GO:0005044	scavenger receptor activity	1/36	54/17548	0.105118	0.210236	0.151104	DMBT1	1
GO:0016836	hydro-lyase activity	1/36	54/17548	0.105118	0.210236	0.151104	CA4	1
GO:0042277	peptide binding	2/36	273/17548	0.107666	0.213014	0.1531	NPR1/EDNRB	2
GO:0005507	copper ion binding	1/36	56/17548	0.108798	0.213014	0.1531	AOC3	1
GO:0001077	transcriptional activator activity, RNA polymerase II proximal promoter sequence-specific DNA binding	2/36	279/17548	0.111621	0.216265	0.155437	FOS/FOSB	2
GO:0016667	oxidoreductase activity, acting on a sulfur group of donors	1/36	61/17548	0.117932	0.226137	0.162532	SELENBP1	1
GO:0001190	transcriptional activator activity, RNA polymerase II transcription factor binding	1/36	65/17548	0.125174	0.237574	0.170752	FOS	1
GO:0004714	transmembrane receptor protein tyrosine kinase activity	1/36	66/17548	0.126975	0.238093	0.171125	TEK	1
GO:0019829	cation-transporting ATPase activity	1/36	67/17548	0.128773	0.238093	0.171125	ATP1A2	1
GO:0022853	active ion transmembrane transporter activity	1/36	68/17548	0.130567	0.238093	0.171125	ATP1A2	1
GO:0042625	ATPase coupled ion transmembrane transporter activity	1/36	68/17548	0.130567	0.238093	0.171125	ATP1A2	1
GO:0031434	mitogen-activated protein kinase kinase binding	1/36	70/17548	0.134145	0.242242	0.174107	TEK	1
GO:0005261	cation channel activity	2/36	316/17548	0.136809	0.24394	0.175327	CACNA2D2/GPM6A	2
GO:0016835	carbon-oxygen lyase activity	1/36	72/17548	0.137708	0.24394	0.175327	CA4	1
GO:0033613	activating transcription factor binding	1/36	73/17548	0.139484	0.244755	0.175913	FOS	1
GO:0046332	SMAD binding	1/36	74/17548	0.141257	0.245549	0.176484	FOS	1
GO:0072341	modified amino acid binding	1/36	75/17548	0.143026	0.246323	0.17704	FOLR1	1
GO:0005201	extracellular matrix structural constituent	1/36	77/17548	0.146554	0.250083	0.179742	PRELP	1
GO:0004709	MAP kinase kinase kinase activity	1/36	81/17548	0.153567	0.259668	0.186632	TEK	1
GO:0008013	beta-catenin binding	1/36	82/17548	0.155311	0.260252	0.187051	CDH5	1
GO:0019199	transmembrane receptor protein kinase activity	1/36	83/17548	0.157053	0.260819	0.187459	TEK	1
GO:0016209	antioxidant activity	1/36	84/17548	0.15879	0.261371	0.187856	GPX3	1
GO:0001046	core promoter sequence-specific DNA binding	1/36	87/17548	0.163982	0.267549	0.192296	FOS	1
GO:0005496	steroid binding	1/36	92/17548	0.172566	0.279106	0.200603	ATP1A2	1
GO:0004867	serine-type endopeptidase inhibitor activity	1/36	95/17548	0.177675	0.284892	0.204761	A2M	1
GO:0051087	chaperone binding	1/36	96/17548	0.179371	0.285154	0.204949	ATP1A2	1
GO:0004620	phospholipase activity	1/36	99/17548	0.184439	0.288283	0.207198	PLA2G1B	1
GO:0015238	drug transmembrane transporter activity	1/36	99/17548	0.184439	0.288283	0.207198	FOLR1	1
GO:0019955	cytokine binding	1/36	103/17548	0.191149	0.296281	0.212947	A2M	1
GO:0004857	enzyme inhibitor activity	2/36	397/17548	0.195544	0.300589	0.216043	TIMP3/A2M	2
GO:0000982	transcription factor activity, RNA polymerase II proximal promoter sequence-specific DNA binding	2/36	415/17548	0.209048	0.3184	0.228844	FOS/FOSB	2
GO:0001228	transcriptional activator activity, RNA polymerase II transcription regulatory region sequence-specific DNA binding	2/36	417/17548	0.210555	0.3184	0.228844	FOS/FOSB	2
GO:0042626	ATPase activity, coupled to transmembrane movement of substances	1/36	116/17548	0.212589	0.318884	0.229192	ATP1A2	1
GO:0005216	ion channel activity	2/36	424/17548	0.21584	0.321009	0.23072	CACNA2D2/GPM6A	2
GO:0019903	protein phosphatase binding	1/36	119/17548	0.217458	0.321009	0.23072	CDH5	1
GO:0004702	signal transducer, downstream of receptor, with serine/threonine kinase activity	1/36	123/17548	0.223904	0.322458	0.231761	TEK	1
GO:0000978	RNA polymerase II proximal promoter sequence-specific DNA binding	2/36	436/17548	0.224932	0.322458	0.231761	FOS/FOSB	2
GO:0015405	P-P-bond-hydrolysis-driven transmembrane transporter activity	1/36	124/17548	0.225507	0.322458	0.231761	ATP1A2	1
GO:0022838	substrate-specific channel activity	2/36	437/17548	0.225691	0.322458	0.231761	CACNA2D2/GPM6A	2
GO:0015399	primary active transmembrane transporter activity	1/36	125/17548	0.227107	0.322458	0.231761	ATP1A2	1
GO:0016298	lipase activity	1/36	129/17548	0.233476	0.326515	0.234677	PLA2G1B	1
GO:0043492	ATPase activity, coupled to movement of substances	1/36	129/17548	0.233476	0.326515	0.234677	ATP1A2	1
GO:0000987	proximal promoter sequence-specific DNA binding	2/36	451/17548	0.236342	0.328057	0.235785	FOS/FOSB	2
GO:0015267	channel activity	2/36	463/17548	0.2455	0.334159	0.240171	CACNA2D2/GPM6A	2
GO:0022803	passive transmembrane transporter activity	2/36	464/17548	0.246264	0.334159	0.240171	CACNA2D2/GPM6A	2
GO:0019842	vitamin binding	1/36	139/17548	0.249175	0.334159	0.240171	FOLR1	1
GO:0001085	RNA polymerase II transcription factor binding	1/36	141/17548	0.252277	0.334159	0.240171	FOS	1
GO:0048018	receptor ligand activity	2/36	472/17548	0.252381	0.334159	0.240171	OGN/GDF10	2
GO:0001047	core promoter binding	1/36	142/17548	0.253824	0.334159	0.240171	FOS	1
GO:0004175	endopeptidase activity	2/36	474/17548	0.253911	0.334159	0.240171	PGC/FCN3	2
GO:0022843	voltage-gated cation channel activity	1/36	143/17548	0.255367	0.334159	0.240171	CACNA2D2	1
GO:0052689	carboxylic ester hydrolase activity	1/36	144/17548	0.256907	0.334159	0.240171	PLA2G1B	1
GO:0016853	isomerase activity	1/36	149/17548	0.264562	0.341726	0.245609	PTGDS	1
GO:0046982	protein heterodimerization activity	2/36	500/17548	0.273828	0.350047	0.25159	FOS/AOC3	2
GO:0005342	organic acid transmembrane transporter activity	1/36	157/17548	0.27665	0.350047	0.25159	FOLR1	1
GO:0046943	carboxylic acid transmembrane transporter activity	1/36	157/17548	0.27665	0.350047	0.25159	FOLR1	1
GO:0015081	sodium ion transmembrane transporter activity	1/36	161/17548	0.282621	0.355186	0.255284	ATP1A2	1
GO:0015079	potassium ion transmembrane transporter activity	1/36	166/17548	0.290018	0.362036	0.260207	ATP1A2	1
GO:0019902	phosphatase binding	1/36	168/17548	0.292956	0.362664	0.260658	CDH5	1
GO:0005057	signal transducer activity, downstream of receptor	1/36	169/17548	0.294421	0.362664	0.260658	TEK	1
GO:0004713	protein tyrosine kinase activity	1/36	182/17548	0.313193	0.38325	0.275454	TEK	1
GO:0008022	protein C-terminus binding	1/36	189/17548	0.3231	0.392788	0.282309	FBLN5	1
GO:0003823	antigen binding	1/36	195/17548	0.33148	0.400177	0.28762	FCN3	1
GO:0005244	voltage-gated ion channel activity	1/36	198/17548	0.335632	0.400177	0.28762	CACNA2D2	1
GO:0022832	voltage-gated channel activity	1/36	198/17548	0.335632	0.400177	0.28762	CACNA2D2	1
GO:0005125	cytokine activity	1/36	220/17548	0.365325	0.432806	0.311072	GDF10	1
GO:0008514	organic anion transmembrane transporter activity	1/36	229/17548	0.377097	0.443925	0.319063	FOLR1	1
GO:0004252	serine-type endopeptidase activity	1/36	248/17548	0.401256	0.469393	0.337368	FCN3	1
GO:0005088	Ras guanyl-nucleotide exchange factor activity	1/36	251/17548	0.404986	0.470796	0.338376	TEK	1
GO:0016791	phosphatase activity	1/36	270/17548	0.428092	0.492881	0.354249	FBP1	1
GO:0001664	G-protein coupled receptor binding	1/36	271/17548	0.429283	0.492881	0.354249	EDNRB	1
GO:0008236	serine-type peptidase activity	1/36	276/17548	0.435205	0.496254	0.356674	FCN3	1
GO:0005126	cytokine receptor binding	1/36	278/17548	0.437557	0.496254	0.356674	GDF10	1
GO:0017171	serine hydrolase activity	1/36	281/17548	0.441067	0.497203	0.357356	FCN3	1
GO:0005096	GTPase activator activity	1/36	286/17548	0.44687	0.50071	0.359877	A2M	1
GO:0003924	GTPase activity	1/36	297/17548	0.459432	0.511702	0.367777	GNG11	1
GO:0030695	GTPase regulator activity	1/36	316/17548	0.480478	0.531958	0.382335	A2M	1
GO:0005085	guanyl-nucleotide exchange factor activity	1/36	323/17548	0.488029	0.535132	0.384617	TEK	1
GO:0045296	cadherin binding	1/36	324/17548	0.489099	0.535132	0.384617	CDH5	1
GO:0022839	ion gated channel activity	1/36	335/17548	0.500727	0.54465	0.391458	CACNA2D2	1
GO:0022836	gated channel activity	1/36	338/17548	0.503853	0.544865	0.391612	CACNA2D2	1
GO:0008509	anion transmembrane transporter activity	1/36	342/17548	0.507992	0.546165	0.392546	FOLR1	1
GO:0060589	nucleoside-triphosphatase regulator activity	1/36	359/17548	0.52521	0.560746	0.403026	A2M	1
GO:0042578	phosphoric ester hydrolase activity	1/36	364/17548	0.530162	0.560746	0.403026	FBP1	1
GO:0022804	active transmembrane transporter activity	1/36	370/17548	0.536038	0.560746	0.403026	ATP1A2	1
GO:0005525	GTP binding	1/36	371/17548	0.53701	0.560746	0.403026	NPR1	1
GO:0032550	purine ribonucleoside binding	1/36	374/17548	0.539915	0.560746	0.403026	NPR1	1
GO:0001883	purine nucleoside binding	1/36	377/17548	0.542802	0.560746	0.403026	NPR1	1
GO:0032549	ribonucleoside binding	1/36	378/17548	0.543761	0.560746	0.403026	NPR1	1
GO:0042623	ATPase activity, coupled	1/36	380/17548	0.545672	0.560746	0.403026	ATP1A2	1
GO:0001882	nucleoside binding	1/36	385/17548	0.550416	0.560923	0.403153	NPR1	1
GO:0032561	guanyl ribonucleotide binding	1/36	391/17548	0.556046	0.560923	0.403153	NPR1	1
GO:0019001	guanyl nucleotide binding	1/36	392/17548	0.556977	0.560923	0.403153	NPR1	1
GO:0015077	monovalent inorganic cation transmembrane transporter activity	1/36	393/17548	0.557907	0.560923	0.403153	ATP1A2	1
GO:0016887	ATPase activity	1/36	457/17548	0.613618	0.613618	0.441027	ATP1A2	1

## Sheet: downCC
Supplementary table 3: GO cellular component enrichment analysis results for down-regulated genes
ID	Description	GeneRatio	BgRatio	pvalue	p.adjust	qvalue	geneID	Count
GO:0031012	extracellular matrix	9/37	479/18698	2.8976e-07	3.59302e-05	2.44008e-05	TIMP3/PRELP/FBLN5/DMBT1/WISP2/SFTPD/OGN/GDF10/CLEC3B	9
GO:0005578	proteinaceous extracellular matrix	6/37	375/18698	8.5913e-05	0.0053266	0.00361739	TIMP3/PRELP/FBLN5/WISP2/SFTPD/OGN	6
GO:0031089	platelet dense granule lumen	2/37	14/18698	0.000341566	0.0141181	0.00958781	TIMP3/CLEC3B	2
GO:0031362	anchored component of external side of plasma membrane	2/37	18/18698	0.000571424	0.0161485	0.0109667	FOLR1/CA4	2
GO:0005791	rough endoplasmic reticulum	3/37	90/18698	0.000744318	0.0161485	0.0109667	PTGDS/SFTPD/CA4	3
GO:0042827	platelet dense granule	2/37	21/18698	0.00078138	0.0161485	0.0109667	TIMP3/CLEC3B	2
GO:0031233	intrinsic component of external side of plasma membrane	2/37	23/18698	0.000939034	0.0166343	0.0112967	FOLR1/CA4	2
GO:0046658	anchored component of plasma membrane	2/37	48/18698	0.00405848	0.0629065	0.0427209	FOLR1/CA4	2
GO:0031526	brush border membrane	2/37	52/18698	0.00474724	0.0654064	0.0444186	FOLR1/CA4	2
GO:0098858	actin-based cell projection	3/37	197/18698	0.00687749	0.0852808	0.0579157	AOC3/TEK/GPM6A	3
GO:0005902	microvillus	2/37	83/18698	0.011724	0.116787	0.0793123	AOC3/TEK	2
GO:0005581	collagen trimer	2/37	88/18698	0.0131069	0.116787	0.0793123	SFTPD/FCN3	2
GO:0043202	lysosomal lumen	2/37	95/18698	0.0151563	0.116787	0.0793123	PRELP/OGN	2
GO:0005903	brush border	2/37	98/18698	0.0160743	0.116787	0.0793123	FOLR1/CA4	2
GO:0005796	Golgi lumen	2/37	103/18698	0.0176559	0.116787	0.0793123	PRELP/OGN	2
GO:0009897	external side of plasma membrane	3/37	287/18698	0.0189277	0.116787	0.0793123	CDH5/FOLR1/CA4	3
GO:0019898	extrinsic component of membrane	3/37	289/18698	0.0192757	0.116787	0.0793123	GNG11/DMBT1/CDH5	3
GO:0016324	apical plasma membrane	3/37	300/18698	0.0212535	0.116787	0.0793123	TEK/FOLR1/CA4	3
GO:0005890	sodium:potassium-exchanging ATPase complex	1/37	11/18698	0.0215587	0.116787	0.0793123	ATP1A2	1
GO:0042589	zymogen granule membrane	1/37	11/18698	0.0215587	0.116787	0.0793123	DMBT1	1
GO:0045121	membrane raft	3/37	302/18698	0.0216247	0.116787	0.0793123	ATP1A2/TEK/EDNRB	3
GO:0098857	membrane microdomain	3/37	303/18698	0.0218116	0.116787	0.0793123	ATP1A2/TEK/EDNRB	3
GO:0044420	extracellular matrix component	2/37	119/18698	0.0231376	0.116787	0.0793123	TIMP3/FBLN5	2
GO:0098589	membrane region	3/37	314/18698	0.0239271	0.116787	0.0793123	ATP1A2/TEK/EDNRB	3
GO:0005793	endoplasmic reticulum-Golgi intermediate compartment	2/37	123/18698	0.0246045	0.116787	0.0793123	FOLR1/CA4	2
GO:0034774	secretory granule lumen	3/37	321/18698	0.0253297	0.116787	0.0793123	TIMP3/A2M/CLEC3B	3
GO:0042588	zymogen granule	1/37	13/18698	0.0254295	0.116787	0.0793123	DMBT1	1
GO:0060205	cytoplasmic vesicle lumen	3/37	338/18698	0.0289184	0.121047	0.0822049	TIMP3/A2M/CLEC3B	3
GO:0031983	vesicle lumen	3/37	339/18698	0.0291376	0.121047	0.0822049	TIMP3/A2M/CLEC3B	3
GO:0090533	cation-transporting ATPase complex	1/37	15/18698	0.0292855	0.121047	0.0822049	ATP1A2	1
GO:0008074	guanylate cyclase complex, soluble	1/37	17/18698	0.0331266	0.126111	0.0856441	NPR1	1
GO:0098862	cluster of actin-based cell projections	2/37	145/18698	0.0333225	0.126111	0.0856441	FOLR1/CA4	2
GO:0046930	pore complex	1/37	18/18698	0.0350416	0.126111	0.0856441	C7	1
GO:0045177	apical part of cell	3/37	366/18698	0.0353908	0.126111	0.0856441	TEK/FOLR1/CA4	3
GO:0043197	dendritic spine	2/37	153/18698	0.0367519	0.126111	0.0856441	ATP1A2/GPM6A	2
GO:0042599	lamellar body	1/37	19/18698	0.0369529	0.126111	0.0856441	SFTPD	1
GO:0044309	neuron spine	2/37	155/18698	0.0376299	0.126111	0.0856441	ATP1A2/GPM6A	2
GO:0031225	anchored component of membrane	2/37	159/18698	0.0394099	0.128601	0.087335	FOLR1/CA4	2
GO:0044295	axonal growth cone	1/37	23/18698	0.0445615	0.134072	0.0910505	GPM6A	1
GO:0098533	ATPase dependent transmembrane transport complex	1/37	23/18698	0.0445615	0.134072	0.0910505	ATP1A2	1
GO:0019897	extrinsic component of plasma membrane	2/37	171/18698	0.0449383	0.134072	0.0910505	GNG11/CDH5	2
GO:0005775	vacuolar lumen	2/37	172/18698	0.0454114	0.134072	0.0910505	PRELP/OGN	2
GO:0030136	clathrin-coated vesicle	2/37	179/18698	0.048775	0.137457	0.0933492	SFTPD/FOLR1	2
GO:0044452	nucleolar part	2/37	179/18698	0.048775	0.137457	0.0933492	SELENBP1/CLEC3B	2
GO:0072562	blood microparticle	2/37	183/18698	0.0507369	0.139808	0.0949463	A2M/FCN3	2
GO:0005911	cell-cell junction	3/37	440/18698	0.0557886	0.147388	0.100093	CDH5/ATP1A2/TEK	3
GO:0016342	catenin complex	1/37	29/18698	0.0558647	0.147388	0.100093	CDH5	1
GO:0030658	transport vesicle membrane	2/37	203/18698	0.0609614	0.157484	0.10695	FOLR1/CA4	2
GO:0016323	basolateral plasma membrane	2/37	210/18698	0.0646952	0.163718	0.111184	TEK/FOLR1	2
GO:0009925	basal plasma membrane	1/37	35/18698	0.0670377	0.16427	0.111558	TEK	1
GO:0005834	heterotrimeric G-protein complex	1/37	36/18698	0.0688874	0.16427	0.111558	GNG11	1
GO:1905360	GTPase complex	1/37	36/18698	0.0688874	0.16427	0.111558	GNG11	1
GO:0005771	multivesicular body	1/37	42/18698	0.0799104	0.18696	0.126968	SFTPD	1
GO:0005891	voltage-gated calcium channel complex	1/37	43/18698	0.0817352	0.187688	0.127462	CACNA2D2	1
GO:0030315	T-tubule	1/37	45/18698	0.0853743	0.19248	0.130717	ATP1A2	1
GO:0014704	intercalated disc	1/37	50/18698	0.0944105	0.209052	0.141971	ATP1A2	1
GO:0045178	basal part of cell	1/37	53/18698	0.0997906	0.213447	0.144956	TEK	1
GO:0001725	stress fiber	1/37	54/18698	0.101577	0.213447	0.144956	TEK	1
GO:0097517	contractile actin filament bundle	1/37	54/18698	0.101577	0.213447	0.144956	TEK	1
GO:0030135	coated vesicle	2/37	276/18698	0.103281	0.213447	0.144956	SFTPD/FOLR1	2
GO:0030139	endocytic vesicle	2/37	290/18698	0.112137	0.220454	0.149714	DMBT1/SFTPD	2
GO:0032432	actin filament bundle	1/37	60/18698	0.112223	0.220454	0.149714	TEK	1
GO:0012507	ER to Golgi transport vesicle membrane	1/37	62/18698	0.115745	0.220454	0.149714	FOLR1	1
GO:0045334	clathrin-coated endocytic vesicle	1/37	62/18698	0.115745	0.220454	0.149714	SFTPD	1
GO:0030667	secretory granule membrane	2/37	303/18698	0.120535	0.220454	0.149714	DMBT1/CA4	2
GO:0034704	calcium channel complex	1/37	65/18698	0.121001	0.220454	0.149714	CACNA2D2	1
GO:0031965	nuclear membrane	2/37	304/18698	0.121187	0.220454	0.149714	PTGDS/EDNRB	2
GO:0042641	actomyosin	1/37	66/18698	0.122747	0.220454	0.149714	TEK	1
GO:0031093	platelet alpha granule lumen	1/37	67/18698	0.124489	0.220454	0.149714	A2M	1
GO:0033116	endoplasmic reticulum-Golgi intermediate compartment membrane	1/37	68/18698	0.126228	0.220454	0.149714	FOLR1	1
GO:0044291	cell-cell contact zone	1/37	68/18698	0.126228	0.220454	0.149714	ATP1A2	1
GO:1902495	transmembrane transporter complex	2/37	321/18698	0.132415	0.226171	0.153596	ATP1A2/CACNA2D2	2
GO:0030670	phagocytic vesicle membrane	1/37	72/18698	0.133149	0.226171	0.153596	DMBT1	1
GO:1990351	transporter complex	2/37	329/18698	0.137781	0.230876	0.156792	ATP1A2/CACNA2D2	2
GO:0031253	cell projection membrane	2/37	332/18698	0.139806	0.23098	0.156862	FOLR1/CA4	2
GO:0005811	lipid droplet	1/37	77/18698	0.141726	0.23098	0.156862	FABP4	1
GO:0005901	caveola	1/37	78/18698	0.143431	0.23098	0.156862	ATP1A2	1
GO:0030134	COPII-coated ER to Golgi transport vesicle	1/37	90/18698	0.16364	0.256853	0.174433	FOLR1	1
GO:0031091	platelet alpha granule	1/37	90/18698	0.16364	0.256853	0.174433	A2M	1
GO:0005604	basement membrane	1/37	92/18698	0.166963	0.258	0.175212	TIMP3	1
GO:0043235	receptor complex	2/37	374/18698	0.168803	0.258	0.175212	NPR1/TEK	2
GO:0030133	transport vesicle	2/37	381/18698	0.173738	0.258	0.175212	FOLR1/CA4	2
GO:1904949	ATPase complex	1/37	97/18698	0.175214	0.258	0.175212	ATP1A2	1
GO:0030175	filopodium	1/37	98/18698	0.176855	0.258	0.175212	GPM6A	1
GO:0044853	plasma membrane raft	1/37	98/18698	0.176855	0.258	0.175212	ATP1A2	1
GO:0005884	actin filament	1/37	101/18698	0.181757	0.259765	0.176411	TEK	1
GO:0005925	focal adhesion	2/37	393/18698	0.182254	0.259765	0.176411	FHL1/TEK	2
GO:0005924	cell-substrate adherens junction	2/37	396/18698	0.184394	0.259828	0.176453	FHL1/TEK	2
GO:0030055	cell-substrate junction	2/37	401/18698	0.187969	0.261889	0.177853	FHL1/TEK	2
GO:0005913	cell-cell adherens junction	1/37	110/18698	0.196296	0.26748	0.18165	CDH5	1
GO:0031234	extrinsic component of cytoplasmic side of plasma membrane	1/37	110/18698	0.196296	0.26748	0.18165	GNG11	1
GO:0030660	Golgi-associated vesicle membrane	1/37	113/18698	0.201086	0.271029	0.18406	FOLR1	1
GO:0005923	bicellular tight junction	1/37	121/18698	0.213724	0.284966	0.193525	CDH5	1
GO:0045335	phagocytic vesicle	1/37	124/18698	0.218413	0.285087	0.193607	DMBT1	1
GO:0070160	occluding junction	1/37	124/18698	0.218413	0.285087	0.193607	CDH5	1
GO:0098794	postsynapse	2/37	450/18698	0.223472	0.287147	0.195006	ATP1A2/GPM6A	2
GO:0042383	sarcolemma	1/37	128/18698	0.224623	0.287147	0.195006	ATP1A2	1
GO:0005635	nuclear envelope	2/37	455/18698	0.227133	0.287392	0.195173	PTGDS/EDNRB	2
GO:0001650	fibrillar center	1/37	133/18698	0.232318	0.290984	0.197612	SELENBP1	1
GO:0043296	apical junction complex	1/37	140/18698	0.242965	0.301277	0.204602	CDH5	1
GO:0030426	growth cone	1/37	154/18698	0.263832	0.323912	0.219974	GPM6A	1
GO:0090575	RNA polymerase II transcription factor complex	1/37	157/18698	0.26823	0.326083	0.221449	FOS	1
GO:0030427	site of polarized growth	1/37	159/18698	0.271147	0.32643	0.221684	GPM6A	1
GO:0030666	endocytic vesicle membrane	1/37	161/18698	0.274054	0.326757	0.221906	DMBT1	1
GO:0043209	myelin sheath	1/37	164/18698	0.278392	0.328768	0.223272	ATP1A2	1
GO:0030662	coated vesicle membrane	1/37	171/18698	0.288418	0.337394	0.22913	FOLR1	1
GO:0005798	Golgi-associated vesicle	1/37	174/18698	0.292673	0.339172	0.230338	FOLR1	1
GO:0009898	cytoplasmic side of plasma membrane	1/37	176/18698	0.295496	0.339273	0.230406	GNG11	1
GO:0044798	nuclear transcription factor complex	1/37	187/18698	0.310827	0.353601	0.240137	FOS	1
GO:0032993	protein-DNA complex	1/37	198/18698	0.325833	0.3655	0.248217	FOS	1
GO:0098562	cytoplasmic side of membrane	1/37	199/18698	0.327181	0.3655	0.248217	GNG11	1
GO:0005802	trans-Golgi network	1/37	202/18698	0.331211	0.366698	0.249031	CA4	1
GO:0034703	cation channel complex	1/37	217/18698	0.351008	0.385176	0.26158	CACNA2D2	1
GO:0005770	late endosome	1/37	240/18698	0.38026	0.413616	0.280894	SFTPD	1
GO:0044445	cytosolic part	1/37	255/18698	0.398642	0.42984	0.291912	NPR1	1
GO:0150034	distal axon	1/37	268/18698	0.414143	0.442705	0.300648	GPM6A	1
GO:0034702	ion channel complex	1/37	296/18698	0.446222	0.472919	0.321167	CACNA2D2	1
GO:0005769	early endosome	1/37	334/18698	0.487036	0.5118	0.347572	AOC3	1
GO:0005667	transcription factor complex	1/37	345/18698	0.498294	0.519231	0.352618	FOS	1
GO:0033267	axon part	1/37	353/18698	0.50633	0.523208	0.355319	GPM6A	1
GO:0016607	nuclear speck	1/37	381/18698	0.533483	0.546709	0.37128	FAM107A	1
GO:0043025	neuronal cell body	1/37	449/18698	0.593516	0.601655	0.408594	GPM6A	1
GO:0005759	mitochondrial matrix	1/37	453/18698	0.596803	0.601655	0.408594	CYP27A1	1
GO:0015629	actin cytoskeleton	1/37	487/18698	0.623716	0.623716	0.423576	TEK	1

## Sheet: downKEGG
Supplementary table 3: KEGG enrichment analysis results for down-regulated genes
ID	Description	GeneRatio	BgRatio	pvalue	p.adjust	qvalue	geneID	Count
hsa00590	Arachidonic acid metabolism	43184	63/7440	0.00116532	0.12935	0.112852	5730/2878/5319	3
hsa04964	Proximal tubule bicarbonate reclamation	43156	23/7440	0.0026266	0.145776	0.127183	477/762	2
hsa04926	Relaxin signaling pathway	43184	130/7440	0.00905271	0.242644	0.211695	2353/2791/1910	3
hsa04921	Oxytocin signaling pathway	43184	152/7440	0.0138316	0.242644	0.211695	2353/4881/9254	3
hsa04923	Regulation of lipolysis in adipocytes	43156	54/7440	0.0139409	0.242644	0.211695	2167/4881	2
hsa04022	cGMP-PKG signaling pathway	43184	163/7440	0.016671	0.242644	0.211695	477/4881/1910	3
hsa05031	Amphetamine addiction	43156	68/7440	0.0215665	0.242644	0.211695	2353/2354	2
hsa03320	PPAR signaling pathway	43156	74/7440	0.02526	0.242644	0.211695	1593/2167	2
hsa04918	Thyroid hormone synthesis	43156	74/7440	0.02526	0.242644	0.211695	2878/477	2
hsa04024	cAMP signaling pathway	43184	198/7440	0.0277571	0.242644	0.211695	2353/477/4881	3
hsa04260	Cardiac muscle contraction	43156	78/7440	0.0278562	0.242644	0.211695	477/9254	2
hsa04610	Complement and coagulation cascades	43156	79/7440	0.0285216	0.242644	0.211695	2/730	2
hsa04970	Salivary secretion	43156	90/7440	0.0362544	0.242644	0.211695	1755/477	2
hsa05323	Rheumatoid arthritis	43156	90/7440	0.0362544	0.242644	0.211695	2353/7010	2
hsa04657	IL-17 signaling pathway	43156	93/7440	0.0384902	0.242644	0.211695	2353/2354	2
hsa04713	Circadian entrainment	43156	96/7440	0.0407781	0.242644	0.211695	2353/2791	2
hsa04925	Aldosterone synthesis and secretion	43156	96/7440	0.0407781	0.242644	0.211695	477/4881	2
hsa04972	Pancreatic secretion	43156	96/7440	0.0407781	0.242644	0.211695	477/5319	2
hsa04014	Ras signaling pathway	43184	232/7440	0.0415336	0.242644	0.211695	2791/7010/5319	3
hsa04725	Cholinergic synapse	43156	112/7440	0.053812	0.268677	0.234408	2353/2791	2
hsa00120	Primary bile acid biosynthesis	43125	17/7440	0.0556719	0.268677	0.234408	1593	1
hsa00360	Phenylalanine metabolism	43125	17/7440	0.0556719	0.268677	0.234408	8639	1
hsa00910	Nitrogen metabolism	43125	17/7440	0.0556719	0.268677	0.234408	762	1
hsa04270	Vascular smooth muscle contraction	43156	121/7440	0.0617155	0.285434	0.249027	4881/5319	2
hsa04380	Osteoclast differentiation	43156	128/7440	0.0681237	0.302469	0.26389	2353/2354	2
hsa04728	Dopaminergic synapse	43156	131/7440	0.0709364	0.302844	0.264216	2353/2791	2
hsa04010	MAPK signaling pathway	43184	295/7440	0.0746046	0.306708	0.267588	2353/7010/9254	3
hsa05418	Fluid shear stress and atherosclerosis	43156	139/7440	0.0786215	0.309153	0.269721	2353/1003	2
hsa00592	alpha-Linolenic acid metabolism	43125	25/7440	0.080829	0.309153	0.269721	5319	1
hsa04261	Adrenergic signaling in cardiomyocytes	43156	144/7440	0.083555	0.309153	0.269721	477/9254	2
hsa00591	Linoleic acid metabolism	43125	29/7440	0.093165	0.324098	0.28276	5319	1
hsa00030	Pentose phosphate pathway	43125	30/7440	0.0962241	0.324098	0.28276	2203	1
hsa00410	beta-Alanine metabolism	43125	31/7440	0.0992733	0.324098	0.28276	8639	1
hsa01523	Antifolate resistance	43125	31/7440	0.0992733	0.324098	0.28276	2348	1
hsa00051	Fructose and mannose metabolism	43125	33/7440	0.105342	0.334085	0.291473	2203	1
hsa05020	Prion diseases	43125	35/7440	0.111372	0.341528	0.297967	730	1
hsa00350	Tyrosine metabolism	43125	36/7440	0.114372	0.341528	0.297967	8639	1
hsa04960	Aldosterone-regulated sodium reabsorption	43125	37/7440	0.117362	0.341528	0.297967	477	1
hsa05034	Alcoholism	43156	180/7440	0.121628	0.341528	0.297967	2791/2354	2
hsa00260	Glycine, serine and threonine metabolism	43125	40/7440	0.126275	0.341528	0.297967	8639	1
hsa05167	Kaposi sarcoma-associated herpesvirus infection	43156	186/7440	0.128347	0.341528	0.297967	2353/2791	2
hsa04975	Fat digestion and absorption	43125	41/7440	0.129227	0.341528	0.297967	5319	1
hsa04973	Carbohydrate digestion and absorption	43125	44/7440	0.138025	0.356297	0.310851	477	1
hsa00565	Ether lipid metabolism	43125	47/7440	0.146737	0.35889	0.313115	5319	1
hsa04961	Endocrine and other factor-regulated calcium reabsorption	43125	47/7440	0.146737	0.35889	0.313115	477	1
hsa05030	Cocaine addiction	43125	49/7440	0.152499	0.35889	0.313115	2354	1
hsa04979	Cholesterol metabolism	43125	50/7440	0.155365	0.35889	0.313115	1593	1
hsa04978	Mineral absorption	43125	51/7440	0.158223	0.35889	0.313115	477	1
hsa05170	Human immunodeficiency virus 1 infection	43156	212/7440	0.158429	0.35889	0.313115	2353/2791	2
hsa00480	Glutathione metabolism	43125	56/7440	0.172371	0.382664	0.333855	2878	1
hsa04924	Renin secretion	43125	65/7440	0.197264	0.424811	0.370627	4881	1
hsa00010	Glycolysis / Gluconeogenesis	43125	68/7440	0.205401	0.424811	0.370627	2203	1
hsa04917	Prolactin signaling pathway	43125	70/7440	0.210782	0.424811	0.370627	2353	1
hsa04662	B cell receptor signaling pathway	43125	71/7440	0.213459	0.424811	0.370627	2353	1
hsa04976	Bile secretion	43125	71/7440	0.213459	0.424811	0.370627	477	1
hsa05412	Arrhythmogenic right ventricular cardiomyopathy (ARVC)	43125	72/7440	0.216127	0.424811	0.370627	9254	1
hsa05140	Leishmaniasis	43125	74/7440	0.221438	0.424811	0.370627	2353	1
hsa04971	Gastric acid secretion	43125	75/7440	0.22408	0.424811	0.370627	477	1
hsa05133	Pertussis	43125	76/7440	0.226714	0.424811	0.370627	2353	1
hsa05410	Hypertrophic cardiomyopathy (HCM)	43125	83/7440	0.244912	0.424811	0.370627	9254	1
hsa04911	Insulin secretion	43125	85/7440	0.250035	0.424811	0.370627	477	1
hsa05132	Salmonella infection	43125	86/7440	0.252585	0.424811	0.370627	2353	1
hsa05210	Colorectal cancer	43125	86/7440	0.252585	0.424811	0.370627	2353	1
hsa04727	GABAergic synapse	43125	88/7440	0.257658	0.424811	0.370627	2791	1
hsa04974	Protein digestion and absorption	43125	90/7440	0.262698	0.424811	0.370627	477	1
hsa05414	Dilated cardiomyopathy (DCM)	43125	90/7440	0.262698	0.424811	0.370627	9254	1
hsa05032	Morphine addiction	43125	91/7440	0.265206	0.424811	0.370627	2791	1
hsa04658	Th1 and Th2 cell differentiation	43125	92/7440	0.267706	0.424811	0.370627	2353	1
hsa00564	Glycerophospholipid metabolism	43125	97/7440	0.280082	0.424811	0.370627	5319	1
hsa01522	Endocrine resistance	43125	98/7440	0.282533	0.424811	0.370627	2353	1
hsa05231	Choline metabolism in cancer	43125	99/7440	0.284976	0.424811	0.370627	2353	1
hsa04066	HIF-1 signaling pathway	43125	100/7440	0.287411	0.424811	0.370627	7010	1
hsa04660	T cell receptor signaling pathway	43125	101/7440	0.289838	0.424811	0.370627	2353	1
hsa04916	Melanogenesis	43125	101/7440	0.289838	0.424811	0.370627	1910	1
hsa05142	Chagas disease (American trypanosomiasis)	43125	102/7440	0.292257	0.424811	0.370627	2353	1
hsa04922	Glucagon signaling pathway	43125	103/7440	0.294669	0.424811	0.370627	2203	1
hsa04620	Toll-like receptor signaling pathway	43125	104/7440	0.297072	0.424811	0.370627	2353	1
hsa04928	Parathyroid hormone synthesis, secretion and action	43125	106/7440	0.301855	0.424811	0.370627	2353	1
hsa04659	Th17 cell differentiation	43125	107/7440	0.304235	0.424811	0.370627	2353	1
hsa04668	TNF signaling pathway	43125	110/7440	0.311328	0.424811	0.370627	2353	1
hsa04670	Leukocyte transendothelial migration	43125	112/7440	0.316018	0.424811	0.370627	1003	1
hsa04724	Glutamatergic synapse	43125	114/7440	0.320677	0.424811	0.370627	2791	1
hsa04726	Serotonergic synapse	43125	115/7440	0.322995	0.424811	0.370627	2791	1
hsa01200	Carbon metabolism	43125	116/7440	0.325306	0.424811	0.370627	2203	1
hsa04919	Thyroid hormone signaling pathway	43125	116/7440	0.325306	0.424811	0.370627	477	1
hsa04152	AMPK signaling pathway	43125	120/7440	0.334473	0.427797	0.373232	2203	1
hsa04151	PI3K-Akt signaling pathway	43156	354/7440	0.3353	0.427797	0.373232	2791/7010	2
hsa05322	Systemic lupus erythematosus	43125	133/7440	0.363447	0.448965	0.3917	730	1
hsa04210	Apoptosis	43125	136/7440	0.369959	0.448965	0.3917	2353	1
hsa04371	Apelin signaling pathway	43125	137/7440	0.372115	0.448965	0.3917	2791	1
hsa04910	Insulin signaling pathway	43125	137/7440	0.372115	0.448965	0.3917	2203	1
hsa04915	Estrogen signaling pathway	43125	137/7440	0.372115	0.448965	0.3917	2353	1
hsa04514	Cell adhesion molecules (CAMs)	43125	144/7440	0.387014	0.457005	0.398715	1003	1
hsa05161	Hepatitis B	43125	144/7440	0.387014	0.457005	0.398715	2353	1
hsa05224	Breast cancer	43125	147/7440	0.393294	0.457151	0.398842	2353	1
hsa04723	Retrograde endocannabinoid signaling	43125	148/7440	0.395374	0.457151	0.398842	2791	1
hsa04145	Phagosome	43125	152/7440	0.403625	0.46188	0.402968	6441	1
hsa04630	JAK-STAT signaling pathway	43125	162/7440	0.423781	0.479997	0.418774	2273	1
hsa00230	Purine metabolism	43125	174/7440	0.447107	0.501302	0.437361	4881	1
hsa04020	Calcium signaling pathway	43125	183/7440	0.464003	0.513996	0.448437	1910	1
hsa05168	Herpes simplex infection	43125	185/7440	0.46769	0.513996	0.448437	2353	1
hsa04062	Chemokine signaling pathway	43125	189/7440	0.474991	0.516902	0.450972	2791	1
hsa05205	Proteoglycans in cancer	43125	201/7440	0.496321	0.53487	0.466648	7078	1
hsa04015	Rap1 signaling pathway	43125	206/7440	0.504961	0.538949	0.470207	7010	1
hsa05163	Human cytomegalovirus infection	43125	225/7440	0.536513	0.567171	0.494829	2791	1
hsa04714	Thermogenesis	43125	229/7440	0.542905	0.568514	0.496	4881	1
hsa04144	Endocytosis	43125	244/7440	0.566129	0.587293	0.512385	2348	1
hsa05166	Human T-cell leukemia virus 1 infection	43125	255/7440	0.582436	0.598615	0.522262	2353	1
hsa04080	Neuroactive ligand-receptor interaction	43125	277/7440	0.613302	0.624555	0.544894	1910	1
hsa04060	Cytokine-cytokine receptor interaction	43125	294/7440	0.635641	0.641419	0.559607	2662	1
hsa05206	MicroRNAs in cancer	43125	299/7440	0.641972	0.641972	0.560089	7078	1
