# Supplementary material for: Transcriptomic and functional network features of lung squamous cell carcinoma through integrative analysis of GEO and TCGA data
Source: Sci Rep. 2018 Oct 26;8:15834. doi: 10.1038/s41598-018-34160-w (PMC6203807; doi:10.1038/s41598-018-34160-w)
Supplement: Supplementary file 2 — Supplementary tables [file 41598_2018_34160_MOESM2_ESM.zip › Supplementary table 4.xlsx]

## Sheet: Sheet1
Supplementary table 4: Functional enrichment analysis results for 129 genes
Diseases.or.Functions.Annotation	Moonlight.Z.score	p.Value	FDR	commonNg	FunctionNg	Molecules
proliferation of cells	3.73198	1.21867e-28	1.23086e-26	83	3938	DSG2,SFN,DTL,TYMS,PFN2,CHEK1,FGFBP1,CLDN1,ECT2,GREM1,AURKA,EZH2,HMMR,RFC4,BUB1,CDCA7,ABCC5,CDH3,KIF11,PRC1,RAD51,RRM2,DSP,KIF20A,KIF23,CDKN3,HELLS,CCNA2,CENPF,BMP7,SERPINB3,PLK1,CDC6,ASPM,CCNB2,BUB1B,KIF2C,UCHL1,FOXM1,MELK,AURKB,MYBL2,NEK2,PTPRZ1,UBE2C,TTK,CENPA,BIRC5,SOX2,MMP1,SLC2A1,CLCA2,CA9,PKP1,GJB2,PTHLH,SPRR3,PRAME,TEK,CACNA2D2,NPR1,FOLR1,FBLN5,CDH5,EDNRB,FHL1,PTGDS,GPX3,TIMP3,WISP2,A2M,SE…
cell proliferation of tumor cell lines	3.24372	2.04174e-18	2.29128e-17	46	1654	DSG2,SFN,DTL,TYMS,CHEK1,FGFBP1,ECT2,AURKA,EZH2,HMMR,RFC4,BUB1,RAD51,RRM2,KIF20A,CDKN3,CCNA2,BMP7,PLK1,CCNB2,KIF2C,UCHL1,FOXM1,MELK,AURKB,NEK2,PTPRZ1,UBE2C,CENPA,BIRC5,SOX2,MMP1,SLC2A1,CLCA2,CA9,PTHLH,SPRR3,PRAME,TEK,FOLR1,FBLN5,TIMP3,A2M,HSPB8,FOSB,FOS
morbidity or mortality	-3.15929	2.17664e-15	1.57029e-14	53	2627	DSG2,SFN,DTL,CHEK1,CLDN1,ECT2,GREM1,AURKA,NUSAP1,EZH2,BUB1,TK1,CENPE,RAD51,DSP,CDKN3,HELLS,CCNA2,GINS1,BMP7,CCNB2,BUB1B,B4GALNT1,FOXM1,RAD54L,EXO1,AURKB,MYBL2,ADAM23,BIRC5,SLC2A1,DSC3,GJB2,PTHLH,PITX1,GPX2,ABCA12,KRT5,TEK,CACNA2D2,NPR1,FOLR1,CDH5,EDNRB,GPX3,TIMP3,A2M,SELENBP1,HSPB8,FOS,ATP1A2,CA4,DMBT1
organism death	-2.86436	2.42887e-18	2.45316e-17	44	1508	DSG2,DTL,CHEK1,CLDN1,ECT2,AURKA,NUSAP1,EZH2,BUB1,TK1,CENPE,RAD51,DSP,CDKN3,HELLS,CCNA2,GINS1,BMP7,CCNB2,BUB1B,B4GALNT1,FOXM1,RAD54L,EXO1,AURKB,MYBL2,BIRC5,DSC3,GJB2,PTHLH,PITX1,KRT5,NPR1,FOLR1,CDH5,EDNRB,GPX3,TIMP3,A2M,HSPB8,FOS,ATP1A2,CA4,DMBT1
function of heart	-2.23607	0.00410254	0.00900775	5	163	MMP1,NPR1,TIMP3,HSPB8,ATP1A2
function of cardiovascular system	-2.04124	0.00769948	0.015248	6	267	MMP1,NPR1,GPX3,TIMP3,HSPB8,ATP1A2
invasion of cells	1.96116	3.91229e-15	2.63427e-14	26	577	SFN,CLDN1,ECT2,AURKA,EZH2,RFC4,CDH3,RRM2,CCNA2,BMP7,FOXM1,BIRC5,SOX2,HOXD10,MMP1,CLCA2,CA9,MMP13,FBLN5,CDH5,EDNRB,TIMP3,WISP2,A2M,FIGF,FOS
cell movement of leukocytes	-1.75	0.000218785	0.00064992	16	900	CXCL13,GREM1,CDH3,SERPINB3,GJB2,AOC3,NPR1,EDNRB,PTGDS,TIMP3,FIGF,PLA2G1B,FOS,SFTPD,FABP4,DMBT1
cell survival	1.5	1.63119e-12	9.69121e-12	36	1481	SFN,TYMS,CHEK1,AURKA,CDH3,KIF11,RAD51,RRM2,CCNA2,BMP7,ANLN,PLK1,BUB1B,UCHL1,TRIM29,FOXM1,RAD54L,EXO1,AURKB,MYBL2,PTPRZ1,CENPA,BIRC5,SOX2,MMP1,SLC2A1,CLCA2,CA9,COL17A1,PTHLH,MMP13,PRAME,CDH5,HSPB8,FOS,SFTPD
apoptosis of tumore cell lines	-1.46059	4.71674e-10	2.16541e-09	30	1284	DSG2,SFN,TYMS,CHEK1,AURKA,EZH2,HMMR,BUB1,KIF11,CENPE,RRM2,BMP7,PKMYT1,PLK1,CDC6,UCHL1,TRIM29,MELK,TTK,BIRC5,SOX2,CLCA2,PTHLH,GPX2,PRAME,CACNA2D2,TIMP3,HSPB8,FOSB,FOS
cell movement of blood cells	-1.45521	0.000303237	0.000875055	17	1023	CXCL13,GREM1,CDH3,SERPINB3,MMP1,GJB2,AOC3,NPR1,EDNRB,PTGDS,TIMP3,FIGF,PLA2G1B,FOS,SFTPD,FABP4,DMBT1
migration of cells	1.28571	5.29948e-16	4.11729e-15	49	2173	DSG2,SFN,DTL,CXCL13,ECT2,GREM1,AURKA,EZH2,HMMR,CDH3,CDKN3,CCNA2,BMP7,SERPINB3,ASPM,CCNB2,FOXM1,PTPRZ1,SOX2,HOXD10,MMP1,SLC2A1,CLCA2,CA9,COL17A1,GJB2,PTHLH,S100A2,MMP10,MMP13,TEK,AOC3,NPR1,FOLR1,FBLN5,CDH5,EDNRB,FHL1,PTGDS,TIMP3,WISP2,A2M,FIGF,PLA2G1B,FOS,SFTPD,FABP4,GPM6A,DMBT1
leukocyte migration	-1.25	3.15611e-06	1.30103e-05	16	633	CXCL13,CDH3,SERPINB3,MMP1,GJB2,AOC3,NPR1,EDNRB,PTGDS,TIMP3,FIGF,PLA2G1B,FOS,SFTPD,FABP4,DMBT1
migration of blood cells	-1.25	3.22037e-06	1.30103e-05	16	634	CXCL13,CDH3,SERPINB3,MMP1,GJB2,AOC3,NPR1,EDNRB,PTGDS,TIMP3,FIGF,PLA2G1B,FOS,SFTPD,FABP4,DMBT1
necrosis	-1.1717	3.81839e-18	3.50598e-17	59	2827	DSG2,SFN,DTL,TYMS,CHEK1,AURKA,EZH2,HMMR,BUB1,CDH3,TK1,KIF11,CENPE,RAD51,RRM2,DSP,HELLS,BMP7,PKMYT1,SERPINB3,PLK1,CDC6,BUB1B,B4GALNT1,UCHL1,TRIM29,MELK,AURKB,MYBL2,NEK2,UBE2C,TTK,BIRC5,SOX2,MMP1,SLC2A1,CLCA2,CA9,GJB2,PTHLH,GPX2,PRAME,TEK,CACNA2D2,NPR1,C7,CDH5,EDNRB,PTGDS,TIMP3,A2M,HSPB8,FOSB,FOS,SFTPD,ATP1A2,CA4,FABP4,GPM6A
cell movement	1.1094	2.81243e-16	2.36713e-15	52	2411	DSG2,SFN,DTL,FGFBP1,CXCL13,ECT2,GREM1,AURKA,EZH2,HMMR,CDH3,CDKN3,CCNA2,BMP7,SERPINB3,ASPM,CCNB2,FOXM1,PTPRZ1,SOX2,HOXD10,MMP1,SLC2A1,CLCA2,CA9,COL17A1,GJB2,PTHLH,S100A2,MMP10,MMP13,TEK,AOC3,NPR1,FOLR1,FBLN5,CDH5,EDNRB,FHL1,PTGDS,TIMP3,WISP2,A2M,SELENBP1,FIGF,PLA2G1B,FOSB,FOS,SFTPD,FABP4,GPM6A,DMBT1
