# Supplementary material for: Transcriptomic and functional network features of lung squamous cell carcinoma through integrative analysis of GEO and TCGA data
Source: Sci Rep. 2018 Oct 26;8:15834. doi: 10.1038/s41598-018-34160-w (PMC6203807; doi:10.1038/s41598-018-34160-w)
Supplement: Supplementary file 2 — Supplementary tables [file 41598_2018_34160_MOESM2_ESM.zip › Supplementary table 5.xlsx]

## Sheet: DElncRNAs
Supplementary table 5: DElncRNAs
ID	symbol	group	logFC	logCPM	LR	PValue	FDR
ENSG00000225383	SFTA1P	long_non_coding	-4.6301	3.09692	621.929	2.84635e-137	3.03813e-135
ENSG00000268388	FENDRR	long_non_coding	-4.07184	3.0664	606.463	6.57586e-134	6.48246e-132
ENSG00000224397	SMIM25	long_non_coding	-3.07617	3.45142	599.248	2.44046e-132	2.28915e-130
ENSG00000233038	AC011899.2	long_non_coding	-3.06421	1.27522	515.23	4.6171e-114	2.58909e-112
ENSG00000267107	PCAT19	long_non_coding	-2.98893	2.42291	547.783	3.82247e-121	2.61771e-119
ENSG00000255399	TBX5-AS1	long_non_coding	-2.68899	2.22171	392.654	2.18857e-87	7.0863e-86
ENSG00000261269	AC093278.2	long_non_coding	-2.47392	1.30277	498.269	2.26239e-110	1.19505e-108
ENSG00000260461	AL133355.1	long_non_coding	-2.40442	1.55276	657.704	4.71792e-145	5.74955e-143
ENSG00000259834	AL365361.1	long_non_coding	-2.34982	2.27633	191.193	1.74596e-43	1.75697e-42
ENSG00000234456	MAGI2-AS3	long_non_coding	-2.25847	3.38611	327.227	3.86152e-73	9.0143e-72
ENSG00000203709	C1orf132	long_non_coding	-2.0212	1.87303	147.671	5.59835e-34	3.96922e-33
ENSG00000233885	YEATS2-AS1	long_non_coding	2.0014	1.42515	101.306	7.88074e-24	3.56118e-23
ENSG00000272455	AL391244.3	long_non_coding	2.01584	1.56627	164.911	9.56624e-38	7.83369e-37
ENSG00000255717	SNHG1	long_non_coding	2.04272	5.93642	216.013	6.70036e-49	8.15905e-48
ENSG00000262251	AC087388.1	long_non_coding	2.06229	0.549718	133.808	6.01918e-31	3.71447e-30
ENSG00000258534	AL132712.1	long_non_coding	2.06552	0.501634	123.633	1.01354e-28	5.67738e-28
ENSG00000281344	HELLPAR	long_non_coding	2.07258	1.02943	95.9998	1.14892e-22	4.88246e-22
ENSG00000272666	U62317.2	long_non_coding	2.11968	1.67134	78.9684	6.31119e-19	2.24806e-18
ENSG00000277287	AL109976.1	long_non_coding	2.1408	2.17408	60.6071	6.96809e-15	2.01316e-14
ENSG00000225177	AL590617.2	long_non_coding	2.17425	2.07109	141.152	1.49076e-32	9.91939e-32
ENSG00000231890	DARS-AS1	long_non_coding	2.17876	1.40457	206.386	8.44088e-47	9.55666e-46
ENSG00000272141	AL390719.2	long_non_coding	2.23333	1.63797	79.1967	5.62226e-19	2.01053e-18
ENSG00000232677	LINC00665	long_non_coding	2.23392	4.51866	71.5062	2.76384e-17	9.04353e-17
ENSG00000226674	TEX41	long_non_coding	2.24144	1.30512	67.2039	2.44824e-16	7.65021e-16
ENSG00000277013	AC008556.1	long_non_coding	2.27085	3.09699	80.3141	3.19384e-19	1.15736e-18
ENSG00000228956	SATB1-AS1	long_non_coding	2.28094	1.10174	107.564	3.34985e-25	1.61161e-24
ENSG00000225783	MIAT	long_non_coding	2.29502	5.20302	52.7457	3.79655e-13	1.00033e-12
ENSG00000259802	AC012640.2	long_non_coding	2.29506	1.47291	156.313	7.23162e-36	5.49724e-35
ENSG00000274605	AL355338.1	long_non_coding	2.34425	3.09151	225.683	5.20894e-51	6.82054e-50
ENSG00000277534	AC007996.1	long_non_coding	2.36617	2.8403	122.342	1.94269e-28	1.07344e-27
ENSG00000280206	AC026401.3	long_non_coding	2.36809	3.76243	260.87	1.10892e-58	1.79339e-57
ENSG00000213963	AC019080.1	long_non_coding	2.38081	3.58076	76.7141	1.97585e-18	6.86735e-18
ENSG00000226453	LINC02542	long_non_coding	2.38412	1.4816	103.582	2.49868e-24	1.15473e-23
ENSG00000254615	AC027031.2	long_non_coding	2.41095	1.8465	115.204	7.10143e-27	3.66485e-26
ENSG00000259153	AC004816.1	long_non_coding	2.42539	1.40737	152.075	6.10194e-35	4.48006e-34
ENSG00000249859	PVT1	long_non_coding	2.45554	4.04195	217.402	3.33527e-49	4.09357e-48
ENSG00000257167	TMPO-AS1	long_non_coding	2.45613	2.16678	285.049	5.9603e-64	1.10741e-62
ENSG00000231609	AC009501.1	long_non_coding	2.46386	1.1831	88.7733	4.42762e-21	1.74278e-20
ENSG00000237686	AL109615.3	long_non_coding	2.55583	1.752	76.0526	2.7621e-18	9.5167e-18
ENSG00000233903	Z83851.1	long_non_coding	2.59693	1.61598	279.648	8.95908e-63	1.61232e-61
ENSG00000266036	AC016888.1	long_non_coding	2.60045	1.21833	138.952	4.51334e-32	2.935e-31
ENSG00000182057	OGFRP1	long_non_coding	2.60957	0.507877	264.186	2.09955e-59	3.44954e-58
ENSG00000261578	AP003119.3	long_non_coding	2.64365	2.39991	139.791	2.9579e-32	1.93734e-31
ENSG00000281398	SNHG4	long_non_coding	2.67226	2.09452	186.976	1.45382e-42	1.41515e-41
ENSG00000236200	KDM4A-AS1	long_non_coding	2.72981	1.4716	149.561	2.16245e-34	1.5632e-33
ENSG00000233461	AL445524.1	long_non_coding	2.73903	3.25907	127.54	1.41531e-29	8.24725e-29
ENSG00000224652	LINC00885	long_non_coding	2.7759	2.67939	101.248	8.11425e-24	3.66349e-23
ENSG00000225138	SLC9A3-AS1	long_non_coding	2.79642	4.45086	104.831	1.33003e-24	6.21147e-24
ENSG00000281406	BLACAT1	long_non_coding	2.81095	2.12364	91.0789	1.38059e-21	5.56009e-21
ENSG00000163364	LINC01116	long_non_coding	2.83871	1.96739	88.6282	4.76456e-21	1.87208e-20
ENSG00000230838	LINC01614	long_non_coding	2.84214	0.976289	85.7616	2.0299e-20	7.74002e-20
ENSG00000275880	AL139385.1	long_non_coding	2.92577	0.623269	164.478	1.18933e-37	9.6931e-37
ENSG00000225489	AL354707.1	long_non_coding	3.01976	1.4002	123.644	1.00775e-28	5.64699e-28
ENSG00000228109	MELTF-AS1	long_non_coding	3.0288	2.41004	217.763	2.78167e-49	3.42497e-48
ENSG00000265415	AC099850.3	long_non_coding	3.07927	1.68419	418.676	4.73766e-93	1.76686e-91
ENSG00000232445	AC006329.1	long_non_coding	3.08907	1.68268	119.74	7.21027e-28	3.9005e-27
ENSG00000228288	PCAT6	long_non_coding	3.13025	2.58676	261.217	9.31433e-59	1.51109e-57
ENSG00000278192	AL118505.1	long_non_coding	3.15022	0.732685	168.067	1.95553e-38	1.63953e-37
ENSG00000230943	LINC02541	long_non_coding	3.19064	2.16753	129.145	6.30442e-30	3.72134e-29
ENSG00000176912	TYMSOS	long_non_coding	3.21894	0.451454	225.515	5.66849e-51	7.40348e-50
ENSG00000261189	AL031058.1	long_non_coding	3.25595	1.73489	246.168	1.77735e-55	2.62481e-54
ENSG00000130600	H19	long_non_coding	3.30097	7.12645	40.8636	1.63233e-10	3.71468e-10
ENSG00000229647	MYOSLID	long_non_coding	3.30102	1.14444	127.873	1.19644e-29	6.99822e-29
ENSG00000255571	MIR9-3HG	long_non_coding	3.35725	2.89948	123.617	1.02174e-28	5.71807e-28
ENSG00000227533	SLC2A1-AS1	long_non_coding	3.37642	1.11897	220.897	5.76302e-50	7.23392e-49
ENSG00000260265	LINC02562	long_non_coding	3.42353	2.70821	173.22	1.46519e-39	1.28045e-38
ENSG00000206195	DUXAP8	long_non_coding	3.46958	2.69737	163.36	2.08739e-37	1.68702e-36
ENSG00000256940	AP001453.2	long_non_coding	3.65012	1.00536	199.596	2.55902e-45	2.739e-44
ENSG00000261373	VPS9D1-AS1	long_non_coding	3.68045	3.4118	266.567	6.35553e-60	1.06111e-58
ENSG00000232855	AF165147.1	long_non_coding	3.74634	3.02564	89.8927	2.51433e-21	1.00114e-20
ENSG00000259345	AC013652.1	long_non_coding	3.75173	1.45639	280.648	5.42413e-63	9.85319e-62
ENSG00000280693	SH3PXD2A-AS1	long_non_coding	3.7913	2.0883	110.294	8.44758e-26	4.14795e-25
ENSG00000213468	FIRRE	long_non_coding	3.80235	1.26315	161.859	4.44074e-37	3.5391e-36
ENSG00000272405	AL365181.3	long_non_coding	3.81057	3.55011	76.8912	1.80643e-18	6.29261e-18
ENSG00000251363	LINC02315	long_non_coding	3.87005	0.678519	84.4818	3.87763e-20	1.46519e-19
ENSG00000227036	LINC00511	long_non_coding	4.02267	5.33193	377.855	3.64743e-84	1.08144e-82
ENSG00000231806	PCAT7	long_non_coding	4.0362	0.702792	201.621	9.2482e-46	1.0137e-44
ENSG00000245648	AC022075.1	long_non_coding	4.0646	3.43854	210.768	9.34155e-48	1.09364e-46
ENSG00000227640	SOX21-AS1	long_non_coding	4.12423	3.26106	153.308	3.28012e-35	2.43134e-34
ENSG00000224259	LINC01133	long_non_coding	4.23065	4.11459	91.409	1.16844e-21	4.72411e-21
ENSG00000279141	LINC01451	long_non_coding	4.24961	2.14664	144.402	2.90214e-33	1.99009e-32
ENSG00000269994	AL513318.2	long_non_coding	4.27413	2.74895	123.522	1.07185e-28	5.99095e-28
ENSG00000253161	LINC01605	long_non_coding	4.3786	1.93645	139.144	4.09635e-32	2.66944e-31
ENSG00000226363	HAGLROS	long_non_coding	4.45552	1.34244	203.597	3.42755e-46	3.8082e-45
ENSG00000152931	PART1	long_non_coding	4.46596	2.22886	90.2976	2.04905e-21	8.18613e-21
ENSG00000256417	AC006206.2	long_non_coding	4.68761	1.62848	228.259	1.42934e-51	1.89887e-50
ENSG00000230061	TRPM2-AS	long_non_coding	4.70286	1.45222	162.523	3.1804e-37	2.55174e-36
ENSG00000246228	CASC8	long_non_coding	4.74398	1.24507	191.131	1.80095e-43	1.81113e-42
ENSG00000267374	AC016205.1	long_non_coding	4.78718	1.0362	227.506	2.08526e-51	2.76079e-50
ENSG00000214772	AC010168.1	long_non_coding	4.79939	0.299466	289.825	5.42864e-65	1.04371e-63
ENSG00000236740	AL033384.1	long_non_coding	4.848	1.81199	158.994	1.87701e-36	1.46203e-35
ENSG00000206129	AC006305.1	long_non_coding	5.0136	1.39927	176.078	3.4816e-40	3.13648e-39
ENSG00000267313	KC6	long_non_coding	5.02525	2.0794	166.308	4.73738e-38	3.91669e-37
ENSG00000232006	AC005537.1	long_non_coding	5.18257	0.978218	279.047	1.21144e-62	2.17763e-61
ENSG00000251003	ZFPM2-AS1	long_non_coding	5.19967	2.08383	146.769	8.81612e-34	6.19369e-33
ENSG00000249001	AC093895.1	long_non_coding	5.32125	1.22147	290.623	3.63737e-65	7.01067e-64
ENSG00000260581	AC011374.1	long_non_coding	5.44163	1.87201	175.754	4.09834e-40	3.6771e-39
ENSG00000275216	AL161431.1	long_non_coding	5.50032	4.22164	92.9113	5.46908e-22	2.24881e-21
ENSG00000242808	SOX2-OT	long_non_coding	5.53058	4.61147	112.597	2.64458e-26	1.33541e-25
ENSG00000268621	IGFL2-AS1	long_non_coding	5.60304	2.51906	100.75	1.0436e-23	4.68442e-23
ENSG00000226476	LINC01748	long_non_coding	5.67664	1.38036	310.3	1.87917e-69	4.05634e-68
ENSG00000251381	LINC00958	long_non_coding	5.74896	4.27691	210.316	1.17201e-47	1.36796e-46
ENSG00000263745	AP005230.1	long_non_coding	5.89863	0.623414	285.198	5.53253e-64	1.02917e-62
ENSG00000258955	LINC00519	long_non_coding	5.95763	2.20575	225.227	6.5505e-51	8.50059e-50
ENSG00000230316	FEZF1-AS1	long_non_coding	5.96655	2.809	164.065	1.46372e-37	1.18863e-36
ENSG00000230937	MIR205HG	long_non_coding	6.12616	6.6747	300.422	2.66639e-67	5.40861e-66
ENSG00000205488	CALML3-AS1	long_non_coding	6.1511	2.53134	277.279	2.94146e-62	5.23275e-61
ENSG00000258053	AC025575.2	long_non_coding	6.46043	1.33874	170.051	7.21053e-39	6.14862e-38
ENSG00000229970	AC007128.1	long_non_coding	6.47075	0.416372	394.936	6.97005e-88	2.30997e-86
ENSG00000261116	AL049555.1	long_non_coding	6.56605	4.62686	510.218	5.68564e-113	3.16534e-111
ENSG00000254560	BBOX1-AS1	long_non_coding	6.82506	2.63067	434.845	1.43351e-96	5.63107e-95
ENSG00000224984	AL512363.1	long_non_coding	6.91951	0.672592	275.339	7.78609e-62	1.3725e-60
ENSG00000249550	LINC01234	long_non_coding	7.13891	2.55544	153.613	2.81374e-35	2.08864e-34
ENSG00000265933	LINC00668	long_non_coding	7.1737	3.12883	191.762	1.31139e-43	1.32743e-42
ENSG00000231764	DLX6-AS1	long_non_coding	7.25174	2.91885	238.876	6.91627e-54	9.72235e-53
ENSG00000250682	LINC00491	long_non_coding	7.28582	0.798572	299.373	4.51215e-67	9.08122e-66
ENSG00000237978	KCNMB2-AS1	long_non_coding	7.41834	3.17411	499.33	1.32964e-110	7.07174e-109
ENSG00000249395	CASC9	long_non_coding	7.42917	3.62205	385.703	7.13458e-86	2.20844e-84
ENSG00000267284	AC022031.2	long_non_coding	7.5771	0.813012	346.474	2.48304e-77	6.28969e-76
ENSG00000234352	AC009264.1	long_non_coding	7.78421	1.26519	222.957	2.0481e-50	2.60892e-49
ENSG00000250546	AC079160.1	long_non_coding	7.84641	0.585006	405.94	2.80543e-90	9.86811e-89
ENSG00000253706	AC011632.1	long_non_coding	7.84691	2.09413	215.806	7.43422e-49	9.03845e-48
ENSG00000257636	G2E3-AS1	long_non_coding	8.26095	0.650413	259.947	1.76195e-58	2.82881e-57
ENSG00000225548	LINC01980	long_non_coding	8.85298	2.20344	300.668	2.35638e-67	4.79865e-66

## Sheet: DEmiRNAs
Supplementary table 5: DEmiRNAs
Name	logFC	logCPM	LR	PValue	FDR
hsa-miR-486-5p	-3.67893	7.99187	517.761	1.29887e-114	1.2651e-112
hsa-miR-144-5p	-3.49516	7.7244	509.535	8.00589e-113	5.56981e-111
hsa-miR-451a	-3.34785	10.0293	422.404	7.31288e-94	3.95708e-92
hsa-miR-338-5p	-3.07932	3.17779	601.902	6.45658e-133	1.04812e-130
hsa-miR-144-3p	-3.01192	4.111	297.215	1.33193e-66	2.82023e-65
hsa-miR-30a-5p	-2.9849	14.4954	615.511	7.08191e-136	1.72444e-133
hsa-miR-30a-3p	-2.89977	12.4768	516.553	2.37911e-114	1.93105e-112
hsa-miR-133a-3p	-2.88197	3.07371	318.013	3.92337e-71	1.12393e-69
hsa-miR-30c-2-3p	-2.87754	5.38585	482.336	6.6302e-107	4.03614e-105
hsa-miR-139-3p	-2.84251	3.28517	368.693	3.60419e-82	1.59567e-80
hsa-miR-139-5p	-2.55168	5.41231	384.501	1.30318e-85	6.34651e-84
hsa-miR-326	-2.52777	3.2348	233.841	8.66368e-53	1.172e-51
hsa-miR-338-3p	-2.52624	9.56779	318.918	2.49235e-71	7.5861e-70
hsa-miR-1-3p	-2.47854	3.40547	211.995	5.04189e-48	6.1385e-47
hsa-miR-30d-5p	-2.42478	13.1277	640.986	2.03928e-141	9.93128e-139
hsa-miR-101-3p	-2.23309	13.7832	565.318	5.85775e-125	7.13181e-123
hsa-miR-218-5p	-2.09368	6.35479	362.15	9.58013e-81	3.58886e-79
hsa-miR-3065-3p	-2.08353	6.5147	186.062	2.30081e-42	2.38403e-41
hsa-miR-140-3p	-2.02459	10.0675	333.963	1.31709e-74	4.27615e-73
hsa-miR-34c-3p	-2.01697	5.45548	76.4398	2.27028e-18	8.70573e-18
hsa-miR-203a-3p	2.01849	15.2169	52.4255	4.46879e-13	1.26529e-12
hsa-miR-141-3p	2.04034	10.513	134.625	3.98724e-31	2.77398e-30
hsa-miR-182-5p	2.10462	14.7801	118.931	1.08453e-27	6.52056e-27
hsa-miR-203a-5p	2.10494	1.69257	45.1045	1.86794e-11	4.89079e-11
hsa-miR-455-3p	2.13957	8.50153	126.65	2.21577e-29	1.43877e-28
hsa-miR-33a-5p	2.17227	5.8397	94.6358	2.28844e-22	1.13721e-21
hsa-miR-345-5p	2.17315	4.94572	147.098	7.47077e-34	5.86817e-33
hsa-miR-135b-5p	2.18777	5.5805	70.8723	3.81114e-17	1.38509e-16
hsa-miR-3200-3p	2.1999	3.14489	66.1782	4.11954e-16	1.40295e-15
hsa-miR-744-3p	2.29566	4.93163	137.614	8.85245e-32	6.53203e-31
hsa-miR-296-3p	2.31559	1.71328	53.0238	3.29524e-13	9.66736e-13
hsa-miR-503-5p	2.36044	3.12917	122.33	1.95507e-28	1.25279e-27
hsa-miR-130b-3p	2.37872	4.87568	213.132	2.84773e-48	3.55601e-47
hsa-miR-629-3p	2.40784	3.51354	205.396	1.38795e-46	1.64861e-45
hsa-miR-877-5p	2.44485	1.90672	122.113	2.18098e-28	1.3794e-27
hsa-miR-760	2.46425	1.91439	83.7546	5.60167e-20	2.41417e-19
hsa-miR-33b-5p	2.48245	2.77064	87.0476	1.05942e-20	4.69035e-20
hsa-miR-301a-5p	2.51048	3.44593	141.096	1.53302e-32	1.16653e-31
hsa-miR-130b-5p	2.55797	4.7893	247.521	9.01264e-56	1.29093e-54
hsa-miR-7-5p	2.57897	1.86053	74.3185	6.64773e-18	2.47133e-17
hsa-miR-616-5p	2.58132	2.24594	120.24	5.60498e-28	3.45522e-27
hsa-miR-708-3p	2.73428	8.14315	192.74	8.02131e-44	8.87813e-43
hsa-miR-183-5p	2.84742	13.9724	199.39	2.83808e-45	3.21429e-44
hsa-miR-96-5p	2.85073	5.1649	188.086	8.31859e-43	9.00256e-42
hsa-miR-224-5p	2.94748	7.45993	109.675	1.15437e-25	6.46185e-25
hsa-miR-323a-3p	3.00822	2.93268	60.8704	6.0957e-15	1.96596e-14
hsa-miR-149-5p	3.02172	7.74538	156.889	5.41124e-36	4.54358e-35
hsa-miR-301b-3p	3.04073	1.6233	139.915	2.77786e-32	2.08126e-31
hsa-miR-183-3p	3.2827	1.57722	178.225	1.18298e-40	1.17574e-39
hsa-miR-129-5p	3.35307	4.85168	52.6713	3.9432e-13	1.13629e-12
hsa-miR-675-3p	3.36821	6.44007	45.8801	1.25718e-11	3.32742e-11
hsa-miR-708-5p	3.62708	7.05278	263.343	3.20583e-59	5.78236e-58
hsa-miR-323b-3p	3.63522	3.03236	92.8452	5.65481e-22	2.75389e-21
hsa-miR-615-3p	3.98513	2.22272	103.779	2.26143e-24	1.22368e-23
hsa-miR-301b-5p	4.35703	1.27877	159.429	1.50807e-36	1.31148e-35
hsa-miR-210-3p	4.38323	11.2554	362.26	9.06772e-81	3.58886e-79
hsa-miR-9-3p	4.39586	3.12534	99.9371	1.57317e-23	8.238e-23
hsa-miR-9-5p	4.54326	12.7043	137.186	1.09797e-31	7.98076e-31
hsa-miR-6510-3p	4.54969	4.54002	100.367	1.26607e-23	6.70189e-23
hsa-miR-577	4.83254	4.44407	120.461	5.01357e-28	3.13027e-27
hsa-miR-31-3p	4.8781	4.3079	112.863	2.31162e-26	1.34019e-25
hsa-miR-205-3p	5.09417	2.82693	312.504	6.22099e-70	1.51481e-68
hsa-miR-6499-5p	5.18843	1.72311	147.111	7.42031e-34	5.86817e-33
hsa-miR-196b-5p	5.23428	8.8957	266.68	6.00377e-60	1.12455e-58
hsa-miR-891a-5p	5.28276	6.53173	58.0845	2.51095e-14	7.69076e-14
hsa-miR-31-5p	5.57515	5.28428	128.662	8.0392e-30	5.29066e-29
hsa-miR-205-5p	5.65918	13.7481	297.867	9.60611e-67	2.12644e-65
hsa-miR-196a-5p	5.78859	6.73927	135.055	3.21126e-31	2.27481e-30
hsa-miR-767-5p	5.95001	6.16932	79.8993	3.93985e-19	1.59892e-18
hsa-miR-944	6.25981	7.36692	278.117	1.93203e-62	3.76359e-61
hsa-miR-6499-3p	6.31452	1.72646	173.765	1.11397e-39	1.06579e-38
hsa-miR-105-5p	6.42563	6.94431	88.6537	4.70352e-21	2.10148e-20
hsa-miR-1269a	6.45217	8.75362	112.253	3.14441e-26	1.80156e-25
hsa-miR-4652-5p	6.57748	2.69236	289.954	5.0896e-65	1.03276e-63
