# Supplementary material for: Transcriptomic and functional network features of lung squamous cell carcinoma through integrative analysis of GEO and TCGA data
Source: Sci Rep. 2018 Oct 26;8:15834. doi: 10.1038/s41598-018-34160-w (PMC6203807; doi:10.1038/s41598-018-34160-w)
Supplement: Supplementary file 2 — Supplementary tables [file 41598_2018_34160_MOESM2_ESM.zip › Supplementary table 6.xlsx]

## Sheet: Sheet1
Supplementary table 6: Information of the ceRNA network
lncRNAs	Genes	Counts	listTotal	popHits	popTotal	foldEnrichment	hyperPValue	miRNAs	deMIRCounts	deMIRs	cor	corPValue	regSim	sppc
SNHG1	CHEK1	7	61	9	277	3.53188	0.000464771	hsa-miR-503-5p,hsa-miR-15a-5p,hsa-miR-16-5p,hsa-miR-15b-5p,hsa-miR-195-5p,hsa-miR-424-5p,hsa-miR-497-5p	1	hsa-miR-503-5p	0.580423	7.871e-48	0.958714	0.0427481
DARS-AS1	PTHLH	12	49	28	277	2.42274	0.000881993	hsa-miR-15a-5p,hsa-miR-16-5p,hsa-miR-15b-5p,hsa-miR-195-5p,hsa-miR-424-5p,hsa-miR-497-5p,hsa-miR-182-5p,hsa-miR-29a-3p,hsa-miR-29b-3p,hsa-miR-29c-3p,hsa-miR-103a-3p,hsa-miR-107	1	hsa-miR-182-5p	0.479259	4.03939e-31	0.833333	0.0429932
SATB1-AS1	PTHLH	11	41	28	277	2.65418	0.00067504	hsa-miR-503-5p,hsa-miR-17-5p,hsa-miR-20a-5p,hsa-miR-93-5p,hsa-miR-106a-5p,hsa-miR-106b-5p,hsa-miR-20b-5p,hsa-miR-519d-3p,hsa-miR-29a-3p,hsa-miR-29b-3p,hsa-miR-29c-3p	1	hsa-miR-503-5p	0.219002	2.73387e-07	0.529077	0.00741255
PVT1	KIF23	14	94	18	277	2.29196	0.000108615	hsa-miR-503-5p,hsa-miR-15a-5p,hsa-miR-16-5p,hsa-miR-15b-5p,hsa-miR-195-5p,hsa-miR-424-5p,hsa-miR-497-5p,hsa-miR-17-5p,hsa-miR-20a-5p,hsa-miR-93-5p,hsa-miR-106a-5p,hsa-miR-106b-5p,hsa-miR-20b-5p,hsa-miR-519d-3p	1	hsa-miR-503-5p	0.508463	2.21821e-35	0.998957	0.0317068
PVT1	MYBL2	8	94	8	277	2.94681	0.000143396	hsa-miR-29a-3p,hsa-miR-29b-3p,hsa-miR-29c-3p,hsa-miR-30a-5p,hsa-miR-30c-5p,hsa-miR-30d-5p,hsa-miR-30b-5p,hsa-miR-30e-5p	2	hsa-miR-30a-5p,hsa-miR-30d-5p	0.534015	1.84237e-39	0.874788	0.0567678
TMPO-AS1	PFN2	18	51	47	277	2.0801	0.000309047	hsa-miR-7-5p,hsa-miR-302a-3p,hsa-miR-302b-3p,hsa-miR-302c-3p,hsa-miR-302d-3p,hsa-miR-372-3p,hsa-miR-373-3p,hsa-miR-520e,hsa-miR-520a-3p,hsa-miR-520b,hsa-miR-520c-3p,hsa-miR-520d-3p,hsa-miR-302e,hsa-miR-139-5p,hsa-miR-140-5p,hsa-miR-150-5p,hsa-miR-383-5p,hsa-miR-499a-5p	2	hsa-miR-7-5p,hsa-miR-139-5p	0.422528	6.23828e-24	0.944444	0.0286597
OGFRP1	GREM1	4	31	4	277	8.93548	0.000131089	hsa-miR-218-5p,hsa-miR-27a-3p,hsa-miR-27b-3p,hsa-miR-128-3p	1	hsa-miR-218-5p	0.299326	2.22032e-12	0.741185	0.0105532
KDM4A-AS1	PFN2	17	44	47	277	2.27708	0.000127431	hsa-miR-302a-3p,hsa-miR-302b-3p,hsa-miR-302c-3p,hsa-miR-302d-3p,hsa-miR-372-3p,hsa-miR-373-3p,hsa-miR-520e,hsa-miR-520a-3p,hsa-miR-520b,hsa-miR-520c-3p,hsa-miR-520d-3p,hsa-miR-302e,hsa-miR-138-5p,hsa-miR-150-5p,hsa-miR-1-3p,hsa-miR-206,hsa-miR-613	1	hsa-miR-1-3p	0.390051	2.17562e-20	0.761731	0.00872404
AL354707.1	CCNA2	11	56	20	277	2.72054	0.000358753	hsa-miR-130a-3p,hsa-miR-301a-3p,hsa-miR-130b-3p,hsa-miR-454-3p,hsa-miR-301b-3p,hsa-miR-148a-3p,hsa-miR-152-3p,hsa-miR-148b-3p,hsa-miR-200b-3p,hsa-miR-200c-3p,hsa-miR-429	2	hsa-miR-130b-3p,hsa-miR-301b-3p	0.362514	1.11704e-17	0.997782	0.0287179
AL354707.1	PTHLH	13	56	28	277	2.29656	0.000846021	hsa-miR-144-3p,hsa-miR-17-5p,hsa-miR-20a-5p,hsa-miR-93-5p,hsa-miR-106a-5p,hsa-miR-106b-5p,hsa-miR-20b-5p,hsa-miR-519d-3p,hsa-miR-200c-3p,hsa-miR-429,hsa-miR-101-3p,hsa-miR-103a-3p,hsa-miR-107	2	hsa-miR-144-3p,hsa-miR-101-3p	0.219955	2.43376e-07	0.536871	0.0141214
MYOSLID	CEP55	7	36	14	277	3.84722	0.000622116	hsa-miR-130a-3p,hsa-miR-301a-3p,hsa-miR-130b-3p,hsa-miR-454-3p,hsa-miR-301b-3p,hsa-miR-221-3p,hsa-miR-222-3p	2	hsa-miR-130b-3p,hsa-miR-301b-3p	0.427484	1.65795e-24	0.599459	-0.0122422
MIR9-3HG	CHEK1	7	62	9	277	3.47491	0.000519825	hsa-miR-503-5p,hsa-miR-15a-5p,hsa-miR-16-5p,hsa-miR-15b-5p,hsa-miR-195-5p,hsa-miR-424-5p,hsa-miR-497-5p	1	hsa-miR-503-5p	0.356985	3.64432e-17	0.708384	0.0322951
MIR9-3HG	ANLN	11	62	18	277	2.73029	0.000274729	hsa-miR-503-5p,hsa-miR-96-5p,hsa-miR-1271-5p,hsa-miR-15a-5p,hsa-miR-16-5p,hsa-miR-15b-5p,hsa-miR-195-5p,hsa-miR-424-5p,hsa-miR-497-5p,hsa-miR-182-5p,hsa-miR-217	3	hsa-miR-503-5p,hsa-miR-96-5p,hsa-miR-182-5p	0.393383	9.81312e-21	0.907212	0.027813
MIR9-3HG	PTHLH	14	62	28	277	2.23387	0.000633456	hsa-miR-503-5p,hsa-miR-15a-5p,hsa-miR-16-5p,hsa-miR-15b-5p,hsa-miR-195-5p,hsa-miR-424-5p,hsa-miR-497-5p,hsa-miR-182-5p,hsa-miR-214-3p,hsa-miR-29a-3p,hsa-miR-29b-3p,hsa-miR-29c-3p,hsa-miR-103a-3p,hsa-miR-107	2	hsa-miR-503-5p,hsa-miR-182-5p	0.23504	3.59824e-08	0.856237	0.0291648
SLC2A1-AS1	PFN2	26	92	47	277	1.66559	0.000515315	hsa-miR-302a-3p,hsa-miR-302b-3p,hsa-miR-302c-3p,hsa-miR-302d-3p,hsa-miR-372-3p,hsa-miR-373-3p,hsa-miR-520e,hsa-miR-520a-3p,hsa-miR-520b,hsa-miR-520c-3p,hsa-miR-520d-3p,hsa-miR-302e,hsa-miR-138-5p,hsa-miR-150-5p,hsa-miR-17-5p,hsa-miR-20a-5p,hsa-miR-93-5p,hsa-miR-106a-5p,hsa-miR-106b-5p,hsa-miR-20b-5p,hsa-miR-519d-3p,hsa-miR-19a-3p,hsa-miR-19b-3p,hsa-miR-1-3p,hsa-miR-206,hsa-miR-613	1	hsa-miR-1-3p	0.489166	1.6102e-32	0.869773	0.0140513
DUXAP8	MYBL2	8	100	8	277	2.77	0.000239719	hsa-miR-29a-3p,hsa-miR-29b-3p,hsa-miR-29c-3p,hsa-miR-30a-5p,hsa-miR-30c-5p,hsa-miR-30d-5p,hsa-miR-30b-5p,hsa-miR-30e-5p	2	hsa-miR-30a-5p,hsa-miR-30d-5p	0.401591	1.32785e-21	0.980342	0.0858757
AF165147.1	GREM1	4	38	4	277	7.28947	0.000307527	hsa-miR-218-5p,hsa-miR-27a-3p,hsa-miR-27b-3p,hsa-miR-128-3p	1	hsa-miR-218-5p	0.137981	0.000866372	0.499436	-0.0043148
LINC00511	CHEK1	7	67	9	277	3.21559	0.000883409	hsa-miR-503-5p,hsa-miR-15a-5p,hsa-miR-16-5p,hsa-miR-15b-5p,hsa-miR-195-5p,hsa-miR-424-5p,hsa-miR-497-5p	1	hsa-miR-503-5p	0.54431	3.31355e-41	0.857143	0.0570992
AC022075.1	ABCC5	24	74	53	277	1.69505	0.000911074	hsa-miR-141-3p,hsa-miR-200a-3p,hsa-miR-15a-5p,hsa-miR-16-5p,hsa-miR-15b-5p,hsa-miR-195-5p,hsa-miR-424-5p,hsa-miR-497-5p,hsa-let-7a-5p,hsa-let-7b-5p,hsa-let-7c-5p,hsa-let-7d-5p,hsa-let-7e-5p,hsa-let-7f-5p,hsa-miR-98-5p,hsa-let-7g-5p,hsa-let-7i-5p,hsa-miR-4458,hsa-miR-4500,hsa-miR-34a-5p,hsa-miR-34c-5p,hsa-miR-449a,hsa-miR-449b-5p,hsa-miR-128-3p	1	hsa-miR-141-3p	0.595745	6.72378e-51	0.833333	0.013074
SOX21-AS1	CCNA2	8	28	20	277	3.95714	0.000219531	hsa-miR-130a-3p,hsa-miR-301a-3p,hsa-miR-130b-3p,hsa-miR-454-3p,hsa-miR-301b-3p,hsa-miR-148a-3p,hsa-miR-152-3p,hsa-miR-148b-3p	2	hsa-miR-130b-3p,hsa-miR-301b-3p	0.309271	3.91413e-13	0.618271	0.0287975
LINC01133	MYBL2	5	29	8	277	5.96983	0.000403456	hsa-miR-30a-5p,hsa-miR-30c-5p,hsa-miR-30d-5p,hsa-miR-30b-5p,hsa-miR-30e-5p	2	hsa-miR-30a-5p,hsa-miR-30d-5p	0.237271	2.68194e-08	0.911094	0.0826711
LINC01133	PITX1	5	29	8	277	5.96983	0.000403456	hsa-miR-30a-5p,hsa-miR-30c-5p,hsa-miR-30d-5p,hsa-miR-30b-5p,hsa-miR-30e-5p	2	hsa-miR-30a-5p,hsa-miR-30d-5p	0.519087	4.9131e-37	0.943254	0.0286019
AC006206.2	CCNA2	10	43	20	277	3.22093	0.000170734	hsa-miR-130a-3p,hsa-miR-301a-3p,hsa-miR-130b-3p,hsa-miR-454-3p,hsa-miR-301b-3p,hsa-miR-19a-3p,hsa-miR-19b-3p,hsa-miR-200b-3p,hsa-miR-200c-3p,hsa-miR-429	2	hsa-miR-130b-3p,hsa-miR-301b-3p	0.499672	4.69862e-34	0.826279	0.0283444
AC006206.2	CEP55	8	43	14	277	3.68106	0.000267482	hsa-miR-130a-3p,hsa-miR-301a-3p,hsa-miR-130b-3p,hsa-miR-454-3p,hsa-miR-301b-3p,hsa-miR-19a-3p,hsa-miR-19b-3p,hsa-miR-122-5p	2	hsa-miR-130b-3p,hsa-miR-301b-3p	0.500473	3.57022e-34	0.785054	0.0283039
AC006305.1	PTHLH	16	69	28	277	2.294	0.000118552	hsa-miR-503-5p,hsa-miR-15a-5p,hsa-miR-16-5p,hsa-miR-15b-5p,hsa-miR-195-5p,hsa-miR-424-5p,hsa-miR-497-5p,hsa-miR-17-5p,hsa-miR-20a-5p,hsa-miR-93-5p,hsa-miR-106a-5p,hsa-miR-106b-5p,hsa-miR-20b-5p,hsa-miR-519d-3p,hsa-miR-182-5p,hsa-miR-214-3p	2	hsa-miR-503-5p,hsa-miR-182-5p	0.383932	9.17162e-20	0.612149	0.00967877
ZFPM2-AS1	PITX1	7	75	8	277	3.23167	0.000538219	hsa-miR-19a-3p,hsa-miR-19b-3p,hsa-miR-30a-5p,hsa-miR-30c-5p,hsa-miR-30d-5p,hsa-miR-30b-5p,hsa-miR-30e-5p	2	hsa-miR-30a-5p,hsa-miR-30d-5p	0.317447	8.93777e-14	0.990239	0.0291381
SOX2-OT	UCK2	11	80	16	277	2.38047	0.000777488	hsa-miR-96-5p,hsa-miR-1271-5p,hsa-miR-182-5p,hsa-miR-124-3p,hsa-miR-506-3p,hsa-miR-34a-5p,hsa-miR-34c-5p,hsa-miR-449a,hsa-miR-449b-5p,hsa-miR-125b-5p,hsa-miR-4319	2	hsa-miR-96-5p,hsa-miR-182-5p	0.292047	7.58735e-12	0.816559	0.0404513
CALML3-AS1	CHEK1	7	61	9	277	3.53188	0.000464771	hsa-miR-503-5p,hsa-miR-15a-5p,hsa-miR-16-5p,hsa-miR-15b-5p,hsa-miR-195-5p,hsa-miR-424-5p,hsa-miR-497-5p	1	hsa-miR-503-5p	0.413794	6.11209e-23	0.713554	0.0357476
CALML3-AS1	CEP55	9	61	14	277	2.9192	0.000571841	hsa-miR-130a-3p,hsa-miR-301a-3p,hsa-miR-130b-3p,hsa-miR-454-3p,hsa-miR-301b-3p,hsa-miR-19a-3p,hsa-miR-19b-3p,hsa-miR-122-5p,hsa-miR-34c-5p	2	hsa-miR-130b-3p,hsa-miR-301b-3p	0.500108	4.0471e-34	0.852571	0.00881151
CALML3-AS1	ANLN	11	61	18	277	2.77505	0.000232687	hsa-miR-503-5p,hsa-miR-15a-5p,hsa-miR-16-5p,hsa-miR-15b-5p,hsa-miR-195-5p,hsa-miR-424-5p,hsa-miR-497-5p,hsa-miR-200b-3p,hsa-miR-200c-3p,hsa-miR-429,hsa-miR-217	1	hsa-miR-503-5p	0.49487	2.39946e-33	0.909	0.0266289
AL049555.1	DSG2	5	36	6	277	6.41204	0.000156203	hsa-miR-96-5p,hsa-miR-1271-5p,hsa-miR-182-5p,hsa-miR-124-3p,hsa-miR-506-3p	2	hsa-miR-96-5p,hsa-miR-182-5p	0.578955	1.51938e-47	0.999967	0.0354502
AL049555.1	EZH2	10	36	28	277	2.74802	0.000973497	hsa-miR-144-3p,hsa-miR-25-3p,hsa-miR-32-5p,hsa-miR-92a-3p,hsa-miR-363-3p,hsa-miR-367-3p,hsa-miR-92b-3p,hsa-miR-101-3p,hsa-miR-124-3p,hsa-miR-506-3p	2	hsa-miR-144-3p,hsa-miR-101-3p	0.580344	8.15443e-48	0.617213	0.0192362
AL049555.1	PTHLH	10	36	28	277	2.74802	0.000973497	hsa-miR-144-3p,hsa-miR-17-5p,hsa-miR-20a-5p,hsa-miR-93-5p,hsa-miR-106a-5p,hsa-miR-106b-5p,hsa-miR-20b-5p,hsa-miR-519d-3p,hsa-miR-182-5p,hsa-miR-101-3p	3	hsa-miR-144-3p,hsa-miR-182-5p,hsa-miR-101-3p	0.667317	1.06084e-67	0.565425	0.0121523
LINC01234	PFN2	28	99	47	277	1.66688	0.000225902	hsa-miR-7-5p,hsa-miR-302a-3p,hsa-miR-302b-3p,hsa-miR-302c-3p,hsa-miR-302d-3p,hsa-miR-372-3p,hsa-miR-373-3p,hsa-miR-520e,hsa-miR-520a-3p,hsa-miR-520b,hsa-miR-520c-3p,hsa-miR-520d-3p,hsa-miR-302e,hsa-miR-138-5p,hsa-miR-150-5p,hsa-miR-17-5p,hsa-miR-20a-5p,hsa-miR-93-5p,hsa-miR-106a-5p,hsa-miR-106b-5p,hsa-miR-20b-5p,hsa-miR-519d-3p,hsa-miR-194-5p,hsa-miR-1-3p,hsa-miR-206,hsa-miR-613,hsa-miR-218-5p,hs…	3	hsa-miR-7-5p,hsa-miR-1-3p,hsa-miR-218-5p	0.342147	7.77958e-16	0.927677	0.0157962
AC011632.1	PITX1	7	76	8	277	3.18914	0.000590357	hsa-miR-19a-3p,hsa-miR-19b-3p,hsa-miR-30a-5p,hsa-miR-30c-5p,hsa-miR-30d-5p,hsa-miR-30b-5p,hsa-miR-30e-5p	2	hsa-miR-30a-5p,hsa-miR-30d-5p	0.467553	1.59238e-29	0.85702	0.0595067
