# Supplementary material for: Transcriptomic and functional network features of lung squamous cell carcinoma through integrative analysis of GEO and TCGA data
Source: Sci Rep. 2018 Oct 26;8:15834. doi: 10.1038/s41598-018-34160-w (PMC6203807; doi:10.1038/s41598-018-34160-w)
Supplement: Supplementary file 2 — Supplementary tables [file 41598_2018_34160_MOESM2_ESM.zip › Supplementary table 7.xlsx]

## Sheet: Sheet1
Supplementary table 7: 60 genes that are related to survival rate of patients of LUSC
Gene	logFC	logCPM	LR	PValue	FDR
A2M	-3.18074	10.0211	572.463	1.63e-126	9.25e-125
ABCC5	3.70926	8.59252	202.8	5.12e-46	4.79e-45
AOC3	-3.60889	5.97193	738.065	1.58e-162	1.94e-160
ATP1A2	-3.68752	0.927846	270.854	7.39e-61	1.09e-59
AURKA	3.58184	5.26033	648.749	4.18e-143	3.4e-141
AURKB	5.01846	4.65859	623.36	1.39e-137	1.04e-135
BMP7	4.42243	6.1774	216.808	4.49e-49	4.64e-48
BUB1B	4.73322	5.1463	756.349	1.67e-166	2.2e-164
C7	-3.19121	6.4249	229.253	8.68e-52	9.77e-51
CA4	-5.72016	2.0416	472.131	1.1e-104	4.13e-103
CACNA2D2	-4.68479	4.98852	739.796	6.64e-163	8.36e-161
CCNB2	4.66407	5.51616	790.786	5.44e-174	8.74e-172
CDC6	4.56519	5.42874	687.677	1.43e-151	1.48e-149
CDH5	-3.44175	5.73598	1162.54	8.44e-255	8.15e-252
CDKN3	4.05796	3.98026	438.757	2.02e-97	6.51e-96
CENPA	5.27846	3.90572	760.766	1.83e-167	2.49e-165
CENPF	4.34592	6.73408	553.551	2.13e-122	1.1e-120
CLCA2	6.13359	8.28705	177.612	1.61e-40	1.24e-39
CLDN1	3.31732	9.55421	116.48	3.73e-27	1.64e-26
CLEC3B	-4.84122	4.93703	1389.35	4.34e-304	1.26e-300
COL17A1	6.47888	8.07522	218.99	1.5e-49	1.58e-48
CXCL13	3.31423	6.88556	53.1909	3.03e-13	7.1e-13
CYP27A1	-2.33463	5.85667	290.143	4.63e-65	7.45e-64
CYP4B1	-4.64248	6.10945	432.474	4.7e-96	1.47e-94
DSC3	6.32793	8.48585	280.412	6.11e-63	9.37e-62
ECT2	3.38464	6.97178	477.423	7.77e-106	2.99e-104
EDNRB	-4.22473	4.77093	1117.5	5.19e-245	3.96e-242
EXO1	4.99689	4.18798	793.536	1.37e-174	2.26e-172
EZH2	3.6071	5.06589	479.753	2.42e-106	9.36e-105
FABP4	-3.26871	4.75661	137.475	9.49e-32	5.09e-31
FAM107A	-5.23307	5.00476	1008.04	3.21e-221	1.37e-218
FCN3	-4.98491	4.56625	773.104	3.8e-170	5.56e-168
FHL1	-3.82453	6.07417	848.045	1.94e-186	3.89e-184
FOSB	-3.86782	7.1534	394.598	8.26e-88	2.22e-86
FOXM1	4.83475	6.71877	599.504	2.15e-132	1.45e-130
GJB2	6.52787	8.04389	251.48	1.24e-56	1.61e-55
GJB5	6.19325	4.75317	355.698	2.43e-79	5.44e-78
GNG11	-2.92255	4.85453	621.374	3.76e-137	2.75e-135
GPM6A	-5.36449	2.73045	577.086	1.61e-127	9.46e-126
GPX3	-3.45215	7.55904	662.595	4.07e-146	3.66e-144
HELLS	4.0802	4.03394	597.151	6.97e-132	4.65e-130
HMMR	3.6725	4.43981	450.136	6.74e-100	2.32e-98
HSPB8	-2.01356	5.25249	172.419	2.19e-39	1.62e-38
KIF23	4.01514	5.38562	850.644	5.27e-187	1.09e-184
KIF2C	4.75569	5.379	779.758	1.36e-171	2.05e-169
PKP1	6.4057	9.63708	299.016	5.4e-67	9.15e-66
PLA2G1B	-5.26816	0.934175	381.603	5.57e-85	1.41e-83
PRAME	9.10898	6.06268	293.06	1.07e-65	1.75e-64
RAD54L	4.97207	4.03323	769.417	2.41e-169	3.49e-167
RFC4	3.67726	5.83236	493.497	2.47e-109	1.01e-107
RRM2	4.00357	6.69275	543.646	3.04e-120	1.5e-118
S100A2	7.06336	9.19284	256.368	1.06e-57	1.43e-56
SOX2	5.41688	7.65528	201.76	8.62e-46	8e-45
SPRR1B	8.00745	7.27467	172.808	1.8e-39	1.33e-38
TEK	-3.98346	3.98102	1251.83	3.32e-274	5.34e-271
TIMP3	-2.34169	8.93479	235.517	3.73e-53	4.43e-52
TK1	3.7395	6.81344	515.331	4.39e-114	1.96e-112
TRIM29	4.82967	8.77953	326.385	5.89e-73	1.14e-71
UBE2C	5.19601	5.68663	761.695	1.15e-167	1.58e-165
ZWINT	3.49064	5.71787	601.236	9.02e-133	6.11e-131
