# Supplementary material for: Transcriptomic and functional network features of lung squamous cell carcinoma through integrative analysis of GEO and TCGA data
Source: Sci Rep. 2018 Oct 26;8:15834. doi: 10.1038/s41598-018-34160-w (PMC6203807; doi:10.1038/s41598-018-34160-w)
Supplement: Supplementary file 2 — Supplementary tables [file 41598_2018_34160_MOESM2_ESM.zip › Supplementary table 8.xlsx]

## Sheet: Sheet1
Supplementary table 8: Functional enrichment analysis for 60 survival related genes
Diseases.or.Functions.Annotation	Moonlight.Z.score	p.Value	FDR	commonNg	FunctionNg	Molecules
cell proliferation of tumor cell lines	2.55841	8.33109e-10	8.4144e-09	22	1654	A2M,AURKA,AURKB,BMP7,CCNB2,CDKN3,CENPA,CLCA2,ECT2,EZH2,FOSB,FOXM1,HMMR,HSPB8,KIF2C,PRAME,RFC4,RRM2,SOX2,TEK,TIMP3,UBE2C
perinatal death	-1.63299	0.000918531	0.00343599	6	378	ATP1A2,BMP7,CLDN1,FOXM1,HELLS,TK1
invasion of cells	1.60357	1.17901e-09	9.16002e-09	14	577	A2M,AURKA,BMP7,CDH5,CLCA2,CLDN1,ECT2,EDNRB,EZH2,FOXM1,RFC4,RRM2,SOX2,TIMP3
organism death	-1.42887	2.30804e-12	2.9139e-11	24	1508	A2M,ATP1A2,AURKA,AURKB,BMP7,BUB1B,CA4,CCNB2,CDH5,CDKN3,CLDN1,DSC3,ECT2,EDNRB,EXO1,EZH2,FOXM1,GJB2,GPX3,HELLS,HSPB8,RAD54L,TIMP3,TK1
proliferation of cells	1.42302	2.60127e-15	1.31364e-13	40	3938	A2M,ABCC5,AURKA,AURKB,BMP7,BUB1B,CACNA2D2,CCNB2,CDC6,CDH5,CDKN3,CENPA,CENPF,CLCA2,CLDN1,ECT2,EDNRB,EZH2,FABP4,FAM107A,FHL1,FOSB,FOXM1,GJB2,GPM6A,GPX3,HELLS,HMMR,HSPB8,KIF23,KIF2C,PKP1,PLA2G1B,PRAME,RFC4,RRM2,SOX2,TEK,TIMP3,UBE2C
morbidity or mortality	-1.37281	7.46868e-09	4.7146e-08	26	2627	A2M,ATP1A2,AURKA,AURKB,BMP7,BUB1B,CA4,CACNA2D2,CCNB2,CDH5,CDKN3,CLDN1,DSC3,ECT2,EDNRB,EXO1,EZH2,FOXM1,GJB2,GPX3,HELLS,HSPB8,RAD54L,TEK,TIMP3,TK1
neonatal death	-1.34164	0.00182902	0.00637002	5	293	ATP1A2,BMP7,CLDN1,HELLS,TK1
migration of cells	1.22474	4.39262e-09	3.16896e-08	24	2173	A2M,AOC3,AURKA,BMP7,CCNB2,CDH5,CDKN3,CLCA2,COL17A1,CXCL13,ECT2,EDNRB,EZH2,FABP4,FHL1,FOXM1,GJB2,GPM6A,HMMR,PLA2G1B,S100A2,SOX2,TEK,TIMP3
